# Supplementary material for: Transportome remodeling of a symbiotic microalga inside a planktonic host
Source: ISME J. 2024 Dec 10;18(1):wrae239. doi: 10.1093/ismejo/wrae239 (PMC11697108; doi:10.1093/ismejo/wrae239)
Supplement: Tables_S2_2_wrae239 [file tables_s2_2_wrae239.xlsx]

## Sheet: Table S2s1
Differential expression analysis between the two growth phase stages of the cultured free-living species P. cordata ( exponential and stationnary phases). DESeq2 R package used on counts obtained from kallisto pseudoalignement of reads on our reference transcriptome. Exponential phase was used as reference.
gene_ID	baseMean	log2FoldChange	lfcSE	stat	pvalue	padj	FC_status_2	PFAM_inpsc	PFAM_description_inpsc	IPR	IPR_description	GO_terms	PFAM_hmm	PFAM_description_Hmm	Diamond_description	TCDB_Description	notA.TR
g0_i1.p1	374.54926365999	0.673715884269615	2.48974548949903	0.270596286693214	0.786701552104354	0.999679617317458	neutre	PF17964	cterial_Ig_domain	NA	NA	NA	NA	NA	NA	NA	notA-TR
g0_i2.p1	46.3837831852126	0.00877187034084784	0.82616761942691	0.0106175431408612	0.991528585421446	0.999679617317458	neutre	PF17964	cterial_Ig_domain	NA	NA	NA	NA	NA	NA	NA	notA-TR
g0_i3.p1	14020.6499654882	-0.363341665638649	0.673506600099297	-0.539477513041565	0.589557409069046	0.999679617317458	neutre	PF17964	acterial_Ig_domain	NA	NA	NA	NA	NA	NA	NA	notA-TR
g0_i4.p1	297.355850177315	-1.21995297452461	1.48992870487965	-0.818799564387987	0.412900779523919	0.946718306695006	neutre	PF17964	acterial_Ig_domain	NA	NA	NA	NA	NA	NA	NA	notA-TR
g0_i5.p1	32.8603999535702	-0.147773658335119	1.56907300140033	-0.0941789567491364	0.924967000547382	0.999679617317458	neutre	PF17964	terial_Ig_domain	NA	NA	NA	NA	NA	NA	NA	notA-TR
g10000_i0.p1	151.565307951613	-0.130606676735704	2.0242846124033	-0.064519917770181	0.948556248065277	0.999679617317458	neutre	PF13306	BspA_type_Leucine_rich_repeat_region_(6_copies)	IPR026906	BspA_type_Leucine_rich_repeat_region	NA	PF13306	BspA_type_Leucine_rich_repeat_region_(copies)	NA	NA	notA-TR
g10001_i0.p1	76.460359121005	-9.76849321990646	2.5106540758755	-3.89081606811965	9.99076457108968e-05	0.00479405851631324	DOWN	PF08495	FIST_N_domain	IPR013702	FIST_domain,_NNAterminal	NA	PF08495	FIST_N_domain	NA	NA	notA-TR
g10001_i1.p1	998.296592123202	-2.44217384601417	1.54025249225783	-1.58556720946072	0.11283751952579	0.550311476052657	neutre	PF10442	FIST_C_domain	IPR019494	FIST,_CNAdomain	NA	PF08495	FIST_N_domain	NA	NA	notA-TR
g10002_i0.p1	1178.45717377602	0.85572273594505	1.64218219422905	0.521088792067183	0.602304918262465	0.999679617317458	neutre	PF03016	Exostosin_family	IPR040911	Exostosin,_GT47_domain	NA	PF03016	Exostosin_family	NA	NA	notA-TR
g10003_i0.p1	1936.30991759201	-0.602277813858105	0.919686394227386	-0.654873028065255	0.512549507165314	0.991342895430204	neutre	PF00270	DEAD/DEAH_box_helicase	IPR011545	DEAD/DEAH_box_helicase_domain	GO:0003676|GO:0005524	PF00270	DEAD/DEAH_box_helicase	DEAD-box_ATP-dependent_RNA_helicase_22_OS=Oryza_sativa_subsp._japonica_OX=39947_GN=Os09g0383400_PE=2_SV=2	NA	notA-TR
g10004_i0.p1	442.971587446328	1.08913969051011	2.55567078151038	0.426165881141559	0.669986977068415	0.999679617317458	neutre	PF03016	Exostosin_family	NA	NA	NA	NA	NA	NA	NA	notA-TR
g10007_i0.p2	46.0625684667412	7.74785054267428	3.89003731817902	1.99171625075853	NA	NA	NA	PF07209	Protein_of_unknown_function_(DUF1415)	IPR009858	Protein_of_unknown_function_DUF1415	NA	PF07209	Protein_of_unknown_function_(DUF1415)	NA	NA	notA-TR
g10007_i1.p1	256.811058551664	-1.96078557943599	1.70022968819213	-1.15324746594733	0.248808826055243	0.814293476955609	neutre	PF07209	Protein_of_unknown_function_(DUF1415)	IPR009858	Protein_of_unknown_function_DUF1415	NA	PF07209	Protein_of_unknown_function_(DUF1415)	NA	NA	notA-TR
g10008_i0.p2	999.092204205332	-0.0155168166611476	2.38442150958902	-0.00650758123039331	0.99480773805564	0.999760118405585	neutre	PF00664	ABC_transporter_transmembrane_region	IPR011527	ABC_transporter_type_1,_transmembrane_domain	GO:0005524|GO:0016020|GO:0055085|GO:0140359	PF00664	ABC_transporter_transmembrane_region	ABC_transporter_B_family_member_11_OS=Arabidopsis_thaliana_OX=3702_GN=ABCB11_PE=2_SV=1	NA	otherTR
g10009_i0.p1	172.299815589725	-1.96323917169652	1.63702164188979	-1.19927502572913	0.230421022715669	0.787740238598156	neutre	PF00022	Actin	IPR004000	Actin_family	NA	PF00022	Actin	Actin-3_OS=Limulus_polyphemus_OX=6850_PE=1_SV=1	NA	notA-TR
g10010_i0.p1	138.616245574689	0.231906577969773	2.26194248352286	0.102525408872727	0.918339645748497	0.999679617317458	neutre	PF03129	Anticodon_binding_domain	IPR004154	AnticodonNAbinding	NA	PF03129	Anticodon_binding_domain	Threonine--tRNA_ligase_OS=Cytophaga_hutchinsonii_(strain_ATCC_33406_/_DSM_1761_/_CIP_103989_/_NBRC_15051_/_NCIMB_9469_/_D465)_OX=269798_GN=thrS_PE=3_SV=1	NA	notA-TR
g10012_i0.p1	61.3435445633673	-1.46680008661336	3.55752671397366	-0.412308945102757	NA	NA	neutre	PF00063	Myosin_head_(motor_domain)	IPR001609	Myosin_head,_motor_domain	GO:0003774|GO:0005524|GO:0016459	PF00063	Myosin_head_(motor_domain)	Unconventional_myosin-VI_OS=Bos_taurus_OX=9913_GN=MYO6_PE=1_SV=4	NA	notA-TR
g10013_i0.p1	60.4403222267919	-2.73952488255678	1.71836597039784	-1.59426160070111	0.110877454430625	0.54515078303002	neutre	PF00169	PH_domain	IPR001849	Pleckstrin_homology_domain	NA	PF00169	PH_domain	NA	NA	notA-TR
g10014_i0.p1	67.4522130622887	1.31159848081147	1.91311098545032	0.685584103999452	NA	NA	neutre	PF12796	Ankyrin_repeats_(3_copies)	IPR002110	Ankyrin_repeat	GO:0005515	PF12796	Ankyrin_repeats_(copies)	NA	NA	notA-TR
g10016_i0.p1	19.4079209213341	21.3210073944077	3.90899076033567	5.45435093138384	NA	NA	NA	PF00491	Arginase_family	IPR006035	Ureohydrolase	GO:0046872	PF00491	Arginase_family	Formimidoylglutamase_OS=Geobacillus_thermodenitrificans_(strain_NG80-2)_OX=420246_GN=hutG_PE=3_SV=1	NA	notA-TR
g10019_i0.p1	2.0308129821259	-3.4264557516356	3.92791704862135	-0.872334040974272	0.383026172145263	NA	NA	PF13833	EFNAhand_domain_pair	IPR002048	EFNAhand_domain	GO:0005509	PF00036	EF_hand	Troponin_C,_isoform_2_OS=Caenorhabditis_elegans_OX=6239_GN=tnc-2_PE=2_SV=1	NA	notA-TR
g1001_i0.p1	82762.8911697335	0.228662900309363	0.707273918094767	0.323301756871409	0.746466723595808	0.999679617317458	neutre	PF00168	C2_domain	IPR000008	C2_domain	NA	PF00168	Cdomain	Myoferlin_OS=Mus_musculus_OX=10090_GN=Myof_PE=1_SV=2	NA	notA-TR
g1001_i1.p1	16017.427866675	-1.30650426974805	2.1549113411985	-0.606291425902195	0.544321251163973	0.996455150830709	neutre	PF00168	C2_domain	IPR000008	C2_domain	NA	PF00168	Cdomain	Myoferlin_OS=Mus_musculus_OX=10090_GN=Myof_PE=1_SV=2	NA	notA-TR
g1001_i2.p1	6407.4479041312	0.790375148322159	0.865342519748843	0.913366823291611	0.361049648293199	0.919285536620067	neutre	PF00168	C2_domain	IPR000008	C2_domain	NA	PF00168	Cdomain	Myoferlin_OS=Xenopus_tropicalis_OX=8364_GN=myof_PE=2_SV=1	NA	notA-TR
g1001_i3.p1	11090.9169069528	3.14976661571897	0.75800987775434	4.15531077912914	3.24845690987859e-05	0.00195072670394817	UP	PF00168	C2_domain	IPR000008	C2_domain	NA	PF00168	Cdomain	Myoferlin_OS=Xenopus_tropicalis_OX=8364_GN=myof_PE=2_SV=1	NA	notA-TR
g1001_i4.p1	3128.79280891522	1.83661829328888	0.910838493038019	2.01640390401487	0.0437577576168875	0.369425735438828	neutre	PF00168	C2_domain	IPR000008	C2_domain	NA	PF00168	Cdomain	Myoferlin_OS=Xenopus_tropicalis_OX=8364_GN=myof_PE=2_SV=1	NA	notA-TR
g1001_i5.p1	95.5543597036947	1.98109189608805	0.752823896173491	2.63154757195898	0.00849969666674663	0.121091368202289	neutre	PF00168	C2_domain	IPR000008	C2_domain	NA	PF00168	Cdomain	Myoferlin_OS=Xenopus_tropicalis_OX=8364_GN=myof_PE=2_SV=1	NA	notA-TR
g1001_i6.p1	5991.67102118865	-0.946993209263667	0.747752148334289	-1.26645334469879	0.205350822833002	0.750935497021197	neutre	PF00168	C2_domain	IPR000008	C2_domain	NA	NA	NA	Myoferlin_OS=Xenopus_tropicalis_OX=8364_GN=myof_PE=2_SV=1	NA	notA-TR
g10020_i0.p1	9497.9210857002	-0.824350179386705	0.698754890725913	-1.17974155219195	0.238103022059542	0.798969505644079	neutre	PF01399	PCI_domain	IPR000717	Proteasome_component_(PCI)_domain	NA	PF18098	26S_proteasome_regulatory_subunit_RPNC-terminal_domain	26S_proteasome_non-ATPase_regulatory_subunit_12_OS=Mus_musculus_OX=10090_GN=Psmd12_PE=1_SV=4	NA	notA-TR
g10021_i0.p1	5601.80879812811	0.256267446320335	0.914354474118161	0.280271441300147	0.779269259623381	0.999679617317458	neutre	PF03953	Tubulin_CNAterminal_domain	IPR018316	Tubulin/FtsZ,_2NAlayer_sandwich_domain	NA	PF00091	Tubulin/FtsZ_family,_GTPase_domain	Tubulin_gamma-2_chain_OS=Arabidopsis_thaliana_OX=3702_GN=TUBG2_PE=1_SV=1	NA	notA-TR
g10023_i0.p1	71.8782977469195	-6.83560086790412	3.00374293014376	-2.27569436761919	0.022864308706903	0.244029685927589	neutre	PF00480	ROK_family	IPR000600	ROK_family	NA	PF00480	ROK_family	Fructokinase_OS=Lactococcus_lactis_subsp._cremoris_OX=1359_GN=scrK_PE=3_SV=2	NA	notA-TR
g10023_i1.p1	2493.26980645106	-1.27098977399771	0.820194396892032	-1.5496201617737	0.121232710856672	0.574791077466538	neutre	PF00480	ROK_family	IPR000600	ROK_family	NA	PF00480	ROK_family	Fructokinase_OS=Pediococcus_pentosaceus_OX=1255_GN=scrK_PE=3_SV=1	NA	notA-TR
g10024_i0.p1	1366.00124189321	0.305328780114992	1.85644789777318	0.164469350570644	0.869361672867941	0.999679617317458	neutre	PF00153	Mitochondrial_carrier_protein	IPR018108	Mitochondrial_substrate/solute_carrier	NA	PF00153	Mitochondrial_carrier_protein	NA	NA	otherTR
g10028_i0.p1	262.308082230077	-5.49377983751114	3.7330891782585	-1.47164441436516	NA	NA	NA	PF00621	RhoGEF_domain	IPR000219	Dbl_homology_(DH)_domain	GO:0005085	PF00621	RhoGEF_domain	RhoGEF_domain-containing_protein_gxcJ_OS=Dictyostelium_discoideum_OX=44689_GN=gxcJ_PE=3_SV=1	NA	notA-TR
g10028_i1.p2	186.92688472035	11.2199467284974	3.39583546446779	3.30403131891898	0.000953051845672735	0.0267313896836178	UP	PF00621	RhoGEF_domain	IPR000219	Dbl_homology_(DH)_domain	GO:0005085	PF00621	RhoGEF_domain	Myosin-M_heavy_chain_OS=Dictyostelium_discoideum_OX=44689_GN=myoM_PE=1_SV=1	NA	notA-TR
g10029_i0.p1	145.662849835963	-4.01964339259585	2.58854676892772	-1.55285716327271	NA	NA	NA	PF13424	Tetratricopeptide_repeat	NA	NA	NA	PF13424	Tetratricopeptide_repeat	NA	NA	notA-TR
g10029_i1.p1	109.15920836723	-1.94218395084393	3.54135162083806	-0.548430135944624	0.583396588576723	0.999679617317458	neutre	PF13424	Tetratricopeptide_repeat	NA	NA	NA	PF13374	Tetratricopeptide_repeat	NA	NA	notA-TR
g10032_i0.p1	5.90612618781737	0.466738298864556	1.80696033972457	0.258300245226025	0.796175197022541	NA	neutre	PF00635	MSP_(Major_sperm_protein)_domain	IPR000535	Major_sperm_protein_(MSP)_domain	NA	PF00635	MSP_(Major_sperm_protein)_domain	Vesicle-associated_membrane_protein/synaptobrevin-binding_protein_OS=Aplysia_californica_OX=6500_PE=2_SV=1	NA	notA-TR
g10032_i1.p1	93.145456980099	-0.694655157471894	0.997884376454366	-0.696127902052248	0.486348734150672	0.980488445246295	neutre	PF00635	MSP_(Major_sperm_protein)_domain	IPR000535	Major_sperm_protein_(MSP)_domain	NA	PF00635	MSP_(Major_sperm_protein)_domain	NA	NA	notA-TR
g10033_i0.p1	22.8840880765618	-8.0283668146153	3.81405052785664	-2.10494505932174	NA	NA	NA	PF14023	Protein_of_unknown_function_(DUF4239)	IPR025333	Protein_of_unknown_function_DUF4239	NA	PF14023	Protein_of_unknown_function_(DUF4239)	NA	NA	notA-TR
g10035_i0.p1	18.167154683879	3.87534478151824	1.62419900127181	2.38600367226165	0.0170325809812469	0.199373885894556	neutre	PF03283	Pectinacetylesterase	IPR004963	Pectinacetylesterase/NOTUM	GO:0016787	PF03283	Pectinacetylesterase	Palmitoleoyl-protein_carboxylesterase_NOTUM_OS=Mus_musculus_OX=10090_GN=Notum_PE=1_SV=2	NA	notA-TR
g10036_i0.p1	60.1634479505134	1.80420478043459	2.24053077684796	0.80525775368852	0.420670955105043	0.951849428278956	neutre	PF05292	MalonylNACoA_decarboxylase_CNAterminal_domain	IPR007956	MalonylNACoA_decarboxylase,_CNAterminal	GO:0006633|GO:0050080	PF05292	Malonyl-CoA_decarboxylase_C-terminal_domain	Malonyl-CoA_decarboxylase,_mitochondrial_OS=Homo_sapiens_OX=9606_GN=MLYCD_PE=1_SV=3	NA	notA-TR
g10037_i1.p1	1.89925783656421	1.59993883749532	2.55868204126144	0.62529802910038	0.531775473280003	NA	neutre	PF00892	EamANAlike_transporter_family	IPR000620	EamA_domain	GO:0016020	PF00892	EamA-like_transporter_family	WAT1-related_protein_At4g19185_OS=Arabidopsis_thaliana_OX=3702_GN=At4g19185_PE=2_SV=1	NA	metalTR
g10039_i0.p1	119.621549902268	-1.63974463939016	2.97512339532443	-0.551151808347548	NA	NA	neutre	PF00777	Glycosyltransferase_family_29_(sialyltransferase)	IPR001675	Glycosyl_transferase_family_29	GO:0006486|GO:0008373	PF00777	Glycosyltransferase_family_2(sialyltransferase)	Sialyltransferase-like_protein_1_OS=Arabidopsis_thaliana_OX=3702_GN=SIA1_PE=2_SV=1	NA	notA-TR
g10039_i1.p1	4405.75005406955	0.0547071696642392	0.903212663909308	0.0605695334556695	0.951702037739163	0.999679617317458	neutre	PF00777	Glycosyltransferase_family_29_(sialyltransferase)	IPR001675	Glycosyl_transferase_family_29	GO:0006486|GO:0008373	PF00777	Glycosyltransferase_family_2(sialyltransferase)	Sialyltransferase-like_protein_1_OS=Arabidopsis_thaliana_OX=3702_GN=SIA1_PE=2_SV=1	NA	notA-TR
g1003_i0.p1	11.1345983818588	-6.9909777788596	3.91025844373758	-1.78785568254597	NA	NA	NA	PF00520	Ion_transport_protein	IPR005821	Ion_transport_domain	GO:0005216|GO:0006811|GO:0016020|GO:0055085	PF00520	Ion_transport_protein	NA	NA	otherTR
g1003_i1.p1	1399.57092271616	0.652503585643694	1.41155607259763	0.462258353253312	0.643896061456295	0.999679617317458	neutre	PF00520	Ion_transport_protein	IPR005821	Ion_transport_domain	GO:0005216|GO:0006811|GO:0016020|GO:0055085	PF00520	Ion_transport_protein	Transient_receptor_potential_cation_channel_subfamily_M_member-like_2_OS=Nematostella_vectensis_OX=45351_GN=TRPM2_PE=1_SV=1	NA	otherTR
g10040_i0.p1	2845.14985499324	0.207563264822317	0.963080418508335	0.21552017965831	0.829361780619835	0.999679617317458	neutre	PF00160	Cyclophilin_type_peptidylNAprolyl_cisNAtrans_isomerase/CLD	IPR002130	CyclophilinNAtype_peptidylNAprolyl_cisNAtrans_isomerase_domain	GO:0000413|GO:0003755	NA	NA	NA	NA	notA-TR
g10041_i0.p1	2770.00443800234	0.199908452298517	0.7876541609464	0.253802318594139	0.79964828210699	0.999679617317458	neutre	PF00450	Serine_carboxypeptidase	IPR001563	Peptidase_S10,_serine_carboxypeptidase	GO:0004185|GO:0006508	PF00450	Serine_carboxypeptidase	Carboxypeptidase_Y_OS=Candida_albicans_OX=5476_GN=CPY1_PE=2_SV=2	NA	notA-TR
g10042_i0.p1	1142.86642959421	-0.0993917482804178	1.77360013846661	-0.0560395469783557	0.955310302712021	0.999679617317458	neutre	PF10436	Mitochondrial_branchedNAchain_alphaNAketoacid_dehydrogenase_kinase	IPR018955	BranchedNAchain_alphaNAketoacid_dehydrogenase_kinase/Pyruvate_dehydrogenase_kinase,_NNAterminal	NA	PF10436	Mitochondrial_branched-chain_alpha-ketoacid_dehydrogenase_kinase	[Pyruvate_dehydrogenase_(acetyl-transferring)]_kinase,_mitochondrial_OS=Arabidopsis_thaliana_OX=3702_GN=PDK_PE=1_SV=1	NA	notA-TR
g10043_i0.p2	678.100251665588	1.08930188583484	1.02783103024377	1.05980638235498	0.289232692635961	0.860143706931071	neutre	PF05250	Uncharacterised_protein_family_(UPF0193)	IPR007914	Uncharacterised_protein_family_UPF0193	NA	PF05250	Uncharacterised_protein_family_(UPF0193)	UPF0193_protein_EVG1_OS=Homo_sapiens_OX=9606_GN=C22orf23_PE=1_SV=1	NA	notA-TR
g10044_i0.p1	153.185452555543	-0.193774234327195	3.58473637668205	-0.0540553652948248	0.956891053555624	0.999679617317458	neutre	PF01062	Bestrophin,_RFPNATM,_chloride_channel	IPR021134	BestrophinNAlike	GO:0005254	PF01062	Bestrophin,_RFP-TM,_chloride_channel	NA	Bestrophin-3 - Mus musculus (Mouse).	metalTR
g10044_i1.p3	242.302432528133	-0.870301029113517	1.3038303960242	-0.66749558206907	0.50445563071207	0.988856663696401	neutre	PF01062	Bestrophin,_RFPNATM,_chloride_channel	IPR021134	BestrophinNAlike	GO:0005254	PF01062	Bestrophin,_RFP-TM,_chloride_channel	NA	NA	metalTR
g10045_i0.p1	395.467020604527	-1.28176357853453	1.64309645165669	-0.780090284561302	0.435337734641683	0.960789450145361	neutre	PF01762	Galactosyltransferase	IPR002659	Glycosyl_transferase,_family_31	GO:0006486|GO:0016020|GO:0016758	PF01762	Galactosyltransferase	NA	NA	notA-TR
g10047_i0.p1	511.828540494642	3.67330595270737	1.37435385944018	2.6727512186735	0.0075232020465773	0.112331439304063	neutre	PF13041	PPR_repeat_family	IPR002885	Pentatricopeptide_repeat	NA	PF13041	PPR_repeat_family	NA	NA	notA-TR
g10049_i0.p1	217.049091131775	-2.35600462126238	2.17696883954239	-1.08224085639996	0.2791455184862	0.849980578871767	neutre	PF13704	Glycosyl_transferase_family_2	NA	NA	NA	PF13704	Glycosyl_transferase_family_2	Glycosyltransferase_family_92_protein_At1g27200_OS=Arabidopsis_thaliana_OX=3702_GN=At1g27200_PE=2_SV=2	NA	notA-TR
g1004_i0.p1	6097.75671886197	0.434082893389367	0.999964858566748	0.434098148220468	0.664217170150638	0.999679617317458	neutre	PF00628	PHDNAfinger	IPR019787	Zinc_finger,_PHDNAfinger	NA	PF08214	Histone_acetylation_protein	Histone_acetyltransferase_HAC12_OS=Arabidopsis_thaliana_OX=3702_GN=HAC12_PE=3_SV=2	NA	notA-TR
g1004_i1.p1	4447.51697329761	-0.180253324473647	0.728151944075677	-0.247549053381245	0.804483333373473	0.999679617317458	neutre	PF00628	PHDNAfinger	IPR019787	Zinc_finger,_PHDNAfinger	NA	PF00628	PHD-finger	Set1_complex_component_spp1_OS=Schizosaccharomyces_pombe_(strain_972_/_ATCC_24843)_OX=284812_GN=spp1_PE=4_SV=1	NA	notA-TR
g10050_i0.p1	361.997604172284	-1.89313195353707	1.34148994969123	-1.41121590510075	0.158180961763226	0.666929935222747	neutre	NA	Outer_dynein_arm-docking_complex_subunit_3_OS=Bos_taurus_OX=9913_GN=ODAD3_PE=1_SV=1	NA	NA	NA	NA	NA	NA	NA	notA-TR
g10051_i0.p1	52.3713425221544	-1.62663547900693	3.72953667011373	-0.436149479918462	NA	NA	neutre	PF03953	Tubulin_CNAterminal_domain	IPR018316	Tubulin/FtsZ,_2NAlayer_sandwich_domain	NA	PF00091	Tubulin/FtsZ_family,_GTPase_domain	Tubulin_beta_chain_OS=Schizophyllum_commune_OX=5334_GN=TUB-2_PE=3_SV=1	NA	notA-TR
g10051_i1.p1	303.674204606829	-0.621757644646038	2.13660247997104	-0.291002959359321	0.771049056169349	0.999679617317458	neutre	PF00091	Tubulin/FtsZ_family,_GTPase_domain	IPR003008	Tubulin/FtsZ,_GTPase_domain	GO:0005525	PF00091	Tubulin/FtsZ_family,_GTPase_domain	Tubulin_beta_chain_OS=Schizophyllum_commune_OX=5334_GN=TUB-2_PE=3_SV=1	NA	notA-TR
g10052_i0.p3	3.45664529822275	0.608147092277124	2.15145977781539	0.282667191154576	0.777431968607758	NA	neutre	PF17862	AAA+_lid_domain	IPR041569	AAA_ATPase,_AAA+_lid_domain	NA	PF00004	ATPase_family_associated_with_various_cellular_activities_(AAA)	Cell_division_control_protein_48_homolog_A_OS=Arabidopsis_thaliana_OX=3702_GN=CDC48A_PE=1_SV=1	NA	notA-TR
g10055_i0.p2	1503.81669380833	-0.831672622402179	0.666029163649942	-1.24870301150851	0.211773718992415	0.760753951845198	neutre	PF00481	Protein_phosphatase_2C	IPR001932	PPMNAtype_phosphataseNAlike_domain	NA	PF00481	Protein_phosphatase_2C	Probable_protein_phosphatase_2C_35_OS=Arabidopsis_thaliana_OX=3702_GN=At3g06270_PE=2_SV=1	NA	notA-TR
g10056_i0.p1	57.5636785222602	1.94751133293143	3.38303166801641	0.575670441203209	0.564837958382132	0.999679617317458	neutre	PF00335	Tetraspanin_family	IPR018499	Tetraspanin/Peripherin	GO:0016020	PF00335	Tetraspanin_family	NA	NA	notA-TR
g10056_i1.p1	528.244616457389	-3.4409937016385	2.91926318867818	-1.17871993007816	NA	NA	NA	PF00335	Tetraspanin_family	IPR018499	Tetraspanin/Peripherin	GO:0016020	PF00335	Tetraspanin_family	NA	NA	notA-TR
g10056_i2.p1	1146.51399047252	1.60215895187136	2.50760764857667	0.638919311312817	0.522875424495024	0.9930777394267	neutre	PF00335	Tetraspanin_family	IPR018499	Tetraspanin/Peripherin	GO:0016020	PF00335	Tetraspanin_family	NA	NA	notA-TR
g10058_i0.p1	944.239788111415	-0.554132618165285	1.30089309656684	-0.425963224516823	0.67013464354401	0.999679617317458	neutre	PF06813	NodulinNAlike	IPR010658	NodulinNAlike	NA	PF06813	Nodulin-like	NA	NA	notA-TR
g10059_i0.p1	564.738203518934	1.04677337121121	1.87996886064476	0.556803568997521	0.577661645142284	0.999679617317458	neutre	PF17820	PDZ_domain	IPR041489	PDZ_domain_6	NA	PF13920	Zinc_finger,_C3HCtype_(RING_finger)	NA	NA	notA-TR
g10061_i0.p1	219.396922747311	-0.713091106033639	0.951509064124694	-0.749431753116951	0.453597018489035	0.96809491201943	neutre	PF00300	Histidine_phosphatase_superfamily_(branch_1)	IPR013078	Histidine_phosphatase_superfamily,_cladeNA1	NA	PF00300	Histidine_phosphatase_superfamily_(branch_1)	Phosphoglycerate_mutase-like_protein_AT74_OS=Arabidopsis_thaliana_OX=3702_GN=At3g05170_PE=2_SV=1	NA	notA-TR
g10063_i0.p1	160.936676599692	-0.798307061432637	1.66883514633053	-0.478361846098442	0.632392684591186	0.999679617317458	neutre	PF13844	Glycosyl_transferase_family_41	IPR029489	ONAGlcNAc_transferase,_CNAterminal	NA	PF13844	Glycosyl_transferase_family_41	Probable_UDP-N-acetylglucosamine--peptide_N-acetylglucosaminyltransferase_SEC_OS=Arabidopsis_thaliana_OX=3702_GN=SEC_PE=1_SV=1	NA	notA-TR
g10064_i1.p1	288.841299256791	0.228576165567461	1.4794308098917	0.154502775012637	0.877213323348655	0.999679617317458	neutre	PF13432	Tetratricopeptide_repeat	NA	NA	NA	PF13414	TPR_repeat	NA	NA	notA-TR
g10065_i0.p1	165.198254803838	9.49172358576548	3.03892580717394	3.12338115111548	0.001787860544897	0.0420406706957425	UP	PF00673	ribosomal_L5P_family_CNAterminus	IPR031309	Ribosomal_protein_L5,_CNAterminal	NA	PF00673	ribosomal_L5P_family_C-terminus	50S_ribosomal_protein_L5_OS=Flavobacterium_psychrophilum_(strain_ATCC_49511_/_DSM_21280_/_CIP_103535_/_JIP02/86)_OX=402612_GN=rplE_PE=3_SV=1	NA	notA-TR
g10066_i0.p1	5.21587874760855	6.05987842780179	3.91503836189573	1.54784650050465	0.121659257859979	NA	NA	NA	Pheophorbide_a_oxygenase,_chloroplastic_OS=Arabidopsis_thaliana_OX=3702_GN=PAO_PE=1_SV=1	NA	NA	NA	NA	NA	NA	NA	notA-TR
g10066_i1.p1	142.435314941018	-4.51030169150166	2.09209555890863	-2.15587747524044	NA	NA	NA	PF08417	Pheophorbide_a_oxygenase	IPR013626	Pheophorbide_a_oxygenase	GO:0010277	PF08417	Pheophorbide_a_oxygenase	Pheophorbide_a_oxygenase,_chloroplastic_OS=Oryza_sativa_subsp._japonica_OX=39947_GN=PAO_PE=2_SV=1	NA	notA-TR
g10067_i0.p1	41.1587626348426	-0.262516937623061	2.02497888844525	-0.129639345437629	0.896851772747543	0.999679617317458	neutre	PF00520	Ion_transport_protein	IPR005821	Ion_transport_domain	GO:0005216|GO:0006811|GO:0016020|GO:0055085	PF00520	Ion_transport_protein	NA	NA	otherTR
g1006_i0.p1	1264.342577343	0.955615490043273	1.01453778679665	0.941922028415106	0.346232561123483	0.909325425136145	neutre	PF03629	Carbohydrate_esterase,_sialic_acidNAspecific_acetylesterase	IPR005181	Sialate_ONAacetylesterase_domain	NA	PF03629	Carbohydrate_esterase,_sialic_acid-specific_acetylesterase	NA	NA	notA-TR
g10070_i0.p1	8057.04444925179	0.305288627662812	0.795433522093538	0.383801561265999	0.70112553080661	0.999679617317458	neutre	PF01798	snoRNA_binding_domain,_fibrillarin	IPR002687	Nop_domain	NA	PF01798	snoRNA_binding_domain,_fibrillarin	Nucleolar_protein_56_OS=Schizosaccharomyces_pombe_(strain_972_/_ATCC_24843)_OX=284812_GN=nop56_PE=3_SV=1	NA	notA-TR
g10071_i0.p1	25.8865898762232	-1.74252626890202	1.81014904613477	-0.962642425839381	0.335726998836117	0.899622279979278	neutre	PF03151	TrioseNAphosphate_Transporter_family	IPR004853	Sugar_phosphate_transporter_domain	NA	PF03151	Triose-phosphate_Transporter_family	Probable_sugar_phosphate/phosphate_translocator_At3g10290_OS=Arabidopsis_thaliana_OX=3702_GN=At3g10290_PE=3_SV=1	NA	sugarTR
g10071_i1.p1	3772.79827057332	-0.539634067771922	0.889734034430903	-0.60651166178788	0.544175040803555	0.99643628111505	neutre	PF03151	TrioseNAphosphate_Transporter_family	IPR004853	Sugar_phosphate_transporter_domain	NA	PF03151	Triose-phosphate_Transporter_family	UDP-galactose_transporter_1_OS=Arabidopsis_thaliana_OX=3702_GN=UDP-GALT1_PE=2_SV=1	NA	sugarTR
g10072_i0.p1	3024.56056012279	-0.133806418573755	0.755820171917324	-0.177034728028391	0.859481111369439	0.999679617317458	neutre	PF00612	IQ_calmodulinNAbinding_motif	IPR000048	IQ_motif,_EFNAhand_binding_site	GO:0005515	NA	NA	NA	NA	notA-TR
g10073_i1.p1	2732.07654386085	0.371304039703589	0.760868176871717	0.488000485485137	0.625549497194014	0.999679617317458	neutre	PF03567	Sulfotransferase_family	IPR005331	Sulfotransferase	GO:0008146|GO:0016020	PF03567	Sulfotransferase_family	Uronyl_2-sulfotransferase_OS=Mus_musculus_OX=10090_GN=Ust_PE=2_SV=3	NA	notA-TR
g10074_i0.p1	2477.58525991172	-0.314734427424988	1.60131136821968	-0.196547925451192	0.844181325031063	0.999679617317458	neutre	PF07707	BTB_And_CNAterminal_Kelch	IPR011705	BTB/KelchNAassociated	NA	PF00651	BTB/POZ_domain	Kelch-like_protein_26_OS=Danio_rerio_OX=7955_GN=klhl26_PE=4_SV=1	NA	notA-TR
g10075_i0.p2	1107.30888814237	0.0605615533557086	0.898853853999648	0.0673764184090958	0.946282041904329	0.999679617317458	neutre	PF01129	NAD:arginine_ADPNAribosyltransferase	IPR000768	NAD:arginine_ADPNAribosyltransferase,_ART	GO:0106274	PF01129	NAD:arginine_ADP-ribosyltransferase	NA	NA	notA-TR
g10076_i0.p1	20.7633880661848	3.80679439101435	2.46182644169262	1.54632931328701	0.122025056006853	0.576892686683043	neutre	PF00583	Acetyltransferase_(GNAT)_family	IPR000182	GNAT_domain	GO:0016747	PF00583	Acetyltransferase_(GNAT)_family	Histone_acetyltransferase_GCN5_OS=Oryza_sativa_subsp._japonica_OX=39947_GN=GCN5_PE=1_SV=1	NA	notA-TR
g10076_i1.p2	1403.29422074562	0.435648623925226	1.57337999875874	0.276887099282383	0.781866798752308	0.999679617317458	neutre	PF00583	Acetyltransferase_(GNAT)_family	IPR000182	GNAT_domain	GO:0016747	PF00439	Bromodomain	Histone_acetyltransferase_GCN5_OS=Oryza_sativa_subsp._japonica_OX=39947_GN=GCN5_PE=1_SV=1	NA	notA-TR
g10077_i0.p1	167.708020172114	6.68175892588642	2.03574773607493	3.28221361000717	0.0010299554975257	0.0282366366159749	UP	PF01408	Oxidoreductase_family,_NADNAbinding_Rossmann_fold	IPR000683	Gfo/Idh/MocANAlike_oxidoreductase,_NNAterminal	GO:0000166	NA	NA	NA	NA	notA-TR
g10077_i1.p1	403.610654172106	1.09818979994704	1.29486242399083	0.848113111941548	0.396374980060364	0.937498986786921	neutre	PF01408	Oxidoreductase_family,_NADNAbinding_Rossmann_fold	IPR000683	Gfo/Idh/MocANAlike_oxidoreductase,_NNAterminal	GO:0000166	NA	NA	NA	NA	notA-TR
g10078_i0.p1	1038.08625669161	-0.0368703949085148	0.828176382570368	-0.0445199786959417	0.964489927067982	0.999679617317458	neutre	PF13306	BspA_type_Leucine_rich_repeat_region_(6_copies)	IPR026906	BspA_type_Leucine_rich_repeat_region	NA	PF13306	BspA_type_Leucine_rich_repeat_region_(copies)	NA	NA	notA-TR
g10078_i2.p1	8.79619957223412	0.520856274153629	1.12145863141736	0.46444537458804	0.642328687604685	0.999679617317458	neutre	PF13306	BspA_type_Leucine_rich_repeat_region_(6_copies)	IPR026906	BspA_type_Leucine_rich_repeat_region	NA	PF13306	BspA_type_Leucine_rich_repeat_region_(copies)	NA	NA	notA-TR
g10079_i0.p1	1336.5777497312	-0.344970687696744	1.10573227038325	-0.311983919558736	0.755052744175753	0.999679617317458	neutre	PF12972	AlphaNANNAacetylglucosaminidase_(NAGLU)_CNAterminal_domain	IPR024732	AlphaNANNAacetylglucosaminidase,_CNAterminal	NA	PF12972	Alpha-N-acetylglucosaminidase_(NAGLU)_C-terminal_domain	Alpha-N-acetylglucosaminidase_OS=Homo_sapiens_OX=9606_GN=NAGLU_PE=1_SV=2	NA	notA-TR
g1007_i0.p1	4.60938121881686	5.88198478412923	3.91612300089417	1.5019918380465	0.133099216737403	NA	NA	NA	Acetylxylan_esterase_OS=Prevotella_ruminicola_(strain_ATCC_19189_/_JCM_8958_/_23)_OX=264731_GN=axeA1_PE=1_SV=1	NA	NA	NA	NA	NA	NA	NA	notA-TR
g1007_i1.p1	1326.96895432206	-0.118088496575674	1.07779235088385	-0.109565164828675	0.912754238721637	0.999679617317458	neutre	NA	Acetylxylan_esterase_OS=Prevotella_ruminicola_(strain_ATCC_19189_/_JCM_8958_/_23)_OX=264731_GN=axeA1_PE=1_SV=1	NA	NA	NA	NA	NA	NA	NA	notA-TR
g10082_i0.p1	16.0554394448223	3.59073387668452	3.76104207856266	0.954717815349934	NA	NA	NA	NA	Alpha/beta_hydrolase_domain-containing_protein_17B_OS=Gallus_gallus_OX=9031_GN=ABHD17B_PE=2_SV=1	NA	NA	NA	NA	NA	NA	NA	notA-TR
g10082_i1.p1	134.263400445199	1.95084618170159	2.71045831982892	0.719747714779368	0.471680342311775	0.975583550685646	neutre	NA	Alpha/beta_hydrolase_domain-containing_protein_17B_OS=Gallus_gallus_OX=9031_GN=ABHD17B_PE=2_SV=1	NA	NA	NA	NA	NA	NA	NA	notA-TR
g10083_i0.p1	205.711494859409	4.39580095721613	3.36542148885769	1.30616654459771	0.191495927224108	0.727978857725013	neutre	PF00249	MybNAlike_DNANAbinding_domain	IPR001005	SANT/Myb_domain	NA	PF00249	Myb-like_DNA-binding_domain	Transcription_factor_MYB73_OS=Arabidopsis_thaliana_OX=3702_GN=MYB73_PE=1_SV=1	NA	notA-TR
g10083_i1.p1	60.3493543894489	-8.85701772249108	3.90741159030008	-2.26672248822676	NA	NA	NA	PF00249	MybNAlike_DNANAbinding_domain	IPR001005	SANT/Myb_domain	NA	PF00249	Myb-like_DNA-binding_domain	Transcription_factor_MYB73_OS=Arabidopsis_thaliana_OX=3702_GN=MYB73_PE=1_SV=1	NA	notA-TR
g10083_i2.p3	10.2003109073859	-6.86472646551431	3.4814279068924	-1.97181347685637	0.0486309032984705	0.395120112050405	neutre	PF00249	MybNAlike_DNANAbinding_domain	IPR001005	SANT/Myb_domain	NA	NA	NA	Transcription_factor_MYB77_OS=Arabidopsis_thaliana_OX=3702_GN=MYB77_PE=1_SV=1	NA	notA-TR
g10084_i0.p2	168.833764516579	-1.4021125694186	3.50832229951498	-0.3996532957113	0.689411896156138	0.999679617317458	neutre	PF17855	MCM_AAANAlid_domain	IPR041562	MCM,_AAANAlid_domain	NA	PF00493	MCM_P-loop_domain	DNA_replication_licensing_factor_MCM6_OS=Oryza_sativa_subsp._japonica_OX=39947_GN=Os05g0235800_PE=3_SV=1	NA	notA-TR
g10084_i1.p2	264.104278850813	-0.8962760331053	2.18338918207373	-0.410497606411167	0.681440958979753	0.999679617317458	neutre	PF17855	MCM_AAANAlid_domain	IPR041562	MCM,_AAANAlid_domain	NA	PF00493	MCM_P-loop_domain	DNA_replication_licensing_factor_mcm6_OS=Schizosaccharomyces_pombe_(strain_972_/_ATCC_24843)_OX=284812_GN=mcm6_PE=1_SV=2	NA	notA-TR
g10086_i0.p1	10795.6376019995	1.20801480469361	0.706112573837407	1.71079633680589	0.0871187160589145	0.51112038539819	neutre	PF13445	RINGNAtype_zincNAfinger	IPR027370	Zinc_finger,_RINGNAtype,_eukaryotic	NA	PF10607	CTLH/CRA_C-terminal_to_LisH_motif_domain	E3_ubiquitin-protein_transferase_RMND5A_OS=Homo_sapiens_OX=9606_GN=RMND5A_PE=1_SV=1	Protein RMD5 homolog B OS=Homo sapiens GN=RMND5B PE=2 SV=1	notA-TR
g10086_i1.p1	31.0128060108542	-1.02515756047448	2.6674532000904	-0.38432072976566	0.700740745455715	0.999679617317458	neutre	PF10607	CTLH/CRA_CNAterminal_to_LisH_motif_domain	IPR024964	CTLH/CRA_CNAterminal_to_LisH_motif_domain	NA	PF10607	CTLH/CRA_C-terminal_to_LisH_motif_domain	E3_ubiquitin-protein_transferase_RMND5A_OS=Homo_sapiens_OX=9606_GN=RMND5A_PE=1_SV=1	NA	notA-TR
g10086_i2.p1	3228.51899356701	-1.9286217083738	1.131491345091	-1.70449532534312	0.0882885886483966	0.513035310227593	neutre	PF10607	CTLH/CRA_CNAterminal_to_LisH_motif_domain	IPR024964	CTLH/CRA_CNAterminal_to_LisH_motif_domain	NA	PF10607	CTLH/CRA_C-terminal_to_LisH_motif_domain	E3_ubiquitin-protein_transferase_RMND5B_OS=Homo_sapiens_OX=9606_GN=RMND5B_PE=1_SV=1	NA	notA-TR
g10086_i3.p1	4.15932122694472	2.77808394740717	2.40305328410858	1.15606423119232	0.247654885282283	NA	NA	PF10607	CTLH/CRA_CNAterminal_to_LisH_motif_domain	IPR024964	CTLH/CRA_CNAterminal_to_LisH_motif_domain	NA	PF10607	CTLH/CRA_C-terminal_to_LisH_motif_domain	E3_ubiquitin-protein_transferase_RMND5B_OS=Homo_sapiens_OX=9606_GN=RMND5B_PE=1_SV=1	NA	notA-TR
g10087_i0.p2	103.82314913254	4.43156708701137	1.41236632898332	3.13768956117878	0.0017028512444868	0.0405027629049927	UP	PF00085	Thioredoxin	IPR013766	Thioredoxin_domain	NA	PF00085	Thioredoxin	Thioredoxin_OS=Callithrix_jacchus_OX=9483_GN=TXN_PE=3_SV=3	NA	notA-TR
g10087_i1.p2	7845.59888997659	0.0358068845309967	0.636332482479215	0.0562707162008915	0.955126146946147	0.999679617317458	neutre	PF00085	Thioredoxin	IPR013766	Thioredoxin_domain	NA	PF00085	Thioredoxin	Thioredoxin_OS=Callithrix_jacchus_OX=9483_GN=TXN_PE=3_SV=3	NA	notA-TR
g1008_i0.p1	386.860202833211	2.23482802047205	1.96847161974686	1.13531127299638	0.256244920572205	0.823808177841465	neutre	PF00626	Gelsolin_repeat	IPR007123	GelsolinNAlike_domain	NA	PF00626	Gelsolin_repeat	Advillin_OS=Rattus_norvegicus_OX=10116_GN=Avil_PE=2_SV=2	NA	notA-TR
g10090_i0.p1	5.06409597247855	1.4690029120143	1.6947117828918	0.866815777670259	0.386042955859099	NA	neutre	PF01145	SPFH_domain_/_Band_7_family	IPR001107	Band_7_domain	NA	NA	NA	NA	NA	notA-TR
g10090_i1.p1	2666.20008451892	0.772212451030615	1.23509180934278	0.625226760625615	0.531822240671468	0.995780924674807	neutre	PF01145	SPFH_domain_/_Band_7_family	IPR001107	Band_7_domain	NA	PF01145	SPFH_domain_/_Band_family	NA	NA	notA-TR
g10093_i0.p1	1123.41750276461	-0.0188238796108534	0.858190122477786	-0.0219343932280468	0.982500289540481	0.999679617317458	neutre	PF00397	WW_domain	IPR001202	WW_domain	GO:0005515	PF00076	RNA_recognition_motif._(a.k.a._RRM,_RBD,_or_RNP_domain)	Glycine-rich_RNA-binding_protein_2,_mitochondrial_OS=Arabidopsis_thaliana_OX=3702_GN=RBG2_PE=1_SV=1	NA	notA-TR
g10093_i2.p1	82.7918357200923	-4.81108120447119	3.21554473710729	-1.49619476568043	0.134602908193571	0.610709329235382	neutre	PF02037	SAP_domain	IPR003034	SAP_domain	NA	PF02037	SAP_domain	NA	NA	notA-TR
g10094_i0.p1	66.0406008633324	0.345567603686532	1.27423119554491	0.271196942042182	0.786239564780567	0.999679617317458	neutre	PF01545	Cation_efflux_family	IPR002524	Cation_efflux_protein	GO:0006812|GO:0008324|GO:0016020|GO:0055085	PF01545	Cation_efflux_family	Metal_tolerance_protein_A2_OS=Arabidopsis_thaliana_OX=3702_GN=MTPA2_PE=2_SV=2	NA	notA-TR
g10094_i1.p1	764.479158519719	-1.07219494157214	1.29136607952757	-0.830279622927983	0.406380706285167	0.942171468378335	neutre	PF01545	Cation_efflux_family	IPR002524	Cation_efflux_protein	GO:0006812|GO:0008324|GO:0016020|GO:0055085	PF01545	Cation_efflux_family	Zinc_transporter_8_OS=Xenopus_tropicalis_OX=8364_GN=slc30a8_PE=2_SV=1	Zinc transporter 4 - Mus musculus (Mouse).	otherTR
g10094_i2.p1	190.490174971981	-0.252667736057987	2.08019084577259	-0.121463728470618	0.903323742433827	0.999679617317458	neutre	PF01545	Cation_efflux_family	IPR002524	Cation_efflux_protein	GO:0006812|GO:0008324|GO:0016020|GO:0055085	PF01545	Cation_efflux_family	Zinc_transporter_8_OS=Xenopus_tropicalis_OX=8364_GN=slc30a8_PE=2_SV=1	NA	otherTR
g10096_i0.p1	791.369932475776	0.23436826404685	1.28810552772116	0.181948030656681	0.855623510533981	0.999679617317458	neutre	PF00069	Protein_kinase_domain	IPR000719	Protein_kinase_domain	GO:0004672|GO:0005524|GO:0006468	PF00069	Protein_kinase_domain	Calcium-dependent_protein_kinase_33_OS=Arabidopsis_thaliana_OX=3702_GN=CPK33_PE=1_SV=1	NA	notA-TR
g10099_i0.p1	48.4916336948176	9.27323997191604	3.74709640534132	2.47478019479228	NA	NA	NA	PF13445	RINGNAtype_zincNAfinger	IPR027370	Zinc_finger,_RINGNAtype,_eukaryotic	NA	PF13445	RING-type_zinc-finger	LON_peptidase_N-terminal_domain_and_RING_finger_protein_1_OS=Mus_musculus_OX=10090_GN=Lonrf1_PE=1_SV=2	NA	notA-TR
g10099_i1.p2	126.951002652621	10.6614766250418	3.67070093947596	2.90447977125694	NA	NA	NA	PF13445	RINGNAtype_zincNAfinger	IPR027370	Zinc_finger,_RINGNAtype,_eukaryotic	NA	PF13445	RING-type_zinc-finger	LON_peptidase_N-terminal_domain_and_RING_finger_protein_1_OS=Mus_musculus_OX=10090_GN=Lonrf1_PE=1_SV=2	NA	notA-TR
g100_i0.p1	36083.7007114076	0.0245741847830032	0.674985836747112	0.0364069635911637	0.97095786171922	0.999679617317458	neutre	PF00063	Myosin_head_(motor_domain)	IPR001609	Myosin_head,_motor_domain	GO:0003774|GO:0005524|GO:0016459	PF00063	Myosin_head_(motor_domain)	Myosin-16_OS=Canis_lupus_familiaris_OX=9615_GN=MYH16_PE=3_SV=2	NA	notA-TR
g10100_i0.p1	210.331164726187	11.3902749087483	1.80311600577497	6.31699506424868	2.66698096952225e-10	1.10186318755812e-07	UP	PF00027	Cyclic_nucleotideNAbinding_domain	IPR000595	Cyclic_nucleotideNAbinding_domain	NA	PF00027	Cyclic_nucleotide-binding_domain	Potassium/sodium_hyperpolarization-activated_cyclic_nucleotide-gated_channel_2_OS=Mus_musculus_OX=10090_GN=Hcn2_PE=1_SV=1	NA	otherTR
g10100_i1.p1	158.943863649438	1.6391839849814	2.38615096563334	0.686957367153142	0.492109594485658	0.984263561687794	neutre	PF00027	Cyclic_nucleotideNAbinding_domain	IPR000595	Cyclic_nucleotideNAbinding_domain	NA	PF00027	Cyclic_nucleotide-binding_domain	Potassium/sodium_hyperpolarization-activated_cyclic_nucleotide-gated_channel_2_OS=Mus_musculus_OX=10090_GN=Hcn2_PE=1_SV=1	NA	otherTR
g10101_i0.p2	239.679314157368	0.934426464274505	3.72574336462083	0.250802691658179	NA	NA	neutre	PF13491	4TM_region_of_DNA_translocase_FtsK/SpoIIIE	IPR025199	DNA_translocase_FtsK,_4TM_region	NA	PF13491	4TM_region_of_DNA_translocase_FtsK/SpoIIIE	DNA_translocase_FtsK_(Fragment)_OS=Azospirillum_brasilense_OX=192_GN=ftsK_PE=3_SV=1	NA	notA-TR
g10102_i1.p1	51.3126981997045	-2.44788186717131	2.50033803342608	-0.979020370224542	0.327569914623572	0.893397353819124	neutre	PF01040	UbiA_prenyltransferase_family	IPR000537	UbiA_prenyltransferase_family	GO:0016020|GO:0016765	PF01040	UbiA_prenyltransferase_family	Probable_homogentisate_phytyltransferase_1,_chloroplastic_OS=Oryza_sativa_subsp._japonica_OX=39947_GN=HPT1_PE=2_SV=1	NA	notA-TR
g10104_i0.p1	2.06209159789175	4.72613468296635	3.92758006629047	1.20331975496304	0.228852607254698	NA	NA	PF02789	Cytosol_aminopeptidase_family,_NNAterminal_domain	IPR008283	Peptidase_M17,_leucyl_aminopeptidase,_NNAterminal	GO:0006508|GO:0070006	PF00883	Cytosol_aminopeptidase_family,_catalytic_domain	Probable_cytosol_aminopeptidase_OS=Thermosynechococcus_vestitus_(strain_IAM_M-273_/_NIES-2133_/_BP-1)_OX=197221_GN=pepA_PE=3_SV=1	NA	notA-TR
g10105_i0.p3	21.8620477252533	-2.99150189653348	3.25615444985822	-0.918722358720956	NA	NA	NA	NA	Probable_replication_factor_C_subunit_3_OS=Dictyostelium_discoideum_OX=44689_GN=rfc3_PE=3_SV=1	NA	NA	NA	NA	NA	NA	NA	notA-TR
g10105_i1.p2	2511.32361818666	-1.44664332338409	1.03212616010307	-1.40161482123429	0.161030298694991	0.67256033062915	neutre	PF13177	DNA_polymerase_III,_delta_subunit	NA	NA	NA	PF13177	DNA_polymerase_III,_delta_subunit	Replication_factor_C_subunit_5_OS=Oryza_sativa_subsp._japonica_OX=39947_GN=RFC5_PE=2_SV=1	NA	notA-TR
g10108_i0.p1	860.319925502152	-1.85233316977772	1.37204585538572	-1.35005194068895	0.17699932261789	0.701058061586832	neutre	PF02517	Type_II_CAAX_prenyl_endopeptidase_Rce1NAlike	IPR003675	Type_II_CAAX_prenyl_endopeptidase_Rce1NAlike	GO:0004222|GO:0016020|GO:0071586	PF02517	Type_II_CAAX_prenyl_endopeptidase_Rce1-like	NA	NA	notA-TR
g10109_i0.p2	337.973402717391	-0.203701849780415	1.27788765180062	-0.159405131971803	0.873349695881817	0.999679617317458	neutre	PF04551	GcpE_protein	IPR004588	4NAhydroxyNA3NAmethylbutNA2NAenNA1NAyl_diphosphate_synthase,_bacterialNAtype	GO:0016114|GO:0046429	PF04551	GcpE_protein	4-hydroxy-3-methylbut-2-en-1-yl_diphosphate_synthase_(ferredoxin),_chloroplastic_OS=Arabidopsis_thaliana_OX=3702_GN=ISPG_PE=1_SV=1	NA	notA-TR
g10112_i1.p1	119.822402093534	-3.75799328996206	1.73822553576275	-2.16197105188253	0.0306204075787693	0.29388388707014	neutre	PF00018	SH3_domain	IPR001452	SH3_domain	GO:0005515	PF00018	SHdomain	NA	NA	notA-TR
g10118_i0.p1	13.8143189643226	-4.03854050301977	3.06869971140241	-1.31604291159989	0.188159640273016	0.722876654071011	neutre	PF03151	TrioseNAphosphate_Transporter_family	IPR004853	Sugar_phosphate_transporter_domain	NA	PF03151	__Triose-phosphate_Transporter_family	Triose_phosphate/phosphate_translocator,_chloroplastic_OS=Flaveria_trinervia_OX=4227_GN=TPT_PE=2_SV=1	NA	sugarTR
g10118_i1.p1	12576.0132285838	-0.216873800746075	0.623813264609492	-0.347658206469589	0.728096887307702	0.999679617317458	neutre	PF03151	TrioseNAphosphate_Transporter_family	IPR004853	Sugar_phosphate_transporter_domain	NA	PF03151	__Triose-phosphate_Transporter_family	Phosphoenolpyruvate/phosphate_translocator_3,_chloroplastic_OS=Oryza_sativa_subsp._japonica_OX=39947_GN=PPT3_PE=2_SV=1	NA	sugarTR
g10119_i0.p2	9.28522084808729	0.0254114165096082	1.73400045647947	0.0146547922837349	0.988307586012727	0.999679617317458	neutre	PF00226	DnaJ_domain	IPR001623	DnaJ_domain	NA	PF00226	DnaJ_domain	Chaperone_protein_dnaJ_50_OS=Arabidopsis_thaliana_OX=3702_GN=C50_PE=2_SV=1	NA	notA-TR
g10119_i1.p1	340.044815013965	-1.00079781902958	3.72553943831553	-0.268631653375298	NA	NA	neutre	NA	DnaJ_protein_ERDJ7_OS=Oryza_sativa_subsp._japonica_OX=39947_GN=ERDJ7_PE=3_SV=1	NA	NA	NA	NA	NA	NA	NA	notA-TR
g10119_i2.p1	6952.635774917	-0.599217144872701	0.97575449139715	-0.614106468538722	0.53914497405993	0.99620810873157	neutre	PF00226	DnaJ_domain	IPR001623	DnaJ_domain	NA	PF00226	DnaJ_domain	DnaJ_protein_ERDJ7_OS=Oryza_sativa_subsp._japonica_OX=39947_GN=ERDJ7_PE=3_SV=1	NA	notA-TR
g10119_i3.p2	11.9242300965212	0.405356930823913	1.82739672616209	0.221822073455962	0.824452395361648	0.999679617317458	neutre	PF00226	DnaJ_domain	IPR001623	DnaJ_domain	NA	PF00226	DnaJ_domain	DnaJ_protein_ERDJ7_OS=Oryza_sativa_subsp._japonica_OX=39947_GN=ERDJ7_PE=3_SV=1	NA	notA-TR
g1011_i0.p1	5041.03722358219	-0.453380198281201	0.840622949059496	-0.539338354714739	0.589653408332017	0.999679617317458	neutre	PF02516	Oligosaccharyl_transferase_STT3_subunit	IPR003674	Oligosaccharyl_transferase,_STT3_subunit	GO:0004576|GO:0006486|GO:0016020	PF02516	Oligosaccharyl_transferase_STTsubunit	Dolichyl-diphosphooligosaccharide--protein_glycosyltransferase_subunit_stt3_OS=Schizosaccharomyces_pombe_(strain_972_/_ATCC_24843)_OX=284812_GN=stt3_PE=3_SV=1	NA	notA-TR
g1011_i2.p2	134.059430849122	-1.09685220706453	2.29693870316171	-0.477527852856815	0.632986292066041	0.999679617317458	neutre	PF02516	Oligosaccharyl_transferase_STT3_subunit	IPR003674	Oligosaccharyl_transferase,_STT3_subunit	GO:0004576|GO:0006486|GO:0016020	PF02516	Oligosaccharyl_transferase_STTsubunit	Dolichyl-diphosphooligosaccharide--protein_glycosyltransferase_subunit_stt3_OS=Schizosaccharomyces_pombe_(strain_972_/_ATCC_24843)_OX=284812_GN=stt3_PE=3_SV=1	NA	notA-TR
g1011_i3.p2	215.876833581156	-2.9026135229011	2.76214445154826	-1.05085507793559	0.293325154938532	0.861900246666215	neutre	PF02516	Oligosaccharyl_transferase_STTsubunit	NA	NA	NA	NA	NA	Dolichyl-diphosphooligosaccharide--protein_glycosyltransferase_subunit_STT3B_OS=Oryza_sativa_subsp._japonica_OX=39947_GN=STT3B_PE=2_SV=2	NA	notA-TR
g10120_i0.p1	382.255966709104	-1.13445631785363	3.02053765404591	-0.375580922268611	NA	NA	neutre	PF02077	SURF4_family	IPR002995	Surfeit_locus_4	GO:0016020	PF02077	SURFfamily	Surfeit_locus_protein_4_OS=Mus_musculus_OX=10090_GN=Surf4_PE=1_SV=1	NA	notA-TR
g10120_i1.p1	73.0961359317761	-7.48750464562357	3.8355430726365	-1.95213676494494	NA	NA	NA	PF02077	SURF4_family	IPR002995	Surfeit_locus_4	GO:0016020	PF02077	SURFfamily	Surfeit_locus_protein_4_OS=Mus_musculus_OX=10090_GN=Surf4_PE=1_SV=1	NA	notA-TR
g10120_i2.p1	4607.37018055557	0.45585416328991	0.732442593802958	0.622375278481612	0.533695132172781	0.99620810873157	neutre	PF02077	SURF4_family	IPR002995	Surfeit_locus_4	GO:0016020	PF02077	SURFfamily	Surfeit_locus_protein_4_homolog_OS=Schizosaccharomyces_pombe_(strain_972_/_ATCC_24843)_OX=284812_GN=SPCC970.06_PE=3_SV=1	NA	notA-TR
g10124_i0.p1	1605.82602039454	1.27290398817102	2.12700409312788	0.598449242426768	0.549540217200747	0.996489651991398	neutre	NA	Manganese-dependent_ADP-ribose/CDP-alcohol_diphosphatase_OS=Arabidopsis_thaliana_OX=3702_GN=At4g24730_PE=2_SV=1	NA	NA	NA	NA	NA	NA	NA	notA-TR
g10124_i1.p1	5.84965438707111	-6.06006404939591	3.91342153432015	-1.54853342433214	0.121493920828768	NA	NA	NA	Manganese-dependent_ADP-ribose/CDP-alcohol_diphosphatase_OS=Oryza_sativa_subsp._japonica_OX=39947_GN=Os07g0688000_PE=2_SV=1	NA	NA	NA	NA	NA	NA	NA	notA-TR
g10126_i0.p1	1193.61591011789	-1.07548319196029	1.31292549135348	-0.819150210002842	0.4127007180314	0.946421523394055	neutre	PF13578	Methyltransferase_domain	NA	NA	NA	NA	NA	NA	NA	notA-TR
g10127_i0.p1	701.411387960117	1.38256530135376	2.37336966687029	0.582532641523525	0.560207961556976	0.999468732958184	neutre	PF04577	Glycosyltransferase_61	IPR007657	Glycosyltransferase_61	GO:0016757	PF04577	Glycosyltransferase_61	NA	NA	notA-TR
g10129_i0.p1	97.9330065166947	9.32114484958979	2.96006324000058	3.14896814487922	0.00163848054611941	0.039311163625391	UP	PF04117	Mpv17_/_PMP22_family	IPR007248	Mpv17/PMP22	GO:0016020	PF04117	Mpv1/_PMP2family	Peroxisomal_membrane_protein_2_OS=Mus_musculus_OX=10090_GN=Pxmp2_PE=1_SV=2	NA	notA-TR
g1012_i0.p1	1358.1229118666	0.167627401340251	0.845804164906044	0.198187013371909	0.842898747791527	0.999679617317458	neutre	PF01699	Sodium/calcium_exchanger_protein	IPR004837	Sodium/calcium_exchanger_membrane_region	GO:0016020|GO:0055085	PF01699	Sodium/calcium_exchanger_protein	Sodium/potassium/calcium_exchanger_3_OS=Homo_sapiens_OX=9606_GN=SLC24A3_PE=1_SV=4	Sodium/potassium/calcium exchanger 4 - Homo sapiens (Human).	otherTR
g10130_i1.p1	650.732991667804	0.35829215996607	2.2700208443829	0.157836506590965	0.874585631102843	0.999679617317458	neutre	PF03151	TrioseNAphosphate_Transporter_family	IPR004853	Sugar_phosphate_transporter_domain	NA	PF03151	Triose-phosphate_Transporter_family	GDP-mannose_transporter_GONST3_OS=Arabidopsis_thaliana_OX=3702_GN=GONST3_PE=2_SV=1	GDP-mannose transporter - Arabidopsis thaliana (Mouse-ear cress).	sugarTR
g10132_i1.p1	369.575363051481	2.45634507475689	3.22373469875011	0.761956334592065	0.446086065669567	0.966215809084064	neutre	PF13640	2OGNAFe(II)_oxygenase_superfamily	IPR044862	Prolyl_4NAhydroxylase_alpha_subunit,_Fe(2+)_2OG_dioxygenase_domain	NA	PF13640	2OG-Fe(II)_oxygenase_superfamily	Prolyl_4-hydroxylase_1_OS=Arabidopsis_thaliana_OX=3702_GN=P4H1_PE=1_SV=1	NA	notA-TR
g10133_i0.p1	564.546992402016	0.887871834783147	2.98338483414223	0.297605533360038	NA	NA	neutre	PF06838	Methionine_gammaNAlyase	IPR009651	Putative_methionine_gammaNAlyase	NA	PF06838	Methionine_gamma-lyase	Uncharacterized_protein_YnbB_OS=Bacillus_subtilis_(strain_168)_OX=224308_GN=ynbB_PE=4_SV=2	NA	notA-TR
g10135_i0.p2	137.008059407107	-5.40233610549727	3.17611886155667	-1.70092378181637	0.0889573002555004	0.513449407663593	neutre	PF13646	HEAT_repeats	NA	NA	NA	NA	NA	NA	NA	notA-TR
g10136_i0.p1	21.4343429966072	-0.299091935280803	2.50151123824429	-0.119564497935545	0.904828144462502	0.999679617317458	neutre	PF03953	Tubulin_CNAterminal_domain	IPR018316	Tubulin/FtsZ,_2NAlayer_sandwich_domain	NA	PF00091	Tubulin/FtsZ_family,_GTPase_domain	Tubulin_beta_chain_OS=Candida_albicans_OX=5476_GN=TUB2_PE=3_SV=1	NA	notA-TR
g1013_i0.p1	6.73937819471733	1.7575906546282	3.16826648885601	0.554748365016109	0.57906678967397	0.999679617317458	neutre	NA	Fibrocystin-L_OS=Homo_sapiens_OX=9606_GN=PKHD1L1_PE=2_SV=2	NA	NA	NA	NA	NA	NA	NA	notA-TR
g10140_i0.p1	4607.20049972623	0.266778643694328	1.00657049513889	0.265037217942215	0.790980790929019	0.999679617317458	neutre	PF00106	short_chain_dehydrogenase	IPR002347	ShortNAchain_dehydrogenase/reductase_SDR	NA	PF00106	short_chain_dehydrogenase	Protochlorophyllide_reductase_C,_chloroplastic_OS=Arabidopsis_thaliana_OX=3702_GN=PORC_PE=1_SV=1	NA	notA-TR
g10142_i0.p1	607.184685551947	1.07175882167081	1.78791852450916	0.599445000976788	0.548876175730909	0.996489651991398	neutre	PF00406	Adenylate_kinase	NA	NA	NA	PF00406	Adenylate_kinase	Adenylate_kinase_8_OS=Xenopus_tropicalis_OX=8364_GN=ak8_PE=2_SV=1	NA	notA-TR
g10142_i1.p3	328.277489576989	1.12152412180624	1.31289024209396	0.854240579941769	0.392971702965272	0.936209978206392	neutre	PF00406	Adenylate_kinase	NA	NA	NA	PF00406	Adenylate_kinase	Probable_adenylate_kinase_5,_chloroplastic_OS=Oryza_sativa_subsp._japonica_OX=39947_GN=Os08g0288200_PE=2_SV=2	NA	notA-TR
g10144_i0.p1	5.06042716948245	6.0132143699311	3.9153101076863	1.53582071522926	0.124582357654188	NA	NA	PF03133	TubulinNAtyrosine_ligase_family	IPR004344	TubulinNAtyrosine_ligase/Tubulin_polyglutamylase	GO:0036211	PF03133	Tubulin-tyrosine_ligase_family	Tubulin_polyglutamylase_ttll6_OS=Danio_rerio_OX=7955_GN=ttll6_PE=2_SV=1	NA	notA-TR
g10145_i0.p1	430.88017641999	9.46844012361761	2.03033645346824	4.66348328989688	3.10901441573244e-06	0.000265939814877817	UP	PF04488	Glycosyltransferase_sugarNAbinding_region_containing_DXD_motif	IPR007577	Glycosyltransferase,_DXD_sugarNAbinding_motif	NA	PF04488	Glycosyltransferase_sugar-binding_region_containing_DXD_motif	NA	NA	notA-TR
g10146_i1.p1	209.775036280069	4.83366489262452	2.69625321159349	1.79273403248644	NA	NA	NA	PF00722	Glycosyl_hydrolases_family_16	NA	NA	NA	NA	NA	Beta-glucanase_OS=Rhodothermus_marinus_OX=29549_GN=bglA_PE=1_SV=1	NA	notA-TR
g10148_i0.p1	31.676412682824	-1.05734003520195	3.73128433502371	-0.283371606199299	NA	NA	neutre	PF00012	Hsp70_protein	IPR013126	Heat_shock_protein_70_family	GO:0005524|GO:0140662	PF00012	Hsp7protein	Heat_shock_protein_SSA2_OS=Saccharomyces_cerevisiae_(strain_ATCC_204508_/_S288c)_OX=559292_GN=SSA2_PE=1_SV=3	NA	notA-TR
g1014_i0.p1	12871.2498121671	-0.189126481297137	0.708614515632305	-0.26689614328374	0.7895491261857	0.999679617317458	neutre	PF02516	Oligosaccharyl_transferase_STT3_subunit	IPR003674	Oligosaccharyl_transferase,_STT3_subunit	GO:0004576|GO:0006486|GO:0016020	PF02516	Oligosaccharyl_transferase_STTsubunit	Dolichyl-diphosphooligosaccharide--protein_glycosyltransferase_subunit_stt3_OS=Schizosaccharomyces_pombe_(strain_972_/_ATCC_24843)_OX=284812_GN=stt3_PE=3_SV=1	NA	notA-TR
g10150_i0.p1	4.67929429329381	2.74669572242283	2.17924205592026	1.2603903797474	0.207528570376984	NA	NA	PF00078	Reverse_transcriptase_(RNANAdependent_DNA_polymerase)	IPR000477	Reverse_transcriptase_domain	NA	PF00078	Reverse_transcriptase_(RNA-dependent_DNA_polymerase)	Retrovirus-related_Pol_polyprotein_from_type-1_retrotransposable_element_R2_(Fragment)_OS=Popillia_japonica_OX=7064_PE=4_SV=1	NA	notA-TR
g10150_i2.p1	3.03248764395846	5.27987704251842	3.92096037391464	1.34657750627739	0.178116342666449	NA	NA	PF00078	Reverse_transcriptase_(RNANAdependent_DNA_polymerase)	IPR000477	Reverse_transcriptase_domain	NA	PF00078	Reverse_transcriptase_(RNA-dependent_DNA_polymerase)	Retrovirus-related_Pol_polyprotein_from_type-1_retrotransposable_element_R2_(Fragment)_OS=Popillia_japonica_OX=7064_PE=4_SV=1	NA	notA-TR
g10152_i0.p1	1852.96071273023	-0.841147635866688	0.709808094927253	-1.18503528189953	0.236003497384528	0.795698098126471	neutre	PF13840	ACT_domain	IPR027795	CASTOR,_ACT_domain	NA	PF13840	ACT_domain	NA	NA	notA-TR
g10153_i0.p1	940.346325258062	-0.784540226431573	1.01857495638359	-0.770233178731445	0.441161585925804	0.964647553219059	neutre	PF02926	THUMP_domain	IPR004114	THUMP_domain	GO:0003723	PF01170	Putative_RNA_methylase_family_UPF0020	tRNA_(guanine(6)-N2)-methyltransferase_THUMP3_OS=Bos_taurus_OX=9913_GN=THUMPD3_PE=2_SV=1	NA	notA-TR
g10153_i1.p1	736.007302522173	-0.737427511064589	0.888164637125077	-0.830282450167784	0.406379108167869	0.942171468378335	neutre	PF01170	Putative_RNA_methylase_family_UPF0020	IPR000241	Ribosomal_RNA_large_subunit_methyltransferase_K/LNAlike,_FLD_domain	NA	PF01170	Putative_RNA_methylase_family_UPF0020	tRNA_(guanine(6)-N2)-methyltransferase_THUMP3_OS=Bos_taurus_OX=9913_GN=THUMPD3_PE=2_SV=1	NA	notA-TR
g10154_i0.p1	1009.25708566764	-0.695392083893242	1.46360770909049	-0.475121905667859	0.634700085735132	0.999679617317458	neutre	PF10208	ARMET,_CNAterminal	IPR019345	ARMET,_CNAterminal	NA	PF13365	Trypsin-like_peptidase_domain	Protease_Do-like_1,_chloroplastic_OS=Arabidopsis_thaliana_OX=3702_GN=DEGP1_PE=1_SV=2	NA	notA-TR
g10155_i0.p1	424.655866636449	5.85836379309305	1.04413698936866	5.61072335597968	2.01482636333015e-08	4.59903597795497e-06	UP	PF01549	ShK_domainNAlike	IPR003582	ShKT_domain	NA	PF01549	ShK_domain-like	NA	NA	notA-TR
g10156_i0.p1	696.523489005292	-0.402081244617283	2.36887601421027	-0.16973503138421	0.865218522736808	0.999679617317458	neutre	PF01764	Lipase_(class_3)	IPR002921	Fungal_lipaseNAlike_domain	GO:0006629	PF01764	Lipase_(class_3)	Lipase_ZK262.3_OS=Caenorhabditis_elegans_OX=6239_GN=ZK262.3_PE=1_SV=1	NA	notA-TR
g10157_i0.p1	341.031799029214	0.340579515921634	1.58044493148332	0.215495971505938	0.829380652561166	0.999679617317458	neutre	PF00892	EamA-like_transporter_family	NA	NA	NA	NA	NA	NA	NA	otherTR
g10159_i1.p1	89.7346786045545	-5.55351765272327	2.06688087950947	-2.686907459341	0.00721169297477627	0.10930021223127	neutre	PF13516	Leucine_Rich_repeat	IPR001611	LeucineNArich_repeat	GO:0005515	PF13516	Leucine_Rich_repeat	NA	NA	notA-TR
g1015_i0.p1	8.8548639203587	6.82204038910524	3.91164371567819	1.74403419252166	NA	NA	NA	PF13202	EF_hand	IPR002048	EFNAhand_domain	GO:0005509	PF13499	EF-hand_domain_pair	NA	NA	notA-TR
g1015_i1.p1	1102.00235941166	-0.702689799173083	1.3095027424384	-0.536608115737595	0.591538336981639	0.999679617317458	neutre	PF13499	EFNAhand_domain_pair	IPR002048	EFNAhand_domain	GO:0005509	PF13499	EF-hand_domain_pair	NA	NA	notA-TR
g10160_i0.p1	12.2221868883491	6.304589557259	2.88691460762193	2.18385037805201	0.0289732443268437	0.285429207377916	neutre	NA	Probable_leucine-rich_repeat_receptor-like_protein_kinase_At5g49770_OS=Arabidopsis_thaliana_OX=3702_GN=At5g49770_PE=1_SV=1	NA	NA	NA	NA	NA	NA	NA	notA-TR
g10161_i0.p1	38.0035841456479	8.9221045665323	3.78495400937417	2.35725574060741	NA	NA	NA	PF00122	E1NAE2_ATPase	NA	NA	NA	PF00122	E1-EATPase	Cadmium/zinc-transporting_ATPase_HMA2_OS=Oryza_sativa_subsp._japonica_OX=39947_GN=HMA2_PE=1_SV=1	Putative cadmium/zinc-transporting ATPase 3 - Arabidopsis thaliana (Mouse-ear cress).	metalTR
g10165_i0.p1	3.42024261918628	-0.765542235779608	3.77936368114951	-0.202558499357427	0.839480130200901	NA	neutre	PF08450	SMPNA30/Gluconolactonase/LRENAlike_region	IPR013658	SMPNA30/Gluconolactonase/LRENAlike_region	NA	PF08450	SMP-30/Gluconolactonase/LRE-like_region	Gluconolactonase_OS=Zymomonas_mobilis_subsp._mobilis_(strain_ATCC_31821_/_ZM4_/_CP4)_OX=264203_GN=gnl_PE=1_SV=2	NA	notA-TR
g10165_i1.p1	5.49232022477745	-0.808486758676969	3.46083825563666	-0.233610096444175	0.815287688785873	NA	neutre	PF08450	SMPNA30/Gluconolactonase/LRENAlike_region	IPR013658	SMPNA30/Gluconolactonase/LRENAlike_region	NA	PF08450	SMP-30/Gluconolactonase/LRE-like_region	Gluconolactonase_OS=Zymomonas_mobilis_subsp._mobilis_(strain_ATCC_31821_/_ZM4_/_CP4)_OX=264203_GN=gnl_PE=1_SV=2	NA	notA-TR
g10167_i0.p1	5200.03233555496	-1.92295034658862	0.942796177644656	-2.03962467411847	0.0413877225698154	0.35727826117257	neutre	PF00092	von_Willebrand_factor_type_A_domain	IPR002035	von_Willebrand_factor,_type_A	NA	PF00092	von_Willebrand_factor_type_A_domain	NA	NA	notA-TR
g10169_i0.p1	953.144367384133	-1.08920808514813	2.02660055235798	-0.537455732892612	NA	NA	neutre	PF01793	Glycolipid_2NAalphaNAmannosyltransferase	IPR002685	Glycosyl_transferase,_family_15	GO:0000030|GO:0006486|GO:0016020	PF01793	Glycolipid_2-alpha-mannosyltransferase	Glycolipid_2-alpha-mannosyltransferase_1_OS=Candida_albicans_(strain_SC5314_/_ATCC_MYA-2876)_OX=237561_GN=MNT1_PE=3_SV=1	NA	notA-TR
g1016_i0.p1	6167.6680286869	0.310379108924187	1.09662660734263	0.283030802687074	0.777153224845744	0.999679617317458	neutre	PF16187	Middle_or_third_domain_of_peptidase_M16	IPR032632	Peptidase_M16,_middle/third_domain	NA	PF16187	Middle_or_third_domain_of_peptidase_M16	Insulin-degrading_enzyme_OS=Homo_sapiens_OX=9606_GN=IDE_PE=1_SV=4	NA	notA-TR
g10170_i0.p1	418.857184759839	0.378521790595518	1.59325995123164	0.237576919135455	0.812209253874279	0.999679617317458	neutre	PF00069	Protein_kinase_domain	IPR000719	Protein_kinase_domain	GO:0004672|GO:0005524|GO:0006468	PF00069	Protein_kinase_domain	SNF1-related_protein_kinase_catalytic_subunit_alpha_KIN10_OS=Arabidopsis_thaliana_OX=3702_GN=KIN10_PE=1_SV=3	NA	notA-TR
g10171_i0.p1	412.848112784586	-0.61047595813818	2.42127466939272	-0.252129989982216	0.800940589935392	0.999679617317458	neutre	PF13640	2OG-Fe(II)_oxygenase_superfamily	NA	NA	NA	NA	NA	NA	NA	notA-TR
g10173_i0.p1	10.7191047066323	-1.57916643239385	2.29787252164093	-0.687229782123054	0.491937939531072	0.984152388202587	neutre	PF00013	KH_domain	IPR004088	K_Homology_domain,_type_1	GO:0003723	PF00013	KH_domain	Protein_RIK_OS=Arabidopsis_thaliana_OX=3702_GN=RIK_PE=1_SV=2	NA	notA-TR
g10175_i0.p2	32.0319426726456	4.21703989325203	3.33654210476685	1.263895302633	NA	NA	NA	PF00857	Isochorismatase_family	IPR000868	IsochorismataseNAlike	NA	PF00857	Isochorismatase_family	Ureidoacrylate_amidohydrolase_RutB_OS=Variovorax_paradoxus_(strain_S110)_OX=543728_GN=rutB_PE=3_SV=1	NA	notA-TR
g10178_i0.p1	10.7496110681751	7.09786611137729	3.61119434206569	1.96551762077616	0.0493543582692127	0.398568278321447	neutre	PF07690	Major_Facilitator_Superfamily	IPR011701	Major_facilitator_superfamily	GO:0022857|GO:0055085	PF07690	Major_Facilitator_Superfamily	Probable_anion_transporter_2,_chloroplastic_OS=Oryza_sativa_subsp._japonica_OX=39947_GN=PHT4
g10179_i0.p1	11.0397050268065	0.251339429299269	1.56117021728442	0.160994250669515	0.872097928874861	0.999679617317458	neutre	PF03951	Glutamine_synthetase,_betaNAGrasp_domain	IPR008147	Glutamine_synthetase,_NNAterminal_domain	GO:0004356|GO:0006542|GO:0006807	PF00120	Glutamine_synthetase,_catalytic_domain	Glutamine_synthetase_OS=Microchaete_diplosiphon_OX=1197_GN=glnA_PE=3_SV=2	NA	notA-TR
g1017_i0.p1	2440.84239223814	1.6556203861536	0.86989206250593	1.90324806664426	0.0570081838590913	0.430447437062763	neutre	PF13499	EFNAhand_domain_pair	IPR002048	EFNAhand_domain	GO:0005509	PF13202	EF_hand	Calmodulin-like_protein_12_OS=Arabidopsis_thaliana_OX=3702_GN=CML12_PE=1_SV=3	NA	notA-TR
g1017_i1.p1	377.61856058816	-1.98697703366269	3.678083009215	-0.54022082391413	0.589044753390584	0.999679617317458	neutre	PF13202	EF_hand	IPR002048	EFNAhand_domain	GO:0005509	PF13202	EF_hand	NA	NA	notA-TR
g10180_i0.p1	136.9668591319	-2.95213844953617	1.71242068663221	-1.72395631084211	NA	NA	NA	PF00909	Ammonium_Transporter_Family	IPR024041	Ammonium_transporter_AmtBNAlike_domain	GO:0008519|GO:0016020|GO:0072488	PF00909	__Ammonium_Transporter_Family	Putative_ammonium_transporter_1_OS=Caenorhabditis_elegans_OX=6239_GN=amt-1_PE=3_SV=1	NA	nitrateTR
g10181_i0.p1	20.7453032337742	0.94891753984079	1.0525344991911	0.901554809433852	0.36729340596189	0.9225167975196	neutre	PF00909	Ammonium_Transporter_Family	IPR024041	Ammonium_transporter_AmtBNAlike_domain	GO:0008519|GO:0016020|GO:0072488	PF00909	__Ammonium_Transporter_Family	Putative_ammonium_transporter_1_OS=Caenorhabditis_elegans_OX=6239_GN=amt-1_PE=3_SV=1	NA	nitrateTR
g10182_i0.p1	4161.42821584673	0.927331789672092	1.13901700711155	0.814150959891043	0.415558475270588	0.94815431776566	neutre	PF03016	Exostosin_family	IPR040911	Exostosin,_GT47_domain	NA	PF03016	Exostosin_family	Probable_xyloglucan_galactosyltransferase_GT17_OS=Arabidopsis_thaliana_OX=3702_GN=GT17_PE=2_SV=1	NA	notA-TR
g10183_i0.p1	337.656483618251	-0.188392928676315	3.11545371749953	-0.0604704629756207	NA	NA	neutre	PF00291	PyridoxalNAphosphate_dependent_enzyme	IPR001926	Tryptophan_synthase_beta_chainNAlike,_PALP_domain	NA	PF00291	Pyridoxal-phosphate_dependent_enzyme	Cysteine_synthase_OS=Staphylococcus_aureus_(strain_Mu50_/_ATCC_700699)_OX=158878_GN=cysK_PE=3_SV=1	NA	notA-TR
g10185_i0.p1	2126.49416420467	0.907490228842622	1.88242364275258	0.482086076817248	0.629744800173528	0.999679617317458	neutre	PF00777	Glycosyltransferase_family_29_(sialyltransferase)	IPR001675	Glycosyl_transferase_family_29	GO:0006486|GO:0008373	PF00777	Glycosyltransferase_family_2(sialyltransferase)	Alpha-N-acetyl-neuraminyl-2,3-beta-galactosyl-1,3-N-acetyl-galactosaminide_alpha-2,6-sialyltransferase_OS=Homo_sapiens_OX=9606_GN=ST6GALNAC4_PE=2_SV=2	NA	notA-TR
g10186_i0.p1	2.92142721293931	-0.980302000874935	2.43617676330634	-0.402393625799339	0.687394360367764	NA	neutre	PF13854	Kelch_motif	NA	NA	NA	PF13418	Galactose_oxidase,_central_domain	RING_finger_protein_B_OS=Dictyostelium_discoideum_OX=44689_GN=rngB_PE=2_SV=2	NA	notA-TR
g10186_i1.p1	1899.10689389926	0.070823584739461	1.85389090240962	0.0382026712830875	0.969526091076426	0.999679617317458	neutre	PF01344	Kelch_motif	IPR006652	Kelch_repeat_type_1	GO:0005515	PF13415	Galactose_oxidase,_central_domain	Host_cell_factor_1_OS=Homo_sapiens_OX=9606_GN=HCFC1_PE=1_SV=2	NA	notA-TR
g10186_i2.p2	69.4017115247396	-9.62889128182442	3.44281196030969	-2.79681010546922	0.00516098567967727	0.0876391793488969	neutre	PF01344	Kelch_motif	IPR006652	Kelch_repeat_type_1	GO:0005515	PF01344	Kelch_motif	NA	NA	notA-TR
g10188_i0.p1	61.5565677983158	-7.59296958154984	3.86536524893016	-1.96436018139589	NA	NA	NA	PF00300	Histidine_phosphatase_superfamily_(branch_1)	IPR013078	Histidine_phosphatase_superfamily,_cladeNA1	NA	PF00300	Histidine_phosphatase_superfamily_(branch_1)	Uncharacterized_phosphatase_PhoE_OS=Bacillus_subtilis_(strain_168)_OX=224308_GN=phoE_PE=3_SV=1	NA	notA-TR
g10188_i1.p2	16.7626649989106	21.1153970925769	3.9093441216119	5.40126334129692	NA	NA	NA	PF00300	Histidine_phosphatase_superfamily_(branch_1)	IPR013078	Histidine_phosphatase_superfamily,_cladeNA1	NA	PF00300	Histidine_phosphatase_superfamily_(branch_1)	Uncharacterized_phosphatase_PhoE_OS=Bacillus_subtilis_(strain_168)_OX=224308_GN=phoE_PE=3_SV=1	NA	notA-TR
g10188_i2.p2	1205.36587678629	-0.0689873709409068	1.21469077913344	-0.0567941834465249	0.954709147398362	0.999679617317458	neutre	PF00300	Histidine_phosphatase_superfamily_(branch_1)	IPR013078	Histidine_phosphatase_superfamily,_cladeNA1	NA	PF00300	Histidine_phosphatase_superfamily_(branch_1)	Uncharacterized_phosphatase_PhoE_OS=Bacillus_subtilis_(strain_168)_OX=224308_GN=phoE_PE=3_SV=1	NA	notA-TR
g1018_i0.p1	278.624964726903	24.5629302555087	3.90691491394777	6.28703997822387	NA	NA	NA	PF01549	ShK_domainNAlike	IPR003582	ShKT_domain	NA	PF00248	Aldo/keto_reductase_family	Putative_2,5-diketo-D-gluconic_acid_reductase_A_OS=Salmonella_typhi_OX=90370_GN=dkgA_PE=5_SV=2	NA	notA-TR
g1018_i1.p1	2325.86716495712	-0.594141667766336	0.901565310582753	-0.659011233897515	0.509888554828471	0.990111638340983	neutre	PF01549	ShK_domainNAlike	IPR003582	ShKT_domain	NA	PF00248	Aldo/keto_reductase_family	Putative_2,5-diketo-D-gluconic_acid_reductase_A_OS=Salmonella_typhi_OX=90370_GN=dkgA_PE=5_SV=2	HK PROTEIN - Drosophila melanogaster (Fruit fly).	notA-TR
g10190_i0.p1	842.91802841546	-0.469980625894786	1.43015074511352	-0.328623138155607	0.742440556849251	0.999679617317458	neutre	PF01145	SPFH_domain_/_Band_7_family	IPR001107	Band_7_domain	NA	PF01145	SPFH_domain_/_Band_family	NA	NA	notA-TR
g10191_i0.p1	20.0882600727747	5.42280888597115	2.86067409420055	1.89564022583517	0.0580076343152818	0.433572798231363	neutre	PF00144	BetaNAlactamase	IPR001466	BetaNAlactamaseNArelated	NA	PF00144	Beta-lactamase	NA	NA	notA-TR
g10191_i1.p1	607.062209892172	2.00207915511477	2.25567715807315	0.887573449041349	0.374770240943634	0.926612379077927	neutre	PF00144	BetaNAlactamase	IPR001466	BetaNAlactamaseNArelated	NA	PF00144	Beta-lactamase	NA	NA	notA-TR
g10194_i0.p1	151.053261761185	0.660125817266914	2.09668613613278	0.314842458244361	NA	NA	neutre	PF18122	AnaphaseNApromoting_complex_sub_unit_1_CNAterminal_domain	IPR041221	AnaphaseNApromoting_complex_subunit_1,_CNAterminal	NA	PF18122	Anaphase-promoting_complex_sub_unit_C-terminal_domain	Anaphase-promoting_complex_subunit_1_OS=Homo_sapiens_OX=9606_GN=ANAPC1_PE=1_SV=1	NA	notA-TR
g10195_i0.p1	80.596867705213	-2.4914344538031	1.27669001853099	-1.95147954291194	0.0510000274015706	0.405438932479486	neutre	NA	Histone-lysine_N-methyltransferase_ASHR2_OS=Arabidopsis_thaliana_OX=3702_GN=ASHR2_PE=2_SV=3	NA	NA	NA	NA	NA	NA	NA	notA-TR
g10197_i0.p1	13.7807940098229	-0.163825710122236	2.08851492929867	-0.0784412444574909	0.937477066250901	0.999679617317458	neutre	PF02826	DNAisomer_specific_2NAhydroxyacid_dehydrogenase,_NAD_binding_domain	IPR006140	DNAisomer_specific_2NAhydroxyacid_dehydrogenase,_NADNAbinding_domain	GO:0051287	PF02826	D_isomer_specific_2-hydroxyacid_dehydrogenase,_NAD_binding_domain	Formate_dehydrogenase_OS=Pseudomonas_sp._(strain_101)_OX=33067_PE=1_SV=3	NA	notA-TR
g10197_i1.p1	5.21898732332563	-1.41274060549338	3.39618659336698	-0.415978500195652	0.677425735720694	NA	neutre	PF02826	DNAisomer_specific_2NAhydroxyacid_dehydrogenase,_NAD_binding_domain	IPR006140	DNAisomer_specific_2NAhydroxyacid_dehydrogenase,_NADNAbinding_domain	GO:0051287	PF02826	D_isomer_specific_2-hydroxyacid_dehydrogenase,_NAD_binding_domain	Formate_dehydrogenase_OS=Pseudomonas_sp._(strain_101)_OX=33067_PE=1_SV=3	NA	notA-TR
g10198_i0.p1	1579.10161202314	0.0691771617642908	1.05251324555789	0.0657256923428297	0.947596217103819	0.999679617317458	neutre	PF00227	Proteasome_subunit	IPR001353	Proteasome,_subunit_alpha/beta	GO:0005839|GO:0051603	PF00227	__Proteasome_subunit	Proteasome_subunit_alpha_type-5-A_OS=Arabidopsis_thaliana_OX=3702_GN=PAE1_PE=1_SV=1	NA	notA-TR
g10198_i1.p1	14845.2326019908	-0.193450498381223	0.883688072509432	-0.218912650740976	0.826718091610692	0.999679617317458	neutre	PF10584	Proteasome_subunit_A_NNAterminal_signature	IPR000426	Proteasome_alphaNAsubunit,_NNAterminal_domain	GO:0006511|GO:0019773	PF00227	__Proteasome_subunit	Proteasome_subunit_alpha_type-5-A_OS=Arabidopsis_thaliana_OX=3702_GN=PAE1_PE=1_SV=1	NA	notA-TR
g10199_i0.p1	5595.39740492248	-1.54018880513457	0.877281874435525	-1.75563732708553	0.0791503544004831	0.497375622047168	neutre	PF00134	Cyclin,_NNAterminal_domain	IPR006671	Cyclin,_NNAterminal	NA	PF00134	Cyclin,_N-terminal_domain	NA	NA	notA-TR
g10199_i1.p1	86.3338903527819	-0.911072423724277	1.41961421603152	-0.641774654998274	0.521019508200187	0.99232001527296	neutre	PF00134	Cyclin,_NNAterminal_domain	IPR006671	Cyclin,_NNAterminal	NA	PF00134	Cyclin,_N-terminal_domain	NA	NA	notA-TR
g101_i0.p1	12778.5617214881	0.134833485626611	0.723693436823839	0.18631298664027	0.852199323902702	0.999679617317458	neutre	PF08393	Dynein_heavy_chain,_NNAterminal_region_2	IPR013602	Dynein_heavy_chain,_linker	NA	PF08393	Dynein_heavy_chain,_N-terminal_region_2	Dynein_axonemal_heavy_chain_3_OS=Homo_sapiens_OX=9606_GN=DNAH3_PE=2_SV=1	NA	notA-TR
g101_i1.p1	3.3004705247381	0.204780756507487	3.28363845614164	0.0623639780209266	0.950272980473163	NA	neutre	PF08393	Dynein_heavy_chain,_NNAterminal_region_2	IPR013602	Dynein_heavy_chain,_linker	NA	PF08393	Dynein_heavy_chain,_N-terminal_region_2	Dynein_axonemal_heavy_chain_3_OS=Homo_sapiens_OX=9606_GN=DNAH3_PE=2_SV=1	NA	notA-TR
g101_i2.p1	3434.6534937922	-0.220405510807208	1.13947304204448	-0.193427578077449	0.846624119061882	0.999679617317458	neutre	PF13646	HEAT_repeats	NA	NA	NA	PF08623	TATA-binding_protein_interacting_(TIP20)	Cullin-associated_NEDD8-dissociated_protein_1_OS=Rattus_norvegicus_OX=10116_GN=Cand1_PE=1_SV=1	NA	notA-TR
g101_i3.p1	47.1747653379467	-4.16759739235656	2.35737393135769	-1.76789831130283	NA	NA	NA	PF08623	TATANAbinding_protein_interacting_(TIP20)	IPR013932	TATANAbinding_protein_interacting_(TIP20)	NA	PF08623	TATA-binding_protein_interacting_(TIP20)	Cullin-associated_NEDD8-dissociated_protein_1_OS=Drosophila_melanogaster_OX=7227_GN=Cand1_PE=2_SV=1	NA	notA-TR
g101_i4.p1	8549.61437211369	0.56922288624027	0.647633122048424	0.878928002384826	0.3794403145105	0.928817193624915	neutre	PF08623	TATANAbinding_protein_interacting_(TIP20)	IPR013932	TATANAbinding_protein_interacting_(TIP20)	NA	PF08623	TATA-binding_protein_interacting_(TIP20)	Cullin-associated_NEDD8-dissociated_protein_1_OS=Drosophila_melanogaster_OX=7227_GN=Cand1_PE=2_SV=1	NA	notA-TR
g101_i5.p2	275.67722876877	-0.772541084997382	2.0695829819741	-0.373283454553961	0.708937489332014	0.999679617317458	neutre	NA	Cullin-associated_NEDD8-dissociated_protein_1_OS=Drosophila_melanogaster_OX=7227_GN=Cand1_PE=2_SV=1	NA	NA	NA	NA	NA	NA	NA	notA-TR
g101_i6.p1	11912.1950306216	-0.518193986352403	0.651882456076437	-0.794919362412849	0.42666041037891	0.955884976671801	neutre	PF08623	TATANAbinding_protein_interacting_(TIP20)	IPR013932	TATANAbinding_protein_interacting_(TIP20)	NA	PF08623	TATA-binding_protein_interacting_(TIP20)	Cullin-associated_NEDD8-dissociated_protein_1_OS=Rattus_norvegicus_OX=10116_GN=Cand1_PE=1_SV=1	NA	notA-TR
g101_i7.p1	236.15036961437	-1.06525059802515	2.75092316874113	-0.387233860301748	0.698583084866447	0.999679617317458	neutre	NA	Cullin-associated_NEDD8-dissociated_protein_1_OS=Rattus_norvegicus_OX=10116_GN=Cand1_PE=1_SV=1	NA	NA	NA	NA	NA	NA	NA	notA-TR
g10200_i0.p1	43.7402383746047	-4.17368723378539	2.63053748864151	-1.58662906413883	NA	NA	NA	PF01398	JAB1/Mov34/MPN/PADNA1_ubiquitin_protease	IPR000555	JAB1/MPN/MOV34_metalloenzyme_domain	GO:0005515|GO:0008233|GO:0008237	PF01398	JAB1/Mov34/MPN/PAD-ubiquitin_protease	COP9_signalosome_complex_subunit_5_OS=Dictyostelium_discoideum_OX=44689_GN=csn5_PE=1_SV=1	NA	notA-TR
g10200_i1.p1	4448.07981376915	0.56216104150803	1.38590728288799	0.405626731635743	0.685016884404868	0.999679617317458	neutre	PF01398	JAB1/Mov34/MPN/PADNA1_ubiquitin_protease	IPR000555	JAB1/MPN/MOV34_metalloenzyme_domain	GO:0005515|GO:0008233|GO:0008237	PF01398	JAB1/Mov34/MPN/PAD-ubiquitin_protease	COP9_signalosome_complex_subunit_5_OS=Dictyostelium_discoideum_OX=44689_GN=csn5_PE=1_SV=1	NA	notA-TR
g10201_i0.p1	44.3342475350749	0.53958734136674	1.2139768999032	0.444479084741865	0.656696247098602	0.999679617317458	neutre	PF00481	Protein_phosphatase_2C	IPR001932	PPMNAtype_phosphataseNAlike_domain	NA	PF00481	Protein_phosphatase_2C	Probable_protein_phosphatase_2C_10_OS=Oryza_sativa_subsp._japonica_OX=39947_GN=Os02g0149800_PE=2_SV=1	NA	notA-TR
g10203_i0.p2	15.9898253503637	-1.47002509931863	2.65645872745642	-0.553377729578426	NA	NA	neutre	PF02358	TrehaloseNAphosphatase	IPR003337	TrehaloseNAphosphatase	GO:0003824|GO:0005992	PF02358	Trehalose-phosphatase	Probable_trehalose-phosphate_phosphatase_2_OS=Oryza_sativa_subsp._japonica_OX=39947_GN=TPP2_PE=1_SV=1	NA	notA-TR
g10203_i1.p1	920.903435887319	1.41707440396907	1.46947554067832	0.964340245714427	0.334875369703017	0.899014827876544	neutre	PF02358	TrehaloseNAphosphatase	IPR003337	TrehaloseNAphosphatase	GO:0003824|GO:0005992	PF02358	Trehalose-phosphatase	Probable_trehalose-phosphate_phosphatase_2_OS=Oryza_sativa_subsp._japonica_OX=39947_GN=TPP2_PE=1_SV=1	NA	notA-TR
g10205_i0.p1	777.957837802928	-0.176106453106461	1.2355956629417	-0.142527574665637	0.886663300266568	0.999679617317458	neutre	PF03151	TrioseNAphosphate_Transporter_family	IPR004853	Sugar_phosphate_transporter_domain	NA	PF03151	Triose-phosphate_Transporter_family	UDP-galactose/UDP-glucose_transporter_7_OS=Arabidopsis_thaliana_OX=3702_GN=UTR7_PE=1_SV=1	NA	sugarTR
g10206_i0.p2	270.94426351701	-0.0616680210579055	1.37271455443099	-0.0449241401709096	0.964167775192323	0.999679617317458	neutre	PF00271	Helicase_conserved_CNAterminal_domain	IPR001650	Helicase,_CNAterminal	NA	PF00271	Helicase_conserved_C-terminal_domain	NA	NA	notA-TR
g10207_i1.p1	156.066647747674	2.5812166476741	1.5263088454396	1.69114963553178	0.0908082273095574	0.515190221539747	neutre	PF00069	Protein_kinase_domain	IPR000719	Protein_kinase_domain	GO:0004672|GO:0005524|GO:0006468	PF00069	Protein_kinase_domain	Interferon-induced,_double-stranded_RNA-activated_protein_kinase_OS=Rattus_norvegicus_OX=10116_GN=Eif2ak2_PE=1_SV=1	NA	notA-TR
g10208_i0.p2	184.973059032249	1.26076829720864	2.85775930826635	0.441173717311231	0.659087239025384	0.999679617317458	neutre	PF05345	Putative_Ig_domain	NA	NA	NA	PF05345	Putative_Ig_domain	NA	NA	notA-TR
g10209_i1.p1	7.07221017727162	6.49827255762883	3.85508156382451	1.68563815059261	0.0918655163324064	0.516555344344266	neutre	PF05721	PhytanoylNACoA_dioxygenase_(PhyH)	IPR008775	PhytanoylNACoA_dioxygenaseNAlike	NA	PF05721	Phytanoyl-CoA_dioxygenase_(PhyH)	NA	NA	notA-TR
g10211_i0.p1	43.7891215787602	22.4523853584842	3.90774885569076	5.74560602219545	NA	NA	NA	PF07715	TonBNAdependent_Receptor_Plug_Domain	IPR012910	TonBNAdependent_receptor,_plug_domain	NA	PF13715	CarboxypepD_reg-like_domain	TonB-dependent_receptor_P3_OS=Formosa_agariphila_(strain_DSM_15362_/_KCTC_12365_/_LMG_23005_/_KMM_3901_/_M-2Alg_35-1)_OX=1347342_GN=BN863_21920_PE=2_SV=1	NA	notA-TR
g10212_i0.p1	25.3594312731821	-1.3514386630399	2.39273802330023	-0.564808453696032	0.572204056407142	0.999679617317458	neutre	PF01494	FAD_binding_domain	IPR002938	FADNAbinding_domain	GO:0071949	PF01494	FAD_binding_domain	Kynurenine_3-monooxygenase_OS=Pseudomonas_fluorescens_OX=294_GN=kmo_PE=1_SV=1	NA	notA-TR
g10213_i0.p1	15.5343896482723	-5.25190638683762	2.97614373399432	-1.76466826075936	0.0776195358276277	0.495202413347096	neutre	PF00009	Elongation_factor_Tu_GTP_binding_domain	IPR000795	Translational_(tr)NAtype_GTPNAbinding_domain	GO:0003924|GO:0005525	PF00009	Elongation_factor_Tu_GTP_binding_domain	Elongation_factor_1-alpha_1_OS=Drosophila_melanogaster_OX=7227_GN=eEF1alpha1_PE=1_SV=2	NA	notA-TR
g10215_i1.p1	2203.10656323619	0.513667263531468	0.882283642210365	0.582201957461875	0.560430655022464	0.999495148673251	neutre	PF04739	5'NAAMPNAactivated_protein_kinase_beta_subunit,_interaction_domain	IPR006828	Association_with_the_SNF1_complex_(ASC)_domain	GO:0005515	PF16561	Glycogen_recognition_site_of_AMP-activated_protein_kinase	SNF1-related_protein_kinase_regulatory_subunit_beta-2_OS=Arabidopsis_thaliana_OX=3702_GN=KINB2_PE=1_SV=1	NA	notA-TR
g10218_i0.p1	277.321506285623	6.01727107512757	3.7348011474395	1.61113559667102	NA	NA	NA	PF00316	FructoseNA1NA6NAbisphosphatase,_NNAterminal_domain	IPR033391	FructoseNA1NA6NAbisphosphatase_class_I,_NNAterminal	NA	PF00316	Fructose-1-6-bisphosphatase,_N-terminal_domain	Sedoheptulose-1,7-bisphosphatase,_chloroplastic_OS=Chlamydomonas_reinhardtii_OX=3055_GN=CSBP_PE=2_SV=1	NA	notA-TR
g10218_i1.p1	58.9856041942798	22.8651535062873	3.90749413340191	5.85161556887116	NA	NA	NA	PF00316	FructoseNA1NA6NAbisphosphatase,_NNAterminal_domain	IPR033391	FructoseNA1NA6NAbisphosphatase_class_I,_NNAterminal	NA	PF00316	Fructose-1-6-bisphosphatase,_N-terminal_domain	Sedoheptulose-1,7-bisphosphatase,_chloroplastic_OS=Spinacia_oleracea_OX=3562_PE=2_SV=1	NA	notA-TR
g10218_i2.p1	320.113557726615	-0.0498525215442483	1.95800477030139	-0.0254608784924333	0.979687352803817	0.999679617317458	neutre	PF18913	FructoseNA1NA6NAbisphosphatase,_CNAterminal_domain	IPR044015	FructoseNA1NA6NAbisphosphatase_class_1,_CNAterminal	NA	PF00316	Fructose-1-6-bisphosphatase,_N-terminal_domain	Sedoheptulose-1,7-bisphosphatase,_chloroplastic_OS=Spinacia_oleracea_OX=3562_PE=2_SV=1	NA	notA-TR
g10219_i0.p1	29.2302909314066	21.8865046256442	3.90824272585714	5.6000883672966	NA	NA	NA	PF00097	Zinc_finger,_C3HC4_type_(RING_finger)	IPR018957	Zinc_finger,_C3HC4_RINGNAtype	GO:0046872	PF00179	Ubiquitin-conjugating_enzyme	Ubiquitin-conjugating_enzyme_E2_Q1_OS=Mus_musculus_OX=10090_GN=Ube2q1_PE=1_SV=2	NA	notA-TR
g10219_i1.p1	607.654255269947	-1.427580990749	1.96681011827322	-0.725835695823225	0.467939501163582	0.973457508683064	neutre	PF00179	UbiquitinNAconjugating_enzyme	IPR000608	UbiquitinNAconjugating_enzyme_E2	NA	PF00179	Ubiquitin-conjugating_enzyme	Ubiquitin-conjugating_enzyme_E2_Q1_OS=Mus_musculus_OX=10090_GN=Ube2q1_PE=1_SV=2	NA	notA-TR
g1021_i0.p2	9706.18295801033	0.205616759427975	0.744911624770327	0.276028393960654	0.782526257877154	0.999679617317458	neutre	PF12894	Anaphase-promoting_complex_subunit_WD4domain	NA	NA	NA	NA	NA	NA	NA	notA-TR
g1021_i1.p2	23.7576270924504	8.24480435759622	3.42694771004815	2.40587398909579	0.0161338286773687	0.191609168012098	neutre	PF12894	Anaphase-promoting_complex_subunit_WD4domain	NA	NA	NA	NA	NA	NA	NA	notA-TR
g10220_i0.p1	1127.16460032811	-1.71026155464052	2.94422473562226	-0.580886891529719	0.561316687603151	0.999556870711612	neutre	PF03171	2OGNAFe(II)_oxygenase_superfamily	IPR044861	Isopenicillin_N_synthaseNAlike,_Fe(2+)_2OG_dioxygenase_domain	NA	PF03171	2OG-Fe(II)_oxygenase_superfamily	Gibberellin_20_oxidase_2_OS=Oryza_sativa_subsp._indica_OX=39946_GN=20ox2_PE=1_SV=1	NA	notA-TR
g10220_i1.p2	173.21288486216	5.94442740407245	3.19185878294926	1.86237168004652	0.0625507181324315	0.450223505164009	neutre	PF03171	2OGNAFe(II)_oxygenase_superfamily	IPR044861	Isopenicillin_N_synthaseNAlike,_Fe(2+)_2OG_dioxygenase_domain	NA	PF03171	2OG-Fe(II)_oxygenase_superfamily	Clavatol_oxidase_claD_OS=Penicillium_crustosum_OX=36656_GN=claD_PE=1_SV=1	NA	notA-TR
g10221_i0.p1	290.38788350167	-0.0362828330198762	2.32891556883282	-0.0155792822657199	0.987570034035027	0.999679617317458	neutre	PF00696	Amino_acid_kinase_family	IPR001048	Aspartate/glutamate/uridylate_kinase	NA	PF00696	Amino_acid_kinase_family	Aspartokinase_3,_chloroplastic_OS=Arabidopsis_thaliana_OX=3702_GN=AK3_PE=1_SV=1	NA	notA-TR
g10222_i0.p1	54.7392378665024	9.44813984311398	3.44839565694691	2.73986537017014	0.00614643557419908	0.0980059323986756	neutre	PF05958	tRNA_(UracilNA5NA)NAmethyltransferase	IPR010280	(UracilNA5)NAmethyltransferase_family	GO:0006396|GO:0008173	PF05958	tRNA_(Uracil-5-)-methyltransferase	Uncharacterized_RNA_methyltransferase_SYNW1228_OS=Parasynechococcus_marenigrum_(strain_WH8102)_OX=84588_GN=SYNW1228_PE=3_SV=1	NA	notA-TR
g10222_i1.p1	308.442989857688	-0.376955935711158	1.12957934706318	-0.333713551589993	0.738595722569406	0.999679617317458	neutre	PF05958	tRNA_(UracilNA5NA)NAmethyltransferase	IPR010280	(UracilNA5)NAmethyltransferase_family	GO:0006396|GO:0008173	PF05958	tRNA_(Uracil-5-)-methyltransferase	Uncharacterized_RNA_methyltransferase_SYNW1228_OS=Parasynechococcus_marenigrum_(strain_WH8102)_OX=84588_GN=SYNW1228_PE=3_SV=1	NA	notA-TR
g10223_i0.p2	177.298768022644	0.0524654383663872	2.16773618878781	0.0242028705512019	0.980690788433411	0.999679617317458	neutre	PF02493	MORN_repeat	IPR003409	MORN_repeat	NA	PF02493	1MORN_repeat	NA	NA	notA-TR
g10226_i0.p1	7.0624174739275	-0.202645049614933	3.20824605050125	-0.0631638117604081	0.949636061244481	0.999679617317458	neutre	PF05637	galactosyl_transferase_GMA12/MNN10_family	IPR008630	Glycosyltransferase_34	GO:0016020|GO:0016757	NA	NA	Probable_glycosyltransferase_3_OS=Oryza_sativa_subsp._japonica_OX=39947_GN=GT3_PE=2_SV=1	NA	notA-TR
g10226_i1.p1	96.9111789925505	-5.41772781730887	3.32425455490628	-1.62975720656315	NA	NA	NA	PF05637	galactosyl_transferase_GMA12/MNN10_family	IPR008630	Glycosyltransferase_34	GO:0016020|GO:0016757	PF05637	galactosyl_transferase_GMA12/MNN1family	Probable_glycosyltransferase_3_OS=Oryza_sativa_subsp._japonica_OX=39947_GN=GT3_PE=2_SV=1	NA	notA-TR
g10227_i0.p2	2.49318722521039	-0.903881787795813	2.72774038028137	-0.331366501859894	0.740367664558227	NA	neutre	PF02770	AcylNACoA_dehydrogenase,_middle_domain	IPR006091	AcylNACoA_oxidase/dehydrogenase,_middle_domain	GO:0016627	PF02771	Acyl-CoA_dehydrogenase,_N-terminal_domain	Isovaleryl-CoA_dehydrogenase,_mitochondrial_OS=Rattus_norvegicus_OX=10116_GN=Ivd_PE=1_SV=2	NA	notA-TR
g10229_i0.p1	28.9860560684245	8.53121491002703	3.31328092277661	2.57485408236307	0.0100282383435669	0.136288377356733	neutre	PF12698	ABCNA2_family_transporter_protein	NA	NA	NA	PF12698	ABC-family_transporter_protein	Uncharacterized_protein_MJ1024_OS=Methanocaldococcus_jannaschii_(strain_ATCC_43067_/_DSM_2661_/_JAL-1_/_JCM_10045_/_NBRC_100440)_OX=243232_GN=MJ1024_PE=4_SV=1	NA	otherTR
g1022_i0.p2	1535.43568083241	-0.6396284546787	1.1423335008908	-0.55993145099913	0.575526195291587	0.999679617317458	neutre	PF07039	SGF29_tudorNAlike_domain	IPR010750	SGF29_tudorNAlike_domain	NA	PF07039	SGF2tudor-like_domain	SAGA-associated_factor_29_OS=Rattus_norvegicus_OX=10116_GN=Sgf29_PE=1_SV=1	NA	notA-TR
g10232_i1.p1	4648.31573102158	0.90564805229525	1.22873571058526	0.737056833697686	0.461087788132676	0.970458589207727	neutre	PF03151	TrioseNAphosphate_Transporter_family	IPR004853	Sugar_phosphate_transporter_domain	NA	PF03151	Triose-phosphate_Transporter_family	Probable_sugar_phosphate/phosphate_translocator_At3g11320_OS=Arabidopsis_thaliana_OX=3702_GN=At3g11320_PE=2_SV=1	NA	sugarTR
g10234_i0.p1	1431.76343331095	0.607200789049826	1.58045698710809	0.38419317577309	0.700835275875955	0.999679617317458	neutre	PF07690	Major_Facilitator_Superfamily	IPR011701	Major_facilitator_superfamily	GO:0022857|GO:0055085	PF00083	Sugar_(and_other)_transporter	Probable_inorganic_phosphate_transporter_1-12_OS=Oryza_sativa_subsp._japonica_OX=39947_GN=PHT1-12_PE=2_SV=1	NA	sugarTR
g10234_i1.p3	71.0343429262806	-0.248679609050708	3.44528656423037	-0.0721796589092319	0.942458932782829	0.999679617317458	neutre	PF00083	Sugar_(and_other)_transporter	IPR005828	Major_facilitator,_sugar_transporterNAlike	GO:0016020|GO:0022857|GO:0055085	PF00083	Sugar_(and_other)_transporter	Inorganic_phosphate_transporter_1-1_OS=Oryza_sativa_subsp._japonica_OX=39947_GN=PHT1-1_PE=2_SV=1	NA	sugarTR
g10235_i0.p2	1719.3816488077	1.70847798777654	1.70346290161119	1.00294405364543	0.315887855542279	0.884630388947012	neutre	PF18720	Tenascin_EGF_domain	IPR041161	Tenascin,_EGFNAlike_domain	NA	PF07974	1EGF-like_domain	NA	NA	notA-TR
g10237_i0.p1	1289.16077519438	0.276787436829107	1.10516846744705	0.250448185034169	0.802240770336236	0.999679617317458	neutre	PF08837	Protein_of_unknown_function_(DUF1810)	IPR014937	Protein_of_unknown_function_DUF1810	NA	PF08837	Protein_of_unknown_function_(DUF1810)	NA	NA	notA-TR
g10238_i0.p2	1062.36139666399	-2.22165565790705	2.04312909580859	-1.08737899257795	0.276869351326355	0.84719724855935	neutre	PF03547	Membrane_transport_protein	IPR004776	Membrane_transport_protein	GO:0016020|GO:0055085	PF03547	Membrane_transport_protein	Protein_PIN-LIKES_2_OS=Arabidopsis_thaliana_OX=3702_GN=PILS2_PE=2_SV=1	NA	otherTR
g1023_i0.p1	1190.08912479282	-0.989080197748794	0.910106330248104	-1.08677433051055	0.277136554829404	0.847734135981959	neutre	PF00650	CRAL/TRIO_domain	IPR001251	CRALNATRIO_lipid_binding_domain	NA	PF00650	CRAL/TRIO_domain	NA	NA	notA-TR
g10241_i0.p2	793.97399009711	-1.07576613131743	0.929149162468696	-1.1577970198662	0.246946879830818	0.811716648150743	neutre	PF14874	FlagellarNAassociated_PapDNAlike	NA	NA	NA	PF14874	Flagellar-associated_PapD-like	Sperm-associated_antigen_17_OS=Homo_sapiens_OX=9606_GN=SPAG17_PE=1_SV=1	NA	notA-TR
g10243_i0.p2	76.5982709086003	2.33524495721149	3.31175349313859	0.705138520137364	NA	NA	NA	PF12697	Alpha/beta_hydrolase_family	IPR000073	Alpha/beta_hydrolase_foldNA1	NA	PF12697	Alpha/beta_hydrolase_family	Uncharacterized_protein_Rv2307c_OS=Mycobacterium_tuberculosis_(strain_ATCC_25618_/_H37Rv)_OX=83332_GN=Rv2307c_PE=1_SV=1	NA	notA-TR
g10243_i1.p1	667.038313390638	0.800826938016825	2.18886043472067	0.365864778454466	0.714465979605131	0.999679617317458	neutre	PF00561	alpha/beta_hydrolase_fold	IPR000073	Alpha/beta_hydrolase_foldNA1	NA	PF12146	Serine_aminopeptidase,_S33	Uncharacterized_protein_Rv2307c_OS=Mycobacterium_tuberculosis_(strain_ATCC_25618_/_H37Rv)_OX=83332_GN=Rv2307c_PE=1_SV=1	NA	notA-TR
g10243_i2.p1	10.5934181453645	-4.34639583358674	3.81902021132806	-1.13809186468675	0.255082124796922	0.822373623564949	neutre	NA	Uncharacterized_protein_Rv2307c_OS=Mycobacterium_tuberculosis_(strain_ATCC_25618_/_H37Rv)_OX=83332_GN=Rv2307c_PE=1_SV=1	NA	NA	NA	NA	NA	NA	NA	notA-TR
g10245_i0.p1	633.404840465056	3.02639093912265	1.03830986292592	2.91472810495547	0.00355998544604932	0.0678104189504507	neutre	PF01733	Nucleoside_transporter	IPR002259	Equilibrative_nucleoside_transporter	GO:0005337|GO:0016020|GO:1901642	PF01733	Nucleoside_transporter	Equilibrative_nucleoside_transporter_4_OS=Mus_musculus_OX=10090_GN=Slc29a4_PE=1_SV=1	NA	otherTR
g10245_i2.p1	78.4601051213188	-1.40777863916157	1.76596392860816	-0.797172929953959	0.425350605248465	0.954362737622034	neutre	PF01733	Nucleoside_transporter	IPR002259	Equilibrative_nucleoside_transporter	GO:0005337|GO:0016020|GO:1901642	PF01733	Nucleoside_transporter	Equilibrative_nucleoside_transporter_4_OS=Homo_sapiens_OX=9606_GN=SLC29A4_PE=1_SV=1	NA	otherTR
g10246_i0.p1	68.6638618775496	7.85668644798407	1.68429936044179	4.66466153969403	3.0912541309012e-06	0.000265520092345495	UP	NA	Streptomycin_biosynthesis_protein_StrG_OS=Streptomyces_griseus_OX=1911_GN=strG_PE=4_SV=1	NA	NA	NA	NA	NA	NA	NA	notA-TR
g10246_i1.p1	347.834849112576	1.5389087777159	2.49914002355976	0.615775331997561	0.538042810356449	0.99620810873157	neutre	NA	Streptomycin_biosynthesis_protein_StrG_OS=Streptomyces_griseus_OX=1911_GN=strG_PE=4_SV=1	NA	NA	NA	NA	NA	NA	NA	notA-TR
g10250_i0.p1	586.290785940114	2.24897285591049	1.24690596117934	1.80364271719688	0.0712873348948524	0.478744512545648	neutre	PF00462	Glutaredoxin	IPR002109	Glutaredoxin	NA	PF12680	SnoaL-like_domain	Glutaredoxin-C6_OS=Oryza_sativa_subsp._japonica_OX=39947_GN=GRXC6_PE=1_SV=2	NA	notA-TR
g10251_i0.p1	160.730377445724	9.04483521676239	2.90247297079581	3.11625131664273	0.00183166098109273	0.0428328777544576	UP	PF05670	NFACT_protein_RNA_binding_domain	IPR008532	NFACT,_RNANAbinding_domain	NA	PF05670	NFACT_protein_RNA_binding_domain	Coiled-coil_domain-containing_protein_25_OS=Mus_musculus_OX=10090_GN=Ccdc25_PE=1_SV=1	NA	notA-TR
g10251_i1.p1	115.804893321093	23.8044237138089	3.80872581421643	6.2499704297318	NA	NA	NA	PF05670	NFACT_protein_RNA_binding_domain	IPR008532	NFACT,_RNANAbinding_domain	NA	PF05670	NFACT_protein_RNA_binding_domain	Coiled-coil_domain-containing_protein_25_OS=Mus_musculus_OX=10090_GN=Ccdc25_PE=1_SV=1	NA	notA-TR
g10251_i2.p1	151.524159586447	10.9169876840181	3.15043796582398	3.46522858169112	NA	NA	NA	PF05670	NFACT_protein_RNA_binding_domain	IPR008532	NFACT,_RNANAbinding_domain	NA	PF05670	NFACT_protein_RNA_binding_domain	Coiled-coil_domain-containing_protein_25_OS=Mus_musculus_OX=10090_GN=Ccdc25_PE=1_SV=1	NA	notA-TR
g10252_i0.p1	229.972426449827	0.0546274721837451	2.44972086789946	0.0222994680331013	0.982209073225803	0.999679617317458	neutre	PF08609	Nucleotide_exchange_factor_Fes1	IPR013918	Nucleotide_exchange_factor_Fes1	NA	PF08609	Nucleotide_exchange_factor_Fes1	Hsp70_nucleotide_exchange_factor_FES1_OS=Gibberella_zeae_(strain_ATCC_MYA-4620_/_CBS_123657_/_FGSC_9075_/_NRRL_31084_/_PH-1)_OX=229533_GN=FES1_PE=3_SV=1	NA	notA-TR
g10252_i1.p1	4.1757558473438	5.73087922033243	3.91715500660723	1.46302079204573	0.14346168969302	NA	NA	PF08609	Nucleotide_exchange_factor_Fes1	IPR013918	Nucleotide_exchange_factor_Fes1	NA	PF08609	Nucleotide_exchange_factor_Fes1	Hsp70_nucleotide_exchange_factor_FES1_OS=Gibberella_zeae_(strain_ATCC_MYA-4620_/_CBS_123657_/_FGSC_9075_/_NRRL_31084_/_PH-1)_OX=229533_GN=FES1_PE=3_SV=1	NA	notA-TR
g10255_i0.p1	58.1024632582441	22.844518383064	3.9075051594547	5.84631816231613	NA	NA	NA	PF01568	Molydopterin_dinucleotide_binding_domain	IPR006657	Molybdopterin_dinucleotideNAbinding_domain	GO:0016491|GO:0043546	PF01568	Molydopterin_dinucleotide_binding_domain	Formate_dehydrogenase_subunit_alpha_OS=Methanocaldococcus_jannaschii_(strain_ATCC_43067_/_DSM_2661_/_JAL-1_/_JCM_10045_/_NBRC_100440)_OX=243232_GN=fdhA_PE=3_SV=2	Arsenite oxidase large subunit (EC 1.20.98.1) (AOI) - Alcaligenes faecalis.	notA-TR
g10259_i0.p1	4576.25350939981	0.133244961685711	0.711617466656312	0.18724239908246	0.851470582993381	0.999679617317458	neutre	PF04765	Protein_of_unknown_function_(DUF616)	IPR006852	Alkaline_ceramidase_TOD1/Probable_hexosyltransferase_MUCI70	NA	PF04765	Protein_of_unknown_function_(DUF616)	NA	NA	notA-TR
g1025_i0.p1	1829.89692315274	-0.0272251517475578	1.01527362301069	-0.0268155806774772	0.978606826103261	0.999679617317458	neutre	PF18808	Importin_repeat	IPR041653	Importin_repeat_4	NA	PF18808	Importin_repeat	Importin-5_OS=Mus_musculus_OX=10090_GN=Ipo5_PE=1_SV=3	NA	notA-TR
g10260_i0.p1	2098.80996399958	1.39022424420901	1.98778458575212	0.699383753236517	0.484312238392465	0.980223269937052	neutre	PF10192	RhodopsinNAlike_GPCR_transmembrane_domain	IPR019336	Intimal_thickness_related_receptor,_IRP	GO:0007186|GO:0019236	PF10192	Rhodopsin-like_GPCR_transmembrane_domain	Integral_membrane_protein_GPR180_OS=Xenopus_laevis_OX=8355_GN=gpr180_PE=2_SV=1	NA	notA-TR
g10261_i0.p1	1284.30517539919	0.0445853790358185	1.19657451329385	0.0372608463079218	0.970277023918908	0.999679617317458	neutre	PF00249	MybNAlike_DNANAbinding_domain	IPR001005	SANT/Myb_domain	NA	PF00249	Myb-like_DNA-binding_domain	Transcription_factor_MYB3R-3_OS=Arabidopsis_thaliana_OX=3702_GN=MYB3R3_PE=1_SV=1	NA	notA-TR
g10262_i0.p1	92.8220610560407	-23.702051050437	3.90718443424881	-6.06627392417781	NA	NA	NA	PF00735	Septin	IPR030379	SeptinNAtype_guanine_nucleotideNAbinding_(G)_domain	GO:0005525	PF00735	Septin	Septin-1_OS=Drosophila_melanogaster_OX=7227_GN=Sep1_PE=1_SV=1	NA	notA-TR
g10262_i2.p1	8.09788973226091	-6.53220536420665	3.9115652352939	-1.6699722416149	NA	NA	NA	PF00735	Septin	IPR030379	SeptinNAtype_guanine_nucleotideNAbinding_(G)_domain	GO:0005525	PF00735	Septin	Septin-1_OS=Drosophila_melanogaster_OX=7227_GN=Sep1_PE=1_SV=1	NA	notA-TR
g10262_i3.p1	157.303599395933	1.4811453293628	2.72793889931856	0.542953997148833	0.587161476555468	0.999679617317458	neutre	PF00735	Septin	IPR030379	SeptinNAtype_guanine_nucleotideNAbinding_(G)_domain	GO:0005525	PF00735	Septin	Septin-1_OS=Drosophila_melanogaster_OX=7227_GN=Sep1_PE=1_SV=1	NA	notA-TR
g10262_i4.p1	73.926931338304	0.932903279901147	3.72750159462796	0.250275756084354	NA	NA	neutre	PF00735	Septin	IPR030379	SeptinNAtype_guanine_nucleotideNAbinding_(G)_domain	GO:0005525	PF00735	Septin	Septin-1_OS=Drosophila_melanogaster_OX=7227_GN=Sep1_PE=1_SV=1	NA	notA-TR
g10262_i5.p2	107.650691857299	-2.46787492715882	3.39294925463774	-0.727353916002588	NA	NA	NA	PF00735	Septin	IPR030379	SeptinNAtype_guanine_nucleotideNAbinding_(G)_domain	GO:0005525	PF00735	Septin	NA	NA	notA-TR
g10266_i0.p2	45.7181468574594	-0.00639654121580042	2.47676686238043	-0.00258261740858914	0.997939371733928	0.999760118405585	neutre	PF13414	TPR_repeat	NA	NA	NA	PF14559	Tetratricopeptide_repeat	NA	NA	notA-TR
g10267_i1.p1	224.528724720492	0.742596111089345	2.5445787447634	0.291834596440596	NA	NA	neutre	PF07690	Major_Facilitator_Superfamily	IPR011701	Major_facilitator_superfamily	GO:0022857|GO:0055085	PF07690	Major_Facilitator_Superfamily	Tetracycline_resistance_protein,_class_C_OS=Escherichia_coli_OX=562_GN=tetA_PE=1_SV=1	NA	otherTR
g10268_i0.p1	72.4879075999638	0.483240542057887	1.64933115845208	0.292991822522419	0.769528402239868	0.999679617317458	neutre	PF02615	Malate/LNAlactate_dehydrogenase	IPR003767	Malate/LNAlactate_dehydrogenaseNAlike	GO:0016491	PF02615	Malate/L-lactate_dehydrogenase	Malate_dehydrogenase_OS=Pyrococcus_horikoshii_(strain_ATCC_700860_/_DSM_12428_/_JCM_9974_/_NBRC_100139_/_OT-3)_OX=70601_GN=mdh_PE=1_SV=1	NA	notA-TR
g10268_i1.p2	50.2881129499318	9.32495049427217	2.5190843214556	3.70172225472943	0.000214140960005445	0.00880321767425369	UP	PF02615	Malate/LNAlactate_dehydrogenase	IPR003767	Malate/LNAlactate_dehydrogenaseNAlike	GO:0016491	PF02615	Malate/L-lactate_dehydrogenase	Malate_dehydrogenase_OS=Pyrococcus_abyssi_(strain_GE5_/_Orsay)_OX=272844_GN=mdh_PE=3_SV=1	NA	notA-TR
g10270_i0.p1	14.3071342950196	-0.772596324847359	2.05727826543738	-0.375542938370131	0.707256718980498	0.999679617317458	neutre	PF01529	DHHC_palmitoyltransferase	IPR001594	Palmitoyltransferase,_DHHC_domain	GO:0016409	PF01529	DHHC_palmitoyltransferase	Palmitoyltransferase_ZDHHC8_OS=Drosophila_melanogaster_OX=7227_GN=Zdhhc8_PE=3_SV=4	NA	notA-TR
g10271_i0.p1	2661.09666018388	-1.26446079414364	1.4794933407001	-0.854657982810047	0.3927405178569	0.936209978206392	neutre	PF13621	CupinNAlike_domain	IPR041667	CupinNAlike_domain_8	NA	PF13621	Cupin-like_domain	Bifunctional_peptidase_and_(3S)-lysyl_hydroxylase_JMJD7_OS=Homo_sapiens_OX=9606_GN=JMJD7_PE=1_SV=1	NA	notA-TR
g10272_i1.p1	2598.61564786926	-1.13572803059303	1.37744395703681	-0.824518503849867	0.409645006290723	0.94410023392392	neutre	PF05653	Magnesium_transporter_NIPA	IPR008521	Magnesium_transporter_NIPA	GO:0015095|GO:0015693|GO:0016020	PF05653	Magnesium_transporter_NIPA	NA	NA	otherTR
g10275_i0.p1	1528.62480132393	0.0794414298911818	1.42170229090039	0.0558776829717773	0.955439249455787	0.999679617317458	neutre	PF00233	3'5'NAcyclic_nucleotide_phosphodiesterase	IPR002073	3'5'NAcyclic_nucleotide_phosphodiesterase,_catalytic_domain	GO:0004114|GO:0007165	PF00233	3'5'-cyclic_nucleotide_phosphodiesterase	Dual_specificity_calcium/calmodulin-dependent_3',5'-cyclic_nucleotide_phosphodiesterase_1B_OS=Homo_sapiens_OX=9606_GN=PDE1B_PE=1_SV=2	NA	notA-TR
g10276_i0.p1	910.755579211924	0.578491850670441	1.36351343755721	0.424265602916855	0.671372121781235	0.999679617317458	neutre	PF03016	Exostosin_family	IPR040911	Exostosin,_GT47_domain	NA	PF03016	Exostosin_family	NA	NA	notA-TR
g10277_i0.p1	876.312246093323	0.368199567540839	1.26738271292038	0.290519638454285	0.771418729011715	0.999679617317458	neutre	PF01554	MatE	IPR002528	Multi_antimicrobial_extrusion_protein	GO:0015297|GO:0016020|GO:0042910|GO:0055085	PF01554	MatE	Protein_DETOXIFICATION_42_OS=Arabidopsis_thaliana_OX=3702_GN=DTX42_PE=2_SV=2	NA	notA-TR
g10277_i1.p2	18.5021868384202	21.2529359589826	3.90910122429657	5.43678322446282	NA	NA	NA	NA	Protein_DETOXIFICATION_42_OS=Arabidopsis_thaliana_OX=3702_GN=DTX42_PE=2_SV=2	NA	NA	NA	NA	NA	NA	NA	notA-TR
g10277_i2.p2	225.983370665266	-1.7284052614133	2.70800856772362	-0.638256939809541	0.523306437309318	0.993265284946685	neutre	NA	Protein_DETOXIFICATION_42_OS=Arabidopsis_thaliana_OX=3702_GN=DTX42_PE=2_SV=2	NA	NA	NA	NA	NA	NA	NA	notA-TR
g10278_i0.p1	1103.33193270394	0.58297095780584	1.56260049603083	0.373077417603954	0.709090825448028	0.999679617317458	neutre	PF00069	Protein_kinase_domain	IPR000719	Protein_kinase_domain	GO:0004672|GO:0005524|GO:0006468	PF00069	Protein_kinase_domain	cGMP-dependent_protein_kinase,_isozyme_1_OS=Drosophila_melanogaster_OX=7227_GN=Pkg21D_PE=1_SV=2	NA	notA-TR
g10279_i0.p1	651.737924340613	0.760701639790957	0.857969631831038	0.88663002927913	0.375278120949191	0.926691213405368	neutre	PF17820	PDZ_domain	IPR041489	PDZ_domain_6	NA	PF00595	PDZ_domain	NA	NA	notA-TR
g1027_i0.p1	4593.47827041495	-0.791043285854401	0.69764619720189	-1.13387457571919	0.256847163152168	0.824845053510567	neutre	PF13517	FGNAGAPNAlike_repeat	IPR013517	FGNAGAP_repeat	NA	PF13517	FG-GAP-like_repeat	NA	NA	notA-TR
g10280_i0.p1	265.350624238282	0.242811980885894	0.801257329457577	0.303038701749248	0.761860367708935	0.999679617317458	neutre	PF00642	Zinc_finger_CNAx8NACNAx5NACNAx3NAH_type_(and_similar)	IPR000571	Zinc_finger,_CCCHNAtype	GO:0046872	PF00642	Zinc_finger_C-x8-C-x5-C-x3-H_type_(and_similar)	Putative_zinc_finger_CCCH_domain-containing_protein_21_OS=Oryza_sativa_subsp._japonica_OX=39947_GN=Os03g0301500_PE=4_SV=1	NA	notA-TR
g10282_i0.p1	195.068360763542	-0.853422427652061	2.03302676958552	-0.419779237745134	0.674646733594474	0.999679617317458	neutre	PF14295	PAN_domain	IPR003609	PAN/Apple_domain	NA	PF14295	PAN_domain	NA	NA	notA-TR
g10289_i0.p1	556.451517663702	-1.0000713687103	3.72531324721417	-0.268452960152591	NA	NA	neutre	PF12796	Ankyrin_repeats_(3_copies)	IPR002110	Ankyrin_repeat	GO:0005515	PF13637	Ankyrin_repeats_(many_copies)	Ankyrin_repeat_domain-containing_protein_66_OS=Homo_sapiens_OX=9606_GN=ANKRD66_PE=2_SV=3	NA	notA-TR
g10289_i1.p1	948.121595912731	0.969347822522522	2.0571032945726	0.471219809467041	0.637483773884464	0.999679617317458	neutre	PF12796	Ankyrin_repeats_(3_copies)	IPR002110	Ankyrin_repeat	GO:0005515	PF13637	Ankyrin_repeats_(many_copies)	Ankyrin_repeat_domain-containing_protein_66_OS=Homo_sapiens_OX=9606_GN=ANKRD66_PE=2_SV=3	NA	notA-TR
g10291_i0.p1	424.691905502095	1.07514950916703	2.0749984282251	0.518144734252492	0.604357290744423	0.999679617317458	neutre	PF05050	Methyltransferase_FkbM_domain	IPR006342	Methyltransferase_FkbM	NA	PF05050	Methyltransferase_FkbM_domain	NA	NA	notA-TR
g10293_i1.p1	5.77475445721788	6.20644954554336	3.80180564075434	1.63250048319459	0.102574096768792	NA	NA	NA	Archaemetzincin-2_OS=Rattus_norvegicus_OX=10116_GN=Amz2_PE=2_SV=2	NA	NA	NA	NA	NA	NA	NA	notA-TR
g10295_i2.p1	109.082542277288	-2.98385003222796	1.74830034947639	-1.70671477193356	0.0878750802154065	0.512081677493727	neutre	PF08063	PADR1_(NUC008)_domain	IPR012982	PADR1,_zinc_ribbon_fold	GO:0008270	PF08063	PADR(NUC008)_domain	NA	NA	notA-TR
g10296_i0.p2	280.260373817147	1.5078148201991	1.04629755170867	1.44109562116125	0.149557670460707	0.646133551718512	neutre	PF14608	RNANAbinding,_Nab2NAtype_zinc_finger	NA	NA	NA	PF00642	Zinc_finger_C-x8-C-x5-C-x3-H_type_(and_similar)	E3_ubiquitin-protein_ligase_makorin-2_OS=Danio_rerio_OX=7955_GN=mkrn2_PE=2_SV=2	NA	notA-TR
g10297_i0.p1	66.2594217050469	-2.00758904959819	1.44942484096194	-1.38509358530506	0.166023853118725	0.680930986693881	neutre	NA	Cysteine--tRNA_ligase_OS=Thioalkalivibrio_sulfidiphilus_(strain_HL-EbGR7)_OX=396588_GN=cysS_PE=3_SV=1	NA	NA	NA	NA	NA	NA	NA	notA-TR
g1029_i0.p1	3885.49256708328	0.522711897844688	1.5808485637782	0.330652732855964	0.740906809439464	0.999679617317458	neutre	PF13833	EFNAhand_domain_pair	IPR002048	EFNAhand_domain	GO:0005509	PF13833	EF-hand_domain_pair	NA	NA	notA-TR
g102_i0.p1	3543.28046769398	1.17938040704243	0.802298642293859	1.47000174856392	0.141561280409707	0.628274175542705	neutre	PF17177	PentacotripeptideNArepeat_region_of_PRORP	IPR033443	PentacotripeptideNArepeat_region_of_PRORP	NA	PF13041	PPR_repeat_family	NA	NA	notA-TR
g10306_i0.p1	2699.82840848245	-0.0724047155487327	0.858351107580886	-0.0843532616306547	0.932775566598922	0.999679617317458	neutre	PF00501	AMPNAbinding_enzyme	IPR000873	AMPNAdependent_synthetase/ligase_domain	NA	PF00501	AMP-binding_enzyme	Acetoacetyl-CoA_synthetase_OS=Mus_musculus_OX=10090_GN=Aacs_PE=1_SV=1	NA	notA-TR
g10308_i0.p1	515.209956223133	-0.751468637327373	1.9025238686169	-0.394985129870501	0.692853862243806	0.999679617317458	neutre	PF04572	Alpha_1,4NAglycosyltransferase_conserved_region	IPR007652	Alpha_1,4NAglycosyltransferase_domain	NA	PF04572	Alpha_1,4-glycosyltransferase_conserved_region	Lactosylceramide_4-alpha-galactosyltransferase_(Fragment)_OS=Pongo_pygmaeus_OX=9600_GN=A4GALT_PE=3_SV=1	NA	notA-TR
g10309_i0.p1	825.752429532886	-0.09997600669745	0.690804508333601	-0.14472402176213	0.884928772207543	0.999679617317458	neutre	PF13499	EFNAhand_domain_pair	IPR002048	EFNAhand_domain	GO:0005509	PF13405	EF-hand_domain	NA	NA	notA-TR
g1030_i0.p1	979.690656255921	-1.0431396981337	3.25209946443193	-0.32075885425476	0.748393142593897	0.999679617317458	neutre	PF00041	Fibronectin_type_III_domain	IPR003961	Fibronectin_type_III	GO:0005515	PF00041	Fibronectin_type_III_domain	Receptor-type_tyrosine-protein_phosphatase_F_OS=Danio_rerio_OX=7955_GN=ptprf_PE=2_SV=1	NA	notA-TR
g1030_i1.p1	1106.09466766262	-0.225641050854837	2.98264552069847	-0.0756513133354166	0.939696511259522	0.999679617317458	neutre	PF00041	Fibronectin_type_III_domain	IPR003961	Fibronectin_type_III	GO:0005515	PF00041	Fibronectin_type_III_domain	NA	NA	notA-TR
g10312_i1.p1	419.198588501736	-0.378799996173443	1.68890753412202	-0.224286995303365	0.822533994707607	0.999679617317458	neutre	PF03407	NucleotideNAdiphosphoNAsugar_transferase	IPR005069	NucleotideNAdiphosphoNAsugar_transferase	NA	PF03407	Nucleotide-diphospho-sugar_transferase	UDP-D-xylose:L-fucose_alpha-1,3-D-xylosyltransferase_3_OS=Arabidopsis_thaliana_OX=3702_GN=RGXT3_PE=1_SV=1	NA	notA-TR
g10313_i0.p1	529.392374431309	-2.19100945334089	2.54613967538656	-0.860522097244431	NA	NA	NA	PF00856	SET_domain	IPR001214	SET_domain	GO:0005515	NA	NA	Ribosomal_lysine_N-methyltransferase_3_OS=Saccharomyces_cerevisiae_(strain_ATCC_204508_/_S288c)_OX=559292_GN=RKM3_PE=1_SV=1	NA	notA-TR
g10314_i0.p1	433.539059380762	2.37581138045858	1.9627831318267	1.21042989514969	0.226113976289483	0.779849223010975	neutre	PF13640	2OGNAFe(II)_oxygenase_superfamily	IPR044862	Prolyl_4NAhydroxylase_alpha_subunit,_Fe(2+)_2OG_dioxygenase_domain	NA	PF13640	2OG-Fe(II)_oxygenase_superfamily	Prolyl_hydroxylase_EGLN2_OS=Homo_sapiens_OX=9606_GN=EGLN2_PE=1_SV=1	NA	notA-TR
g10317_i0.p2	324.421727002195	1.94098022064792	1.76512848549892	1.09962545876613	0.271495344756545	0.841157118006498	neutre	PF13393	HistidylNAtRNA_synthetase	IPR041715	Class_II_HistidinylNAtRNA_synthetase_(HisRS)NAlike_catalytic_core_domain	NA	PF13393	Histidyl-tRNA_synthetase	Histidine--tRNA_ligase,_chloroplastic/mitochondrial_OS=Arabidopsis_thaliana_OX=3702_GN=At3g46100_PE=2_SV=1	NA	notA-TR
g10318_i0.p1	44.6410901883396	2.63062803291354	1.57801115320732	1.66705287701342	0.095503891071455	0.521440895945178	neutre	PF02204	Vacuolar_sorting_protein_9_(VPS9)_domain	IPR003123	VPS9_domain	NA	PF18151	Domain_of_unknown_function_(DUF5601)	Vacuolar_protein_sorting-associated_protein_9A_OS=Arabidopsis_thaliana_OX=3702_GN=VPS9A_PE=1_SV=1	NA	notA-TR
g1031_i0.p1	35.3660754589841	8.3186241800198	3.90798822356833	2.12862058535687	NA	NA	NA	PF04724	Glycosyltransferase_family_17	IPR006813	Glycosyl_transferase,_family_17	GO:0003830|GO:0006487|GO:0016020	PF04724	Glycosyltransferase_family_17	NA	NA	notA-TR
g1031_i1.p1	784.74724086061	4.50550773408904	2.62887756106915	1.71385225421327	0.0865558637436935	0.510562127672173	neutre	PF04724	Glycosyltransferase_family_17	IPR006813	Glycosyl_transferase,_family_17	GO:0003830|GO:0006487|GO:0016020	PF04724	Glycosyltransferase_family_17	NA	NA	notA-TR
g10324_i0.p1	319.54634061322	0.0659019421420596	3.16146653186146	0.0208453708043073	0.983369004922706	0.999679617317458	neutre	PF12796	Ankyrin_repeats_(3_copies)	IPR002110	Ankyrin_repeat	GO:0005515	PF12796	Ankyrin_repeats_(copies)	NA	NA	notA-TR
g10325_i0.p1	262.355618757152	-0.929557684460983	2.64717077538488	-0.351151385133372	NA	NA	neutre	PF03016	Exostosin_family	IPR040911	Exostosin,_GT47_domain	NA	PF03016	Exostosin_family	NA	NA	notA-TR
g10326_i2.p1	88.3797178786463	22.6244288738837	3.79180020458348	5.96667220138222	NA	NA	NA	PF04116	Fatty_acid_hydroxylase	IPR006694	Fatty_acid_hydroxylase	GO:0005506|GO:0008610|GO:0016491	PF04116	Fatty_acid_hydroxylase	Cholesterol_25-hydroxylase_OS=Mus_musculus_OX=10090_GN=Ch25h_PE=1_SV=1	NA	notA-TR
g10326_i4.p3	44.144443530214	-3.83418785330538	2.36570265612506	-1.62073954787947	0.105073508179619	0.53356833707485	neutre	PF04116	Fatty_acid_hydroxylase	IPR006694	Fatty_acid_hydroxylase	GO:0005506|GO:0008610|GO:0016491	PF04116	Fatty_acid_hydroxylase	Cholesterol_25-hydroxylase-like_protein_OS=Danio_rerio_OX=7955_GN=ch25h_PE=2_SV=1	NA	notA-TR
g10327_i0.p1	156.554917041249	3.20646751957409	2.35528893781913	1.36139030251766	NA	NA	NA	PF00069	Protein_kinase_domain	IPR000719	Protein_kinase_domain	GO:0004672|GO:0005524|GO:0006468	PF00069	Protein_kinase_domain	Mitogen-activated_protein_kinase_6_OS=Arabidopsis_thaliana_OX=3702_GN=MPK6_PE=1_SV=1	NA	notA-TR
g10328_i0.p1	40.8766364680313	6.22044240901373	3.80058821166073	1.63670517893219	NA	NA	NA	PF10396	GTPNAbinding_protein_TrmE_NNAterminus	IPR018948	GTPNAbinding_protein_TrmE,_NNAterminal	NA	PF10396	GTP-binding_protein_TrmE_N-terminus	tRNA_modification_GTPase_MnmE_OS=Parvibaculum_lavamentivorans_(strain_DS-1_/_DSM_13023_/_NCIMB_13966)_OX=402881_GN=mnmE_PE=3_SV=1	NA	notA-TR
g10328_i1.p1	345.71326956722	-1.59091245646919	3.16848996998585	-0.502104305691171	NA	NA	neutre	PF12631	MnmE_helical_domain	IPR025867	MnmE,_helical_domain	NA	PF10396	GTP-binding_protein_TrmE_N-terminus	tRNA_modification_GTPase_MnmE_OS=Parvibaculum_lavamentivorans_(strain_DS-1_/_DSM_13023_/_NCIMB_13966)_OX=402881_GN=mnmE_PE=3_SV=1	NA	notA-TR
g1032_i0.p1	5292.40655012154	-0.913716288036836	0.98102368857853	-0.931390647009533	0.351651527208871	0.912478510654094	neutre	PF02514	CobN/Magnesium_Chelatase	IPR003672	CobN/magnesium_chelatase	GO:0009058	PF02514	CobN/Magnesium_Chelatase	Magnesium-chelatase_subunit_ChlH,_chloroplastic_OS=Arabidopsis_thaliana_OX=3702_GN=CHLH_PE=1_SV=1	NA	notA-TR
g10332_i0.p1	3.61694044752025	-1.31363473754183	3.78443901437448	-0.34711478571916	0.72850508591161	NA	neutre	PF00012	Hsp70_protein	IPR013126	Heat_shock_protein_70_family	GO:0005524|GO:0140662	PF00012	Hsp7protein	Heat_shock_70_kDa_protein_17_OS=Arabidopsis_thaliana_OX=3702_GN=HSP70-17_PE=2_SV=1	NA	notA-TR
g10333_i0.p1	465.067369620049	0.448508641743396	1.68767000651668	0.265756125315701	0.790427035318461	0.999679617317458	neutre	PF00069	Protein_kinase_domain	IPR000719	Protein_kinase_domain	GO:0004672|GO:0005524|GO:0006468	PF00069	__Protein_kinase_domain	Serine/threonine-protein_kinase_Aurora-1_OS=Arabidopsis_thaliana_OX=3702_GN=AUR1_PE=1_SV=1	NA	notA-TR
g10334_i0.p1	9429.06542414211	0.262427234709453	0.688684105804446	0.381056034976898	0.703161669606965	0.999679617317458	neutre	PF01762	Galactosyltransferase	IPR002659	Glycosyl_transferase,_family_31	GO:0006486|GO:0016020|GO:0016758	PF01762	Galactosyltransferase	Hydroxyproline_O-galactosyltransferase_GALT2_OS=Arabidopsis_thaliana_OX=3702_GN=GALT2_PE=1_SV=1	NA	notA-TR
g10335_i0.p1	161.125992873835	-0.678943892622313	2.30812984898353	-0.294153248319764	0.768640803435346	0.999679617317458	neutre	NA	GDP-fucose_transporter_1_OS=Arabidopsis_thaliana_OX=3702_GN=GFT1_PE=1_SV=1	NA	NA	NA	NA	NA	NA	NA	otherTR
g10335_i1.p1	2313.27966907371	0.0421543571451167	0.869810517898333	0.0484638392818835	0.961346582633579	0.999679617317458	neutre	NA	GDP-fucose_transporter_1_OS=Arabidopsis_thaliana_OX=3702_GN=GFT1_PE=1_SV=1	NA	NA	NA	NA	NA	NA	NA	otherTR
g10335_i2.p1	1731.07345711546	-1.2894145506026	1.01543855178485	-1.26981051520664	0.204152134209475	0.748858506184152	neutre	NA	GDP-fucose_transporter_1_OS=Arabidopsis_thaliana_OX=3702_GN=GFT1_PE=1_SV=1	NA	NA	NA	NA	NA	NA	NA	otherTR
g10336_i1.p1	2900.87032926489	0.573584051905601	1.16088993471721	0.494089951813843	0.621242653912038	0.999679617317458	neutre	PF00134	Cyclin,_NNAterminal_domain	IPR006671	Cyclin,_NNAterminal	NA	PF00134	Cyclin,_N-terminal_domain	G2/mitotic-specific_cyclin-A_(Fragment)_OS=Hydra_viridissima_OX=6082_PE=2_SV=1	NA	notA-TR
g10338_i0.p1	1842.84052478587	2.10497588509307	1.29454565857368	1.62603448642539	0.103942319253089	0.530552779344504	neutre	PF05721	PhytanoylNACoA_dioxygenase_(PhyH)	IPR008775	PhytanoylNACoA_dioxygenaseNAlike	NA	PF05721	Phytanoyl-CoA_dioxygenase_(PhyH)	Dioxygenase_cdmA_OS=Talaromyces_verruculosus_OX=198730_GN=cdmA_PE=1_SV=1	NA	notA-TR
g10339_i0.p1	1534.2005236189	0.16271690968271	1.15804363094805	0.140510171926337	0.888256916185195	0.999679617317458	neutre	PF00155	Aminotransferase_class_I_and_II	IPR004839	Aminotransferase,_class_I/classII	GO:0009058|GO:0030170	PF00155	Aminotransferase_class_I_and_II	Kynurenine--oxoglutarate_transaminase_OS=Dictyostelium_discoideum_OX=44689_GN=ccbl_PE=3_SV=1	NA	notA-TR
g1033_i0.p1	774.182835381526	1.58086772389373	2.88798159619079	0.547395359436803	0.584107142738047	0.999679617317458	neutre	PF00593	TonB_dependent_receptor	IPR000531	TonBNAdependent_receptorNAlike,_betaNAbarrel	NA	PF00593	TonB_dependent_receptor	TonB-dependent_receptor_P3_OS=Formosa_agariphila_(strain_DSM_15362_/_KCTC_12365_/_LMG_23005_/_KMM_3901_/_M-2Alg_35-1)_OX=1347342_GN=BN863_21920_PE=2_SV=1	OUTER MEMBRANE PROTEIN - Bacteroides thetaiotaomicron.	notA-TR
g10341_i0.p1	484.820537213863	1.90498716329547	2.08326700645517	0.914422950775256	0.360494646753736	0.919285536620067	neutre	PF00027	Cyclic_nucleotide-binding_domain	NA	NA	NA	NA	NA	Potassium_voltage-gated_channel_subfamily_H_member_8_OS=Rattus_norvegicus_OX=10116_GN=Kcnh8_PE=2_SV=2	NA	otherTR
g10342_i1.p2	331.200114826868	0.35432858496822	1.15629426710478	0.306434611887695	0.759273758574172	0.999679617317458	neutre	PF00628	PHDNAfinger	IPR019787	Zinc_finger,_PHDNAfinger	NA	PF05641	Agenet_domain	Nucleosome-remodeling_factor_subunit_NURF301_OS=Drosophila_melanogaster_OX=7227_GN=E(bx)_PE=1_SV=2	NA	notA-TR
g10343_i0.p1	262.73468287994	-0.0347185052109015	1.93357259774373	-0.0179556253804043	0.985674253514366	0.999679617317458	neutre	PF13676	TIR_domain	IPR000157	Toll/interleukinNA1_receptor_homology_(TIR)_domain	GO:0007165	PF13676	TIR_domain	NA	NA	notA-TR
g10344_i0.p1	187.116331725153	-0.003335214482777	1.94688641490991	-0.00171310172860359	0.998633143248219	0.999760118405585	neutre	PF00013	KH_domain	IPR004088	K_Homology_domain,_type_1	GO:0003723	PF00013	KH_domain	Fragile_X_mental_retardation_syndrome-related_protein_2_OS=Homo_sapiens_OX=9606_GN=FXR2_PE=1_SV=2	NA	notA-TR
g10345_i0.p1	84.8790234651943	0.0563313282195769	2.11330667103076	0.0266555389200099	0.978734475321136	0.999679617317458	neutre	PF00069	Protein_kinase_domain	IPR000719	Protein_kinase_domain	GO:0004672|GO:0005524|GO:0006468	PF00069	Protein_kinase_domain	Serine/threonine-protein_kinase_38-like_OS=Mus_musculus_OX=10090_GN=Stk38l_PE=1_SV=2	NA	notA-TR
g10347_i0.p2	61.8930842266265	-1.07145664381671	2.18063814481436	-0.491350041896992	0.623178891990382	0.999679617317458	neutre	PF13410	Glutathione_SNAtransferase,_CNAterminal_domain	NA	NA	NA	PF13409	Glutathione_S-transferase,_N-terminal_domain	NA	NA	notA-TR
g10349_i0.p1	13364.0349273368	-0.710261276783316	0.588699317884836	-1.20649244054715	0.227627672107801	0.782425643482685	neutre	PF01926	50S_ribosomeNAbinding_GTPase	IPR006073	GTP_binding_domain	GO:0005525	PF01926	50S_ribosome-binding_GTPase	NA	NA	notA-TR
g1034_i0.p1	694.73182321018	11.4547125585257	1.63636397496038	7.00010067063657	2.55778653942144e-12	2.14563269189928e-09	UP	PF00122	E1NAE2_ATPase	NA	NA	NA	PF00122	E1-EATPase	Putative_cation-transporting_ATPase_MJ1226_OS=Methanocaldococcus_jannaschii_(strain_ATCC_43067_/_DSM_2661_/_JAL-1_/_JCM_10045_/_NBRC_100440)_OX=243232_GN=MJ1226_PE=3_SV=1	Hypothetical protein MJ1226 - Methanococcus jannaschii.	otherTR
g10351_i0.p1	878.789174320314	4.92718145195349	2.55819250577109	1.92604013999656	0.0540993619945092	0.418796166536097	neutre	PF00300	Histidine_phosphatase_superfamily_(branch_1)	IPR013078	Histidine_phosphatase_superfamily,_cladeNA1	NA	PF00300	Histidine_phosphatase_superfamily_(branch_1)	Phosphoglycerate_mutase_2_OS=Bos_taurus_OX=9913_GN=PGAM2_PE=2_SV=1	NA	notA-TR
g10351_i1.p1	1233.3660596437	0.317869354141731	2.1046454451948	0.151032258125696	0.879950269462402	0.999679617317458	neutre	PF13833	EFNAhand_domain_pair	IPR002048	EFNAhand_domain	GO:0005509	PF00300	Histidine_phosphatase_superfamily_(branch_1)	2,3-bisphosphoglycerate-dependent_phosphoglycerate_mutase_OS=Serratia_proteamaculans_(strain_568)_OX=399741_GN=gpmA_PE=3_SV=1	NA	notA-TR
g10351_i2.p1	4.2295676856099	5.74662184421673	2.81038716218833	2.04477942453383	0.0408766091450945	NA	NA	PF00300	Histidine_phosphatase_superfamily_(branch_1)	IPR013078	Histidine_phosphatase_superfamily,_cladeNA1	NA	PF00300	Histidine_phosphatase_superfamily_(branch_1)	Phosphoglycerate_mutase_2_OS=Bos_taurus_OX=9913_GN=PGAM2_PE=2_SV=1	NA	notA-TR
g10353_i0.p1	1558.22189890327	-0.812142060226409	1.01108347389912	-0.803239377550585	0.421836389636396	0.952439212291178	neutre	PF04677	Protein_similar_to_CwfJ_CNAterminus_1	IPR006768	Cwf19NAlike,_CNAterminal_domainNA1	NA	PF04676	Protein_similar_to_CwfJ_C-terminus_2	CWF19-like_protein_2_OS=Danio_rerio_OX=7955_GN=cwf19l2_PE=2_SV=1	NA	notA-TR
g10355_i1.p1	767.507511941882	0.0572597347134406	1.80707972415211	0.0316863356652995	0.974722191975435	0.999679617317458	neutre	PF01762	Galactosyltransferase	IPR002659	Glycosyl_transferase,_family_31	GO:0006486|GO:0016020|GO:0016758	PF01762	Galactosyltransferase	NA	NA	notA-TR
g10356_i0.p1	216.815585499925	1.49335252669615	1.83562870614035	0.813537357364674	0.415910036837997	0.94851690722862	neutre	PF00046	Homeodomain	IPR001356	Homeobox_domain	GO:0003677	PF00046	Homeodomain	Double_homeobox_protein_4C_OS=Homo_sapiens_OX=9606_GN=DUX4L9_PE=1_SV=1	NA	notA-TR
g10358_i0.p1	931.531431830586	1.87847302961714	2.41584899137213	0.777562271617908	NA	NA	neutre	PF00450	Serine_carboxypeptidase	IPR001563	Peptidase_S10,_serine_carboxypeptidase	GO:0004185|GO:0006508	PF00450	Serine_carboxypeptidase	Serine_carboxypeptidase-like_26_OS=Oryza_sativa_subsp._japonica_OX=39947_GN=SCP26_PE=2_SV=1	NA	notA-TR
g1035_i0.p1	101.292765257197	-5.03120170748583	3.74045430970636	-1.34507770738705	NA	NA	NA	PF03407	NucleotideNAdiphosphoNAsugar_transferase	IPR005069	NucleotideNAdiphosphoNAsugar_transferase	NA	PF03407	Nucleotide-diphospho-sugar_transferase	Arabinosyltransferase_XEG113_OS=Arabidopsis_thaliana_OX=3702_GN=XEG113_PE=2_SV=1	NA	notA-TR
g1035_i1.p1	1368.68664662546	-0.760849789600463	1.0612955616151	-0.716906597105322	0.473431731079967	0.976616418004703	neutre	PF03407	NucleotideNAdiphosphoNAsugar_transferase	IPR005069	NucleotideNAdiphosphoNAsugar_transferase	NA	PF03407	Nucleotide-diphospho-sugar_transferase	Arabinosyltransferase_XEG113_OS=Arabidopsis_thaliana_OX=3702_GN=XEG113_PE=2_SV=1	NA	notA-TR
g10360_i1.p1	371.726194844098	12.2115714401941	3.53151324655546	3.45788634719263	0.000544431004543383	0.0183020072845483	UP	PF03016	Exostosin_family	IPR040911	Exostosin,_GT47_domain	NA	PF03016	Exostosin_family	NA	NA	notA-TR
g10360_i2.p1	506.492853939336	-0.836282220711446	2.09991949719168	-0.398244895497111	0.690449675151118	0.999679617317458	neutre	PF03016	Exostosin_family	IPR040911	Exostosin,_GT47_domain	NA	PF03016	Exostosin_family	NA	NA	notA-TR
g10362_i0.p2	559.494140887892	-0.462895797451104	1.04962134057514	-0.441012181781155	0.65920417800656	0.999679617317458	neutre	PF01549	ShK_domainNAlike	IPR003582	ShKT_domain	NA	PF13640	2OG-Fe(II)_oxygenase_superfamily	Prolyl_4-hydroxylase_1_OS=Arabidopsis_thaliana_OX=3702_GN=P4H1_PE=1_SV=1	NA	notA-TR
g10365_i0.p1	468.844018268686	1.59064884540165	1.30000010998967	1.22357593140072	0.221112243784074	0.773511688396999	neutre	PF00249	MybNAlike_DNANAbinding_domain	IPR001005	SANT/Myb_domain	NA	PF00249	Myb-like_DNA-binding_domain	NA	NA	notA-TR
g10368_i0.p1	63.439641511611	22.6730231171423	3.90744245023697	5.80252259781005	NA	NA	NA	PF03382	Mycoplasma_protein_of_unknown_function,_DUF285	IPR005046	Protein_of_unknown_function_DUF285	NA	PF03382	Mycoplasma_protein_of_unknown_function,_DUF285	NA	NA	notA-TR
g10370_i0.p1	54.3331083476338	0.803168449489489	1.41870089173057	0.566129516215193	0.571305739740172	0.999679617317458	neutre	PF00004	ATPase_family_associated_with_various_cellular_activities_(AAA)	IPR003959	ATPase,_AAANAtype,_core	GO:0005524|GO:0016887	PF00004	ATPase_family_associated_with_various_cellular_activities_(AAA)	Vesicle-fusing_ATPase_OS=Arabidopsis_thaliana_OX=3702_GN=NSF_PE=1_SV=2	NA	notA-TR
g10372_i0.p1	37.7917855122357	4.76743695531894	2.28675353981069	2.08480576167103	NA	NA	NA	PF01553	Acyltransferase	IPR002123	Phospholipid/glycerol_acyltransferase	GO:0016746	PF01553	Acyltransferase	1-acyl-sn-glycerol-3-phosphate_acyltransferase_BAT2,_chloroplastic_OS=Brassica_napus_OX=3708_GN=BAT2_PE=1_SV=2	NA	notA-TR
g10372_i2.p1	2119.23716599373	-1.62248238173396	1.26917756790374	-1.27837303681137	0.201117926462983	0.745616012509186	neutre	PF01553	Acyltransferase	IPR002123	Phospholipid/glycerol_acyltransferase	GO:0016746	PF01553	Acyltransferase	1-acyl-sn-glycerol-3-phosphate_acyltransferase_BAT2,_chloroplastic_OS=Brassica_napus_OX=3708_GN=BAT2_PE=1_SV=2	2-acylglycerophosphoethanolamine acyltransferase (EC 6.2.1.20) - Bradyrhizobium japonicum.	notA-TR
g10374_i0.p1	445.393597418528	-1.11092727436551	1.99244569907927	-0.557569661687082	0.577138277934723	0.999679617317458	neutre	PF01757	Acyltransferase_family	IPR002656	Acyltransferase_3_domain	GO:0016747	PF01757	Acyltransferase_family	NA	NA	notA-TR
g10375_i0.p1	1264.9264480552	7.63472831462654	2.05278641961853	3.71920246629715	0.000199852810633735	0.00828176416382425	UP	PF01062	Bestrophin,_RFPNATM,_chloride_channel	IPR021134	BestrophinNAlike	GO:0005254	PF01062	Bestrophin,_RFP-TM,_chloride_channel	UPF0187_protein_YneE_OS=Salmonella_typhi_OX=90370_GN=yneE_PE=3_SV=2	NA	metalTR
g10377_i1.p1	641.808829440689	0.0356196283067487	2.25948601939736	0.0157644827190606	0.987422283598315	0.999679617317458	neutre	PF04142	NucleotideNAsugar_transporter	IPR007271	NucleotideNAsugar_transporter	GO:0000139|GO:0015165|GO:0016020|GO:0090481	PF04142	Nucleotide-sugar_transporter	CMP-sialic_acid_transporter_1_OS=Arabidopsis_thaliana_OX=3702_GN=At5g41760_PE=2_SV=1	NA	sugarTR
g10378_i0.p1	198.941318743662	0.139464642747095	2.06133141086463	0.0676575547299288	0.946058238266279	0.999679617317458	neutre	PF12799	Leucine_Rich_repeats_(copies)	NA	NA	NA	NA	NA	NA	NA	notA-TR
g1037_i0.p1	1281.61082073544	-1.34350624289759	2.63017055464727	-0.510805750039189	0.60948708243517	0.999679617317458	neutre	PF08016	Polycystin_cation_channel	IPR013122	Polycystin_cation_channel,_PKD1/PKD2	NA	PF20519	Polycystin_domain	Polycystin-2_OS=Oryzias_latipes_OX=8090_GN=pkd2_PE=1_SV=2	Polycystin 2 (Autosomal dominant polycystic kidney disease type II protein) (Polycystwin) (R48321) - Homo sapiens (Human).	otherTR
g1037_i1.p1	3935.46893258923	0.776486094528993	0.592827924549688	1.30980013318167	0.190263458092156	0.72676288783803	neutre	PF08016	Polycystin_cation_channel	IPR013122	Polycystin_cation_channel,_PKD1/PKD2	NA	PF08016	Polycystin_cation_channel	Polycystin-2_OS=Oryzias_latipes_OX=8090_GN=pkd2_PE=1_SV=2	NA	otherTR
g10381_i0.p3	349.521651550197	0.737954763701235	2.53789949575111	0.290773832823837	0.771224299421933	0.999679617317458	neutre	PF00171	Aldehyde_dehydrogenase_family	IPR015590	Aldehyde_dehydrogenase_domain	GO:0016491	PF00171	Aldehyde_dehydrogenase_family	Aldehyde_dehydrogenase_22A1_OS=Arabidopsis_thaliana_OX=3702_GN=ALDH22A1_PE=2_SV=2	NA	notA-TR
g10383_i0.p1	136.340644472372	24.0337616951127	3.90707720093319	6.15134036495935	NA	NA	NA	PF03702	AnhydroNANNAacetylmuramic_acid_kinase	IPR005338	AnhydroNANNAacetylmuramic_acid_kinase	GO:0005524|GO:0006040|GO:0009254|GO:0016773	PF03702	Anhydro-N-acetylmuramic_acid_kinase	Anhydro-N-acetylmuramic_acid_kinase_OS=Ruegeria_pomeroyi_(strain_ATCC_700808_/_DSM_15171_/_DSS-3)_OX=246200_GN=anmK_PE=3_SV=1	NA	notA-TR
g10384_i0.p1	1.81949258637508	4.54665353862952	3.93032669892252	1.15681313206761	0.247348715413374	NA	NA	PF00156	Phosphoribosyl_transferase_domain	IPR000836	Phosphoribosyltransferase_domain	NA	PF00156	Phosphoribosyl_transferase_domain	Xanthine_phosphoribosyltransferase_OS=Alkalihalobacillus_clausii_(strain_KSM-K16)_OX=66692_GN=xpt_PE=3_SV=1	NA	notA-TR
g10387_i0.p1	113.510199590112	3.06077192612063	2.80804062578977	1.09000272218632	0.275711944938601	0.845659354752225	neutre	PF00777	Glycosyltransferase_family_29_(sialyltransferase)	IPR001675	Glycosyl_transferase_family_29	GO:0006486|GO:0008373	PF00777	Glycosyltransferase_family_2(sialyltransferase)	Beta-galactoside_alpha-2,6-sialyltransferase_2_OS=Oryzias_latipes_OX=8090_GN=st6gal2_PE=2_SV=1	NA	notA-TR
g10387_i1.p1	12.4095647444674	-0.526702176494677	1.66994483720689	-0.31540094304889	0.752457250899858	0.999679617317458	neutre	PF00777	Glycosyltransferase_family_29_(sialyltransferase)	IPR001675	Glycosyl_transferase_family_29	GO:0006486|GO:0008373	PF00777	Glycosyltransferase_family_2(sialyltransferase)	Beta-galactoside_alpha-2,6-sialyltransferase_2_OS=Oryzias_latipes_OX=8090_GN=st6gal2_PE=2_SV=1	NA	notA-TR
g10387_i2.p1	1441.52295765921	0.226279342081658	1.41967068597485	0.159388613371472	0.873362709443299	0.999679617317458	neutre	PF00777	Glycosyltransferase_family_29_(sialyltransferase)	IPR001675	Glycosyl_transferase_family_29	GO:0006486|GO:0008373	PF00777	Glycosyltransferase_family_2(sialyltransferase)	Alpha-2,8-sialyltransferase_8E_OS=Rattus_norvegicus_OX=10116_GN=St8sia5_PE=1_SV=2	NA	notA-TR
g10391_i0.p1	1.89766018855592	4.59879390307921	3.92949355883952	1.17032738041626	0.241869247326227	NA	NA	PF02698	DUF218_domain	IPR003848	Domain_of_unknown_function_DUF218	NA	PF02698	DUF21domain	NA	NA	notA-TR
g10391_i1.p1	666.719327988393	-0.0691480899948598	0.97577282661928	-0.070864947361195	0.943505241164604	0.999679617317458	neutre	PF02698	DUF218_domain	IPR003848	Domain_of_unknown_function_DUF218	NA	PF02698	DUF21domain	NA	NA	notA-TR
g10391_i2.p1	1298.86676282865	0.87072195652668	0.881030217281102	0.988299764806895	0.323005860583009	0.890371742159276	neutre	PF02698	DUF218_domain	IPR003848	Domain_of_unknown_function_DUF218	NA	PF02698	DUF21domain	NA	NA	notA-TR
g10393_i1.p1	1203.64318942018	-0.393443277219161	1.23320265935169	-0.319041865694645	0.749694766099949	0.999679617317458	neutre	PF09724	Sister_chromatid_cohesion_protein_Dcc1	IPR019128	Sister_chromatid_cohesion_protein_Dcc1	GO:0007064|GO:0031390	PF09724	Sister_chromatid_cohesion_protein_Dcc1	Sister_chromatid_cohesion_protein_DCC1_OS=Xenopus_laevis_OX=8355_GN=dscc1_PE=2_SV=1	NA	notA-TR
g10395_i1.p1	121.588591252749	-7.62350180334698	3.79842234224246	-2.00701794494141	NA	NA	NA	PF12937	FNAboxNAlike	IPR001810	FNAbox_domain	GO:0005515	PF12937	F-box-like	NA	NA	notA-TR
g10395_i2.p1	526.087510417845	3.84243924612098	2.87187622756111	1.33795433425907	0.180911323450217	0.709284909589973	neutre	PF12937	FNAboxNAlike	IPR001810	FNAbox_domain	GO:0005515	PF12937	F-box-like	NA	NA	notA-TR
g10395_i3.p1	527.443419463245	-4.36226188786283	1.15253868989366	-3.78491579164716	0.000153760633700945	0.00675092516615784	DOWN	PF12937	FNAboxNAlike	IPR001810	FNAbox_domain	GO:0005515	PF12937	F-box-like	NA	NA	notA-TR
g10396_i0.p2	51.1075067502002	-23.2257254114151	3.90752743550905	-5.94384192938861	NA	NA	NA	PF03407	NucleotideNAdiphosphoNAsugar_transferase	IPR005069	NucleotideNAdiphosphoNAsugar_transferase	NA	PF03407	Nucleotide-diphospho-sugar_transferase	Arabinosyltransferase_XEG113_OS=Arabidopsis_thaliana_OX=3702_GN=XEG113_PE=2_SV=1	NA	notA-TR
g10396_i1.p1	236.206416354962	-0.807019158237802	2.2004851968597	-0.36674600646689	0.71380848589186	0.999679617317458	neutre	PF03407	NucleotideNAdiphosphoNAsugar_transferase	IPR005069	NucleotideNAdiphosphoNAsugar_transferase	NA	PF03407	Nucleotide-diphospho-sugar_transferase	Arabinosyltransferase_XEG113_OS=Arabidopsis_thaliana_OX=3702_GN=XEG113_PE=2_SV=1	NA	notA-TR
g10397_i1.p1	180.314079015616	9.07860153996186	2.27036386626987	3.9987429657598	6.36797892284726e-05	0.00333029176199284	UP	PF02668	Taurine_catabolism_dioxygenase_TauD,_TfdA_family	IPR003819	TauD/TfdANAlike_domain	GO:0016491	PF02668	Taurine_catabolism_dioxygenase_TauD,_TfdA_family	NA	NA	notA-TR
g10399_i0.p1	26.787576696762	-4.32595934210456	2.79249785229778	-1.54913613936891	NA	NA	NA	PF00481	Protein_phosphatase_2C	IPR001932	PPMNAtype_phosphataseNAlike_domain	NA	PF00481	Protein_phosphatase_2C	Probable_protein_phosphatase_2C_48_OS=Oryza_sativa_subsp._japonica_OX=39947_GN=Os05g0358500_PE=2_SV=1	NA	notA-TR
g1039_i0.p1	204.168044874628	-25.1138504310663	3.90695558354724	-6.42798462742304	NA	NA	NA	PF01549	ShK_domainNAlike	IPR003582	ShKT_domain	NA	PF01549	ShK_domain-like	NA	NA	notA-TR
g103_i4.p2	599.537371886668	-1.82781351957476	1.21067120590495	-1.50975220246401	0.131106665489657	0.602053116005909	neutre	PF00106	short_chain_dehydrogenase	IPR002347	ShortNAchain_dehydrogenase/reductase_SDR	NA	PF00106	short_chain_dehydrogenase	Hydroxynaphthalene_reductase-like_protein_Arp2_OS=Metarhizium_robertsii_(strain_ARSEF_23_/_ATCC_MYA-3075)_OX=655844_GN=Arp2_PE=3_SV=1	NA	notA-TR
g103_i5.p1	59.9329304592816	2.71833885614467	3.73099319076359	0.728583172672133	NA	NA	NA	PF00106	short_chain_dehydrogenase	IPR002347	ShortNAchain_dehydrogenase/reductase_SDR	NA	PF00106	short_chain_dehydrogenase	Hydroxynaphthalene_reductase-like_protein_Arp2_OS=Metarhizium_robertsii_(strain_ARSEF_23_/_ATCC_MYA-3075)_OX=655844_GN=Arp2_PE=3_SV=1	NA	notA-TR
g10400_i0.p1	9.34006194339206	6.89889774399804	3.91139052547163	1.76379671093215	NA	NA	NA	PF01762	Galactosyltransferase	IPR002659	Glycosyl_transferase,_family_31	GO:0006486|GO:0016020|GO:0016758	PF01762	Galactosyltransferase	NA	NA	notA-TR
g10400_i1.p1	167.527512937175	-0.472648744601642	2.33066331024167	-0.202795806037137	0.83929463612553	0.999679617317458	neutre	PF01762	Galactosyltransferase	IPR002659	Glycosyl_transferase,_family_31	GO:0006486|GO:0016020|GO:0016758	PF01762	Galactosyltransferase	NA	NA	notA-TR
g10402_i0.p1	8.8232933655279	0.789575859319125	2.45680365226269	0.321383379006269	0.747919877225032	0.999679617317458	neutre	PF00722	Glycosyl_hydrolases_family_16	IPR000757	Glycoside_hydrolase_family_16	GO:0004553|GO:0005975	PF00722	Glycosyl_hydrolases_family_16	Beta-glucanase_OS=Rhodothermus_marinus_OX=29549_GN=bglA_PE=1_SV=1	NA	notA-TR
g10404_i0.p1	2.71424130077347	5.1068827900728	3.92276432920565	1.30185816977359	0.19296487425306	NA	NA	PF09423	PhoDNAlike_phosphatase	IPR018946	PhoDNAlike_phosphatase,_metallophosphatase_domain	NA	PF09423	PhoD-like_phosphatase	Alkaline_phosphatase_D_OS=Bacillus_subtilis_(strain_168)_OX=224308_GN=phoD_PE=1_SV=3	NA	notA-TR
g10406_i0.p2	2428.73145975276	-1.90512382110455	1.13435828773538	-1.67947273952388	0.0930599473626949	0.518338999726478	neutre	PF13499	EFNAhand_domain_pair	IPR002048	EFNAhand_domain	GO:0005509	PF00036	EF_hand	NA	NA	notA-TR
g10407_i0.p1	2200.89383260032	-1.55152006201056	1.52260304473079	-1.01899182940678	0.308206845513433	0.877973662231781	neutre	PF00777	Glycosyltransferase_family_29_(sialyltransferase)	IPR001675	Glycosyl_transferase_family_29	GO:0006486|GO:0008373	PF00777	Glycosyltransferase_family_2(sialyltransferase)	Beta-galactoside_alpha-2,6-sialyltransferase_2_OS=Oryzias_latipes_OX=8090_GN=st6gal2_PE=2_SV=1	NA	notA-TR
g10408_i0.p1	1788.90430699971	0.57352579025777	1.09630440103723	0.52314465737358	0.600873590648234	0.999679617317458	neutre	PF03016	Exostosin_family	IPR040911	Exostosin,_GT47_domain	NA	PF03016	Exostosin_family	NA	NA	notA-TR
g10408_i1.p1	4.03562897102846	2.16020459941618	2.16496024426066	0.997803356963674	0.318374722042965	NA	NA	PF03016	Exostosin_family	IPR040911	Exostosin,_GT47_domain	NA	PF03016	Exostosin_family	NA	NA	notA-TR
g10408_i2.p1	309.932245013498	2.56683478552162	3.60508306356931	0.712004339500641	0.476462088835583	0.978090271733142	neutre	PF03016	Exostosin_family	IPR040911	Exostosin,_GT47_domain	NA	PF03016	Exostosin_family	NA	NA	notA-TR
g10410_i0.p1	930.593931103039	-0.488192448837667	1.4951975580903	-0.326506986448799	0.744040804265238	0.999679617317458	neutre	PF13640	2OGNAFe(II)_oxygenase_superfamily	IPR044862	Prolyl_4NAhydroxylase_alpha_subunit,_Fe(2+)_2OG_dioxygenase_domain	NA	PF13414	TPR_repeat	Probable_prolyl_4-hydroxylase_10_OS=Arabidopsis_thaliana_OX=3702_GN=P4H10_PE=3_SV=1	NA	notA-TR
g10412_i0.p1	925.261140172959	1.37242404520828	1.90907371610844	0.718895259846697	0.472205457305643	0.976141722634976	neutre	PF00884	Sulfatase	IPR000917	Sulfatase,_NNAterminal	GO:0008484	PF00884	Sulfatase	Arylsulfatase_B_OS=Homo_sapiens_OX=9606_GN=ARSB_PE=1_SV=1	NA	notA-TR
g10414_i0.p1	722.758169841675	0.712934555420685	1.98262391991926	0.359591422386208	0.719152699033293	0.999679617317458	neutre	PF00439	Bromodomain	IPR001487	Bromodomain	GO:0005515	PF00439	Bromodomain	NA	NA	notA-TR
g10416_i0.p1	444.136008239523	-0.866518622257099	1.23245629371027	-0.703082638045097	0.482004251357028	0.980111300916908	neutre	PF00483	Nucleotidyl_transferase	IPR005835	Nucleotidyl_transferase_domain	GO:0009058|GO:0016779	PF00483	Nucleotidyl_transferase	Mannose-1-phosphate_guanylyltransferase_1_OS=Arabidopsis_thaliana_OX=3702_GN=CYT1_PE=1_SV=1	NA	notA-TR
g1041_i0.p1	5001.38241450668	0.117812736085834	0.701630430084737	0.167912808558781	0.866651873427136	0.999679617317458	neutre	PF13385	Concanavalin_ANAlike_lectin/glucanases_superfamily	NA	NA	NA	PF13385	Concanavalin_A-like_lectin/glucanases_superfamily	NA	NA	notA-TR
g10420_i0.p1	78.4631325156515	-1.7022230229839	3.72810132578366	-0.456592478109775	NA	NA	neutre	PF00041	Fibronectin_type_III_domain	IPR003961	Fibronectin_type_III	GO:0005515	PF00041	Fibronectin_type_III_domain	Receptor-type_tyrosine-protein_phosphatase_F_OS=Bos_taurus_OX=9913_GN=PTPRF_PE=2_SV=1	NA	notA-TR
g10421_i0.p1	45.3545230497218	-7.83824680841824	3.9029738894761	-2.00827549206853	NA	NA	NA	PF00027	Cyclic_nucleotideNAbinding_domain	IPR000595	Cyclic_nucleotideNAbinding_domain	NA	PF00027	Cyclic_nucleotide-binding_domain	cGMP-dependent_3',5'-cGMP_phosphodiesterase_A_OS=Dictyostelium_discoideum_OX=44689_GN=pdeD_PE=1_SV=1	NA	notA-TR
g10422_i0.p2	15.3715856623566	-0.467217430454577	1.22426389773562	-0.381631306223059	0.702734859670684	0.999679617317458	neutre	PF00644	Poly(ADPNAribose)_polymerase_catalytic_domain	IPR012317	Poly(ADPNAribose)_polymerase,_catalytic_domain	GO:0003950	PF00644	Poly(ADP-ribose)_polymerase_catalytic_domain	NA	NA	notA-TR
g10423_i1.p1	97.759165881743	2.01459208918789	3.70812892232429	0.543290735405478	NA	NA	NA	PF11977	Zc3h12aNAlike_Ribonuclease_NYN_domain	IPR021869	Ribonuclease_Zc3h12aNAlike,_NYN_domain	NA	PF11977	Zc3h12a-like_Ribonuclease_NYN_domain	NA	NA	notA-TR
g10425_i0.p2	19.3960597390872	-0.394052166280869	1.05835271360805	-0.372325937482125	0.709650189274825	0.999679617317458	neutre	PF00022	Actin	IPR004000	Actin_family	NA	PF00022	Actin	Actin-related_protein_2_OS=Acanthamoeba_castellanii_OX=5755_GN=arp2_PE=2_SV=1	NA	notA-TR
g10425_i1.p1	50.0669658828228	-2.60351270410121	1.71165930272056	-1.52104609834628	NA	NA	NA	PF00022	Actin	IPR004000	Actin_family	NA	PF00022	Actin	Actin-related_protein_2_OS=Acanthamoeba_castellanii_OX=5755_GN=arp2_PE=2_SV=1	NA	notA-TR
g10425_i3.p1	13690.7926927867	0.0586755645978229	0.845554817635097	0.0693929753270527	0.94467682031912	0.999679617317458	neutre	PF00022	Actin	IPR004000	Actin_family	NA	PF00022	__Actin	Actin-related_protein_2_OS=Acanthamoeba_castellanii_OX=5755_GN=arp2_PE=2_SV=1	NA	notA-TR
g10427_i0.p1	4835.47354768936	0.944562124122545	0.924616645889447	1.02157161924541	0.306983695880949	0.876263050664737	neutre	PF03476	MOSC_NNAterminal_beta_barrel_domain	IPR005303	MOSC,_NNAterminal_beta_barrel	NA	PF03476	MOSC_N-terminal_beta_barrel_domain	Mitochondrial_amidoxime_reducing_component_2_OS=Bos_taurus_OX=9913_GN=MTARC2_PE=2_SV=1	NA	notA-TR
g10427_i1.p1	3432.57205099697	2.28253118276785	2.11038805918345	1.08156941697775	0.279443900051342	0.850351677883274	neutre	PF03473	MOSC_domain	IPR005302	Molybdenum_cofactor_sulfurase,_CNAterminal	GO:0003824|GO:0030151|GO:0030170	PF03476	MOSC_N-terminal_beta_barrel_domain	Mitochondrial_amidoxime_reducing_component_2_OS=Bos_taurus_OX=9913_GN=MTARC2_PE=2_SV=1	NA	notA-TR
g10428_i0.p1	1.83785820406021	-4.38165250959068	3.92801353627896	-1.1154881390102	0.264641298389623	NA	NA	PF01926	50S_ribosomeNAbinding_GTPase	IPR006073	GTP_binding_domain	GO:0005525	PF01926	50S_ribosome-binding_GTPase	Developmentally-regulated_G-protein_3_OS=Arabidopsis_thaliana_OX=3702_GN=DRG3_PE=1_SV=1	NA	notA-TR
g10428_i1.p1	4770.88345830782	-0.897224203563348	0.716893555099824	-1.25154452454021	0.210735879867651	0.75929128706698	neutre	PF16897	CNAterminal_region_of_MMR_HSR1_domain	IPR031662	GTP_binding_protein,_second_domain	NA	PF16897	C-terminal_region_of_MMR_HSRdomain	Developmentally-regulated_G-protein_3_OS=Arabidopsis_thaliana_OX=3702_GN=DRG3_PE=1_SV=1	NA	notA-TR
g1042_i1.p1	2724.33234197537	0.0371923765528842	0.932342940589962	0.0398913049412375	0.968179783238631	0.999679617317458	neutre	PF20519	Polycystin_domain	IPR046791	Polycystin_domain	NA	PF20519	Polycystin_domain	Polycystin-2_OS=Oryzias_latipes_OX=8090_GN=pkd2_PE=1_SV=2	NA	notA-TR
g10430_i0.p2	1411.89369730491	2.6979771338285	1.82988852131265	1.47439426085537	0.140375468800243	0.624554436084649	neutre	PF03417	AcylNAcoenzyme_A:6NAaminopenicillanic_acid_acylNAtransferase	IPR005079	Peptidase_C45	NA	PF03417	Acyl-coenzyme_A:6-aminopenicillanic_acid_acyl-transferase	NA	NA	notA-TR
g10430_i1.p1	1245.96745872898	-1.59424512282859	0.920016576356434	-1.73284391151117	0.0831234156473483	0.505309708470753	neutre	PF03417	AcylNAcoenzyme_A:6NAaminopenicillanic_acid_acylNAtransferase	IPR005079	Peptidase_C45	NA	PF03417	Acyl-coenzyme_A:6-aminopenicillanic_acid_acyl-transferase	NA	NA	notA-TR
g10431_i0.p1	1374.97966714359	-2.61144128862247	1.36396162046366	-1.9146002713293	0.0555435005122713	0.42511665870035	neutre	PF05183	RNA_dependent_RNA_polymerase	IPR007855	RNANAdependent_RNA_polymerase,_eukaryoticNAtype	GO:0003968	PF05183	RNA_dependent_RNA_polymerase	Probable_RNA-dependent_RNA_polymerase_4_OS=Oryza_sativa_subsp._japonica_OX=39947_GN=RDR4_PE=2_SV=2	NA	notA-TR
g10432_i1.p1	598.910492559084	0.15555567930575	1.22841147493003	0.126631574582621	0.899232005202842	0.999679617317458	neutre	PF17777	Insertion_domain_in_60S_ribosomal_protein_L10P	IPR040637	60S_ribosomal_protein_L10P,_insertion_domain	NA	PF00466	Ribosomal_protein_L10	60S_acidic_ribosomal_protein_P0_OS=Oryza_sativa_subsp._japonica_OX=39947_GN=60SP0_PE=1_SV=3	NA	notA-TR
g10433_i0.p1	1401.79436046154	0.243018215825859	1.6735563102305	0.145210659683383	NA	NA	neutre	PF00173	Cytochrome_b5NAlike_Heme/Steroid_binding_domain	IPR001199	Cytochrome_b5NAlike_heme/steroid_binding_domain	NA	PF00487	Fatty_acid_desaturase	Cytochrome_b5-related_protein_OS=Drosophila_melanogaster_OX=7227_GN=Cyt-b5-r_PE=2_SV=2	NA	notA-TR
g10435_i0.p1	532.256015723111	-1.76262062033853	1.07478354119676	-1.63997730964123	0.101009884865091	0.527522524703863	neutre	PF00076	RNA_recognition_motif._(a.k.a._RRM,_RBD,_or_RNP_domain)	NA	NA	NA	NA	NA	Splicing_factor_U2AF_50_kDa_subunit_OS=Drosophila_melanogaster_OX=7227_GN=U2af50_PE=1_SV=1	NA	notA-TR
g10435_i1.p1	944.496883114401	0.0883417780334608	1.08748861706823	0.0812346691698002	0.935255328604883	0.999679617317458	neutre	PF00076	RNA_recognition_motif._(a.k.a._RRM,_RBD,_or_RNP_domain)	IPR000504	RNA_recognition_motif_domain	GO:0003723	PF00076	RNA_recognition_motif._(a.k.a._RRM,_RBD,_or_RNP_domain)	Splicing_factor_U2AF_65_kDa_subunit_OS=Homo_sapiens_OX=9606_GN=U2AF2_PE=1_SV=4	NA	notA-TR
g10436_i0.p1	751.282107409101	1.3332340957769	1.65053287959654	0.807759792160453	0.419228875640991	0.951105902863047	neutre	PF04117	Mpv17_/_PMP22_family	IPR007248	Mpv17/PMP22	GO:0016020	PF04117	Mpv1/_PMP2family	Peroxisomal_membrane_protein_2_OS=Bos_taurus_OX=9913_GN=PXMP2_PE=2_SV=3	NA	notA-TR
g10437_i0.p1	393.247361476865	9.32493558406518	3.05579297219255	3.05155999405761	0.0022765554872537	0.0493472665036131	UP	PF13383	Methyltransferase_domain	IPR025714	Methyltransferase_domain	NA	NA	NA	NA	NA	notA-TR
g10437_i1.p1	468.884672010293	0.847346621865076	3.15212671749609	0.268817435911387	0.788070175148564	0.999679617317458	neutre	PF13383	Methyltransferase_domain	IPR025714	Methyltransferase_domain	NA	PF13383	Methyltransferase_domain	NA	NA	notA-TR
g10440_i0.p1	402.019237153002	0.208047792220412	1.22679666514422	0.16958620619983	0.865335571267568	0.999679617317458	neutre	PF12345	Protein_of_unknown_function_(DUF3641)	IPR024521	Domain_of_unknown_function_DUF3641	NA	PF12345	Protein_of_unknown_function_(DUF3641)	NA	NA	notA-TR
g10441_i0.p1	464.148043261445	0.759445340202514	1.86941952601183	0.4062466073748	0.684561411886843	0.999679617317458	neutre	PF13621	CupinNAlike_domain	IPR041667	CupinNAlike_domain_8	NA	PF13621	Cupin-like_domain	Hypoxia-inducible_factor_1-alpha_inhibitor_OS=Danio_rerio_OX=7955_GN=hif1an_PE=2_SV=2	NA	notA-TR
g10444_i0.p1	189.723241206147	-0.311870010086796	2.15246673538577	-0.144889584103562	0.884798050335709	0.999679617317458	neutre	PF03031	NLI_interacting_factorNAlike_phosphatase	IPR004274	FCP1_homology_domain	NA	PF03031	NLI_interacting_factor-like_phosphatase	Ubiquitin-like_domain-containing_CTD_phosphatase_1_OS=Danio_rerio_OX=7955_GN=ublcp1_PE=2_SV=1	NA	notA-TR
g10445_i0.p2	94.0239538828592	-4.52364985684901	2.68401382417708	-1.68540482768786	0.0919104928560946	0.516555344344266	neutre	PF02789	Cytosol_aminopeptidase_family,_NNAterminal_domain	IPR008283	Peptidase_M17,_leucyl_aminopeptidase,_NNAterminal	GO:0006508|GO:0070006	PF02789	Cytosol_aminopeptidase_family,_N-terminal_domain	NA	NA	notA-TR
g10446_i0.p1	95.8266095490874	23.5339046064527	3.90721159928685	6.02319685239164	NA	NA	NA	PF01243	Pyridoxamine_5'NAphosphate_oxidase	IPR011576	Pyridoxamine_5'NAphosphate_oxidase,_putative	NA	PF01243	Pyridoxamine_5'-phosphate_oxidase	NA	NA	notA-TR
g10447_i0.p1	15.2708514278393	-1.31950177738778	1.89246737667715	-0.69723885000575	0.48565332964439	0.980383265950461	neutre	PF13946	Domain_of_unknown_function_(DUF4214)	IPR025282	Domain_of_unknown_function_DUF4214	NA	PF13946	Domain_of_unknown_function_(DUF4214)	NA	NA	notA-TR
g10449_i0.p1	12376.463151113	0.252613388961467	0.659026590379241	0.383312893059593	0.701487780708472	0.999679617317458	neutre	PF00413	__Matrixin	NA	NA	NA	NA	NA	NA	NA	notA-TR
g10450_i0.p1	4.83559810064696	0.289847951120648	1.28049596048902	0.226356005847887	0.820924542167584	NA	neutre	PF00069	Protein_kinase_domain	IPR000719	Protein_kinase_domain	GO:0004672|GO:0005524|GO:0006468	PF00069	Protein_kinase_domain	Casein_kinase_II_subunit_alpha_OS=Zea_mays_OX=4577_GN=ACK2_PE=1_SV=1	NA	notA-TR
g10450_i1.p1	125.876143348733	1.17053427973817	2.00555572157447	0.58364585294057	NA	NA	neutre	PF00069	Protein_kinase_domain	IPR000719	Protein_kinase_domain	GO:0004672|GO:0005524|GO:0006468	PF00069	Protein_kinase_domain	Casein_kinase_II_subunit_alpha_OS=Zea_mays_OX=4577_GN=ACK2_PE=1_SV=1	NA	notA-TR
g10450_i2.p1	8837.59081249708	0.16725189524233	0.692033585957155	0.241681760302143	0.809026763824568	0.999679617317458	neutre	PF00069	Protein_kinase_domain	IPR000719	Protein_kinase_domain	GO:0004672|GO:0005524|GO:0006468	PF00069	Protein_kinase_domain	Casein_kinase_II_subunit_alpha_OS=Zea_mays_OX=4577_GN=ACK2_PE=1_SV=1	NA	notA-TR
g10451_i0.p1	4586.4802120673	0.544412629810123	1.10205667370328	0.493996944803861	0.621308337168795	0.999679617317458	neutre	PF03567	Sulfotransferase_family	IPR005331	Sulfotransferase	GO:0008146|GO:0016020	NA	NA	NA	NA	notA-TR
g10452_i0.p1	2348.02510616617	-1.29492346652085	2.11060474074667	-0.613531961490215	0.539524656033471	0.99620810873157	neutre	NA	Cysteine--tRNA_ligase,_cytoplasmic_OS=Drosophila_pseudoobscura_pseudoobscura_OX=46245_GN=Aats-cys_PE=3_SV=1	NA	NA	NA	NA	NA	NA	NA	notA-TR
g10453_i0.p1	641.616998325958	0.980994627980114	2.35058304404091	0.417340978642335	0.676429018976292	0.999679617317458	neutre	PF00069	Protein_kinase_domain	IPR000719	Protein_kinase_domain	GO:0004672|GO:0005524|GO:0006468	PF00069	Protein_kinase_domain	Serine/threonine-protein_kinase_SRK2F_OS=Arabidopsis_thaliana_OX=3702_GN=SRK2F_PE=1_SV=1	NA	notA-TR
g10453_i1.p1	935.243584775136	-0.473750613920076	2.62352044830237	-0.180578205222921	0.856698664336961	0.999679617317458	neutre	PF00069	Protein_kinase_domain	IPR000719	Protein_kinase_domain	GO:0004672|GO:0005524|GO:0006468	PF00069	Protein_kinase_domain	Serine/threonine-protein_kinase_SRK2F_OS=Arabidopsis_thaliana_OX=3702_GN=SRK2F_PE=1_SV=1	NA	notA-TR
g10456_i0.p1	78.9655976615958	0.448284525959382	3.69952073495578	0.121173675747689	NA	NA	neutre	PF00106	short_chain_dehydrogenase	IPR002347	ShortNAchain_dehydrogenase/reductase_SDR	NA	PF00106	short_chain_dehydrogenase	Momilactone_A_synthase_OS=Oryza_sativa_subsp._japonica_OX=39947_GN=Os04g0179200_PE=2_SV=1	NA	notA-TR
g10456_i1.p1	357.251582028545	-0.426713574317738	2.50587447894465	-0.170285294775598	0.864785775432703	0.999679617317458	neutre	PF13561	EnoylNA(Acyl_carrier_protein)_reductase	NA	NA	NA	PF13561	Enoyl-(Acyl_carrier_protein)_reductase	3beta-hydroxysteroid_dehydrogenase_1_OS=Eggerthella_lenta_(strain_ATCC_25559_/_DSM_2243_/_CCUG_17323_/_JCM_9979_/_KCTC_3265_/_NCTC_11813_/_VPI_0255_/_1899_B)_OX=479437_GN=Elen_0198_PE=1_SV=1	NA	otherTR
g10459_i0.p2	692.827772042401	0.364080734601958	2.27381051934171	0.1601192058463	NA	NA	neutre	PF04185	Phosphoesterase_family	IPR007312	Phosphoesterase	GO:0016788	PF04185	Phosphoesterase_family	Non-specific_phospholipase_C2_OS=Arabidopsis_thaliana_OX=3702_GN=NPC2_PE=2_SV=1	NA	notA-TR
g10460_i0.p3	452.438096871046	0.176317526012651	2.49381209518093	0.0707020093267529	0.943634921630176	0.999679617317458	neutre	PF13499	EFNAhand_domain_pair	IPR002048	EFNAhand_domain	GO:0005509	PF13499	EF-hand_domain_pair	Probable_calcium-binding_protein_CML32_OS=Arabidopsis_thaliana_OX=3702_GN=CML32_PE=2_SV=1	NA	notA-TR
g10461_i0.p3	358.004060776749	-4.12847111437313	2.17714102262766	-1.89628098109618	0.0579228998047716	0.433572798231363	neutre	PF03016	Exostosin_family	IPR040911	Exostosin,_GT47_domain	NA	PF03016	Exostosin_family	NA	NA	notA-TR
g10464_i0.p2	97.1493548899292	-1.09974167446411	1.50240857990804	-0.731985752192271	0.46417726413685	0.971980561881279	neutre	PF00505	HMG_(high_mobility_group)_box	IPR009071	High_mobility_group_box_domain	NA	PF00505	HMG_(high_mobility_group)_box	Non-histone_chromosomal_protein_6_OS=Neurospora_crassa_(strain_ATCC_24698_/_74-OR23-1A_/_CBS_708.71_/_DSM_1257_/_FGSC_987)_OX=367110_GN=nhp-1_PE=3_SV=1	NA	notA-TR
g10464_i1.p2	33.9115042130301	3.89346363694747	3.7454209435583	1.03952631643281	NA	NA	NA	PF00808	HistoneNAlike_transcription_factor_(CBF/NFNAY)_and_archaeal_histone	IPR003958	Transcription_factor_CBF/NFNAY/archaeal_histone_domain	NA	PF00505	HMG_(high_mobility_group)_box	Non-histone_chromosomal_protein_6_OS=Neurospora_crassa_(strain_ATCC_24698_/_74-OR23-1A_/_CBS_708.71_/_DSM_1257_/_FGSC_987)_OX=367110_GN=nhp-1_PE=3_SV=1	NA	notA-TR
g10469_i0.p1	123.65511445982	5.98479485628933	1.74973401427021	3.42040264833368	0.000625285111948393	0.0201825425001155	UP	PF02197	Regulatory_subunit_of_type_II_PKA_RNAsubunit	IPR003117	cAMPNAdependent_protein_kinase_regulatory_subunit,_dimerizationNAanchoring_domain	NA	PF02197	Regulatory_subunit_of_type_II_PKA_R-subunit	NA	NA	notA-TR
g10469_i1.p1	1791.67307654985	-0.0833708781665666	1.05756655690136	-0.0788327482771779	0.937165655736322	0.999679617317458	neutre	PF02197	Regulatory_subunit_of_type_II_PKA_RNAsubunit	IPR003117	cAMPNAdependent_protein_kinase_regulatory_subunit,_dimerizationNAanchoring_domain	NA	PF13499	EF-hand_domain_pair	NA	NA	notA-TR
g1046_i0.p1	4631.2491467074	-1.16000254550693	0.797548659761662	-1.45445990198715	0.145818842740994	0.638868594524971	neutre	PF02770	Acyl-CoA_dehydrogenase,_middle_domain	NA	NA	NA	NA	NA	Acyl-coenzyme_A_oxidase_2_OS=Yarrowia_lipolytica_(strain_CLIB_122_/_E_150)_OX=284591_GN=POX2_PE=1_SV=1	NA	notA-TR
g10470_i0.p1	1258.46062907123	-1.24549929962179	1.15976431882549	-1.07392448569475	0.282856527973054	0.85338231730734	neutre	PF13870	Domain_of_unknown_function_(DUF4201)	IPR025254	Domain_of_unknown_function_DUF4201	NA	PF13870	Domain_of_unknown_function_(DUF4201)	Coiled-coil_domain-containing_protein_96_OS=Mus_musculus_OX=10090_GN=Ccdc96_PE=2_SV=1	NA	notA-TR
g10471_i0.p1	1012.17686595661	0.849812141115393	2.49349791251928	0.340811250271629	0.733245680492718	0.999679617317458	neutre	PF00149	CalcineurinNAlike_phosphoesterase	IPR004843	CalcineurinNAlike_phosphoesterase_domain,_ApaH_type	GO:0016787	PF00149	Calcineurin-like_phosphoesterase	Tyrosine-protein_phosphatase_RLPH2_OS=Arabidopsis_thaliana_OX=3702_GN=RLPH2_PE=1_SV=1	NA	notA-TR
g10472_i0.p1	903.0255728225	-0.968267378961208	2.44638533188351	-0.39579512121082	0.692256176260053	0.999679617317458	neutre	PF13524	Glycosyl_transferases_group_1	NA	NA	NA	PF13524	Glycosyl_transferases_group_1	NA	NA	notA-TR
g10473_i0.p1	430.738316992887	0.928005889456186	1.33798667252218	0.693583806561276	0.487943251932339	0.981376187281351	neutre	PF01129	NAD:arginine_ADPNAribosyltransferase	IPR000768	NAD:arginine_ADPNAribosyltransferase,_ART	GO:0106274	PF01129	NAD:arginine_ADP-ribosyltransferase	NA	NA	notA-TR
g10474_i0.p1	686.578523561636	-1.76613894317897	1.36241590986912	-1.29632877184225	0.194862240116995	0.734481403275224	neutre	PF17801	Alpha_galactosidase_CNAterminal_beta_sandwich_domain	IPR041233	Alpha_galactosidase,_CNAterminal_beta_sandwich_domain	NA	PF16499	Alpha_galactosidase_A	Alpha-galactosidase_3_OS=Arabidopsis_thaliana_OX=3702_GN=AGAL3_PE=1_SV=1	NA	notA-TR
g10476_i0.p1	431.366384017875	-3.91480256657854	2.10642398353881	-1.8585064531983	0.0630971278383004	0.452343889751758	neutre	PF03283	Pectinacetylesterase	IPR004963	Pectinacetylesterase/NOTUM	GO:0016787	PF03283	Pectinacetylesterase	Pectin_acetylesterase_7_OS=Arabidopsis_thaliana_OX=3702_GN=PAE7_PE=2_SV=1	NA	notA-TR
g10477_i0.p1	638.213631823179	26.1791464777563	3.90682719920955	6.70087135746701	NA	NA	NA	PF02397	Bacterial_sugar_transferase	IPR003362	Bacterial_sugar_transferase	NA	PF02397	Bacterial_sugar_transferase	Exopolysaccharide_production_protein_ExoY_OS=Rhizobium_meliloti_(strain_1021)_OX=266834_GN=exoY_PE=3_SV=1	NA	notA-TR
g10478_i0.p1	781.282114976629	2.09978526999907	2.43729741639192	0.861521969324331	0.388950626610923	0.933187870988982	neutre	PF01926	50S_ribosomeNAbinding_GTPase	IPR006073	GTP_binding_domain	GO:0005525	PF06071	Protein_of_unknown_function_(DUF933)	Ribosome-binding_ATPase_YchF_OS=Bacillus_subtilis_(strain_168)_OX=224308_GN=ychF_PE=2_SV=1	NA	notA-TR
g10479_i0.p2	76.9453193611439	5.61699212714569	3.31844472324304	1.69265803579706	NA	NA	NA	PF00735	Septin	IPR030379	SeptinNAtype_guanine_nucleotideNAbinding_(G)_domain	GO:0005525	PF00735	Septin	Septin-7_OS=Xenopus_laevis_OX=8355_GN=septin7_PE=2_SV=1	NA	notA-TR
g10481_i0.p1	90.6107308014788	23.3556906838401	3.90723763515797	5.97754548473882	NA	NA	NA	NA	PX_domain-containing_protein_kinase-like_protein_OS=Mus_musculus_OX=10090_GN=Pxk_PE=1_SV=2	NA	NA	NA	NA	NA	NA	NA	notA-TR
g10483_i0.p1	14.6397293553403	3.09265738628795	3.75485622044015	0.823642026411713	NA	NA	NA	PF17746	SfsA_NNAterminal_OB_domain	IPR041465	SfsA,_NNAterminal_OB_domain	NA	PF03749	Sugar_fermentation_stimulation_protein_RE_domain	Sugar_fermentation_stimulation_protein_homolog_OS=Methylobacterium_radiotolerans_(strain_ATCC_27329_/_DSM_1819_/_JCM_2831_/_NBRC_15690_/_NCIMB_10815_/_0-1)_OX=426355_GN=sfsA_PE=3_SV=1	NA	notA-TR
g10483_i1.p2	49.0695861068724	4.55786003178909	3.38188119306602	1.34772919910203	NA	NA	NA	PF17746	SfsA_NNAterminal_OB_domain	IPR041465	SfsA,_NNAterminal_OB_domain	NA	PF03749	Sugar_fermentation_stimulation_protein_RE_domain	Sugar_fermentation_stimulation_protein_homolog_OS=Dinoroseobacter_shibae_(strain_DSM_16493_/_NCIMB_14021_/_DFL_12)_OX=398580_GN=sfsA_PE=3_SV=1	NA	notA-TR
g10484_i0.p1	48.8973498075859	-7.94711717529191	3.90290779319713	-2.03620418323588	NA	NA	NA	PF00168	C2_domain	IPR000008	C2_domain	NA	PF00168	Cdomain	Protein_C2-DOMAIN_ABA-RELATED_3_OS=Arabidopsis_thaliana_OX=3702_GN=CAR3_PE=3_SV=1	NA	notA-TR
g10486_i0.p1	7.79026306415565	0.38472155796503	3.40893286222143	0.112856889095295	0.910144015414697	0.999679617317458	neutre	PF05686	Glycosyl_transferase_family_90	IPR006598	Glycosyl_transferase_CAP10_domain	NA	PF05686	Glycosyl_transferase_family_90	Protein_O-glucosyltransferase_1_OS=Rattus_norvegicus_OX=10116_GN=Poglut1_PE=3_SV=1	NA	notA-TR
g10487_i0.p1	11.0835556807663	-6.98230777156575	3.91027948919411	-1.78562882547426	NA	NA	NA	PF07699	TyrosineNAprotein_kinase_ephrin_type_A/B_receptorNAlike	IPR011641	TyrosineNAprotein_kinase_ephrin_type_A/B_receptorNAlike	NA	PF07699	Tyrosine-protein_kinase_ephrin_type_A/B_receptor-like	NA	NA	notA-TR
g1048_i0.p1	3581.36942019765	1.73736872351033	1.46425470634138	1.18652083956852	0.235416676641263	0.795082154453838	neutre	PF09612	Bacterial_protein_of_unknown_function_(HtrL_YibB)	IPR011735	WlaTC/HtrL_glycosyltransferase	NA	PF09612	Bacterial_protein_of_unknown_function_(HtrL_YibB)	NA	NA	notA-TR
g10490_i0.p2	2.57685674781297	0.848152087140703	3.34934558946882	0.253229194923183	0.800091107275712	NA	neutre	PF00856	SET_domain	IPR001214	SET_domain	GO:0005515	PF00856	SET_domain	Probable_histone-lysine_N-methyltransferase_CG1716_OS=Drosophila_melanogaster_OX=7227_GN=Set2_PE=1_SV=2	NA	notA-TR
g10490_i1.p1	1326.2788084821	0.141864343630818	0.901437370468216	0.157375707152159	0.874948757758759	0.999679617317458	neutre	PF00856	SET_domain	IPR001214	SET_domain	GO:0005515	PF00856	SET_domain	Probable_histone-lysine_N-methyltransferase_CG1716_OS=Drosophila_melanogaster_OX=7227_GN=Set2_PE=1_SV=2	NA	notA-TR
g10492_i0.p1	1150.35441847864	0.102073369343447	2.32779650949001	0.0438497819406944	0.965024144969323	0.999679617317458	neutre	PF12796	Ankyrin_repeats_(3_copies)	IPR002110	Ankyrin_repeat	GO:0005515	PF12796	Ankyrin_repeats_(copies)	Poly_[ADP-ribose]_polymerase_tankyrase_OS=Drosophila_melanogaster_OX=7227_GN=Tnks_PE=1_SV=1	NA	notA-TR
g10493_i0.p2	710.947900025087	-0.00872491449328051	0.707691778371779	-0.0123286927443955	0.990163375594013	0.999679617317458	neutre	PF00271	Helicase_conserved_CNAterminal_domain	IPR001650	Helicase,_CNAterminal	NA	NA	NA	DEAD-box_ATP-dependent_RNA_helicase_20_OS=Arabidopsis_thaliana_OX=3702_GN=RH20_PE=2_SV=1	NA	notA-TR
g10494_i0.p2	1350.0258142825	1.27494951946741	1.67995022508026	0.758921008749827	0.447899810688713	0.966519412859302	neutre	PF08740	BCS1_N_terminal	IPR014851	BCS1,_NNAterminal	NA	PF08740	BCSN_terminal	Mitochondrial_chaperone_BCS1_OS=Mus_musculus_OX=10090_GN=Bcs1l_PE=1_SV=1	NA	notA-TR
g10495_i0.p3	489.579811700484	-1.21696136623057	1.53311173022223	-0.793785177062187	0.427320503411031	0.95658574980639	neutre	PF03407	NucleotideNAdiphosphoNAsugar_transferase	IPR005069	NucleotideNAdiphosphoNAsugar_transferase	NA	PF03407	Nucleotide-diphospho-sugar_transferase	Arabinosyltransferase_XEG113_OS=Arabidopsis_thaliana_OX=3702_GN=XEG113_PE=2_SV=1	NA	notA-TR
g10496_i0.p1	42.6627093514201	-1.80974773339293	3.73098142908078	-0.485059432160938	NA	NA	neutre	PF04101	Glycosyltransferase_family_28_CNAterminal_domain	IPR007235	Glycosyl_transferase,_family_28,_CNAterminal	GO:0016758	PF06925	Monogalactosyldiacylglycerol_(MGDG)_synthase	Probable_monogalactosyldiacylglycerol_synthase_1,_chloroplastic_OS=Oryza_sativa_subsp._japonica_OX=39947_GN=MGD1_PE=2_SV=1	NA	notA-TR
g10497_i0.p1	254.144331462966	-0.950331073811084	1.50000164614209	-0.633553353928161	0.526372350883795	0.994515648089084	neutre	PF00481	Protein_phosphatase_2C	IPR001932	PPMNAtype_phosphataseNAlike_domain	NA	PF00481	Protein_phosphatase_2C	Probable_protein_phosphatase_2C_65_OS=Oryza_sativa_subsp._japonica_OX=39947_GN=Os07g0646100_PE=2_SV=1	NA	notA-TR
g1049_i0.p2	229.654361246107	7.65215965480869	2.84864354745091	2.68624681443776	NA	NA	NA	PF00168	C2_domain	IPR000008	C2_domain	NA	PF00027	Cyclic_nucleotide-binding_domain	NA	NA	notA-TR
g1049_i1.p2	816.867040698072	-0.433760639440265	1.31607405991983	-0.329586801115653	0.741712197032915	0.999679617317458	neutre	PF00168	C2_domain	IPR000008	C2_domain	NA	PF00027	Cyclic_nucleotide-binding_domain	NA	NA	notA-TR
g104_i0.p2	1136.37681027812	2.71769147011841	3.7252766043236	0.729527430785738	NA	NA	NA	PF14752	Retinol_binding_protein_receptor	IPR026612	Receptor_for_retinol_uptake_STRA6NAlike	GO:0034632|GO:0038023	PF14752	Retinol_binding_protein_receptor	NA	NA	notA-TR
g104_i1.p1	20766.7082556486	0.502994367693656	0.777230622796527	0.647162313141818	0.517526899500032	0.992122848785908	neutre	PF14752	Retinol_binding_protein_receptor	IPR026612	Receptor_for_retinol_uptake_STRA6NAlike	GO:0034632|GO:0038023	PF14752	Retinol_binding_protein_receptor	NA	NA	notA-TR
g10500_i0.p3	10.1891584837004	7.02426833267561	3.91100535389528	1.79602626359987	NA	NA	NA	PF10649	Protein_of_unknown_function_(DUF2478)	IPR018912	Protein_of_unknown_function_DUF2478	NA	PF10649	Protein_of_unknown_function_(DUF2478)	Molybdenum_import_ATP-binding_protein_ModC_2_OS=Bradyrhizobium_diazoefficiens_(strain_JCM_10833_/_BCRC_13528_/_IAM_13628_/_NBRC_14792_/_USDA_110)_OX=224911_GN=modC2_PE=3_SV=1	NA	notA-TR
g10501_i0.p1	487.02210976938	-1.10500078773995	1.75713760097568	-0.628864118055626	NA	NA	neutre	PF00481	Protein_phosphatase_2C	IPR001932	PPMNAtype_phosphataseNAlike_domain	NA	PF00481	Protein_phosphatase_2C	Probable_protein_phosphatase_2C_35_OS=Arabidopsis_thaliana_OX=3702_GN=At3g06270_PE=2_SV=1	NA	notA-TR
g10501_i1.p1	6104.71695794834	-0.348631764850271	0.826385324455251	-0.42187555191652	0.673115855797024	0.999679617317458	neutre	PF00481	Protein_phosphatase_2C	IPR001932	PPMNAtype_phosphataseNAlike_domain	NA	PF00481	Protein_phosphatase_2C	Probable_protein_phosphatase_2C_35_OS=Arabidopsis_thaliana_OX=3702_GN=At3g06270_PE=2_SV=1	NA	notA-TR
g10502_i0.p1	2997.95780250288	-0.308527729943893	0.710827088543189	-0.434040478924639	0.664259046677839	0.999679617317458	neutre	PF02668	Taurine_catabolism_dioxygenase_TauD,_TfdA_family	IPR003819	TauD/TfdANAlike_domain	GO:0016491	PF02668	Taurine_catabolism_dioxygenase_TauD,_TfdA_family	(R)-phenoxypropionate/alpha-ketoglutarate-dioxygenase_OS=Delftia_acidovorans_OX=80866_GN=rdpA_PE=1_SV=2	NA	notA-TR
g10503_i0.p1	3083.55769855015	-0.711878433084371	0.721981640704291	-0.986006281807853	0.324130030282652	0.89067431031314	neutre	PF00928	Adaptor_complexes_medium_subunit_family	IPR028565	Mu_homology_domain	NA	PF00928	Adaptor_complexes_medium_subunit_family	AP-4_complex_subunit_mu_OS=Arabidopsis_thaliana_OX=3702_GN=AP4M_PE=2_SV=1	NA	notA-TR
g10506_i0.p1	607.8758580116	0.599717601930104	1.25972868522938	0.476068862257353	0.634025319450499	0.999679617317458	neutre	PF00864	ATP_P2X_receptor	NA	NA	NA	PF00864	ATP_P2X_receptor	P2X_purinoceptor_4_OS=Homo_sapiens_OX=9606_GN=P2RX4_PE=1_SV=2	P2X purinoceptor 7 (ATP receptor) (P2X7) (Purinergic receptor) (P2Z receptor) - Homo sapiens (Human)	notA-TR
g10508_i0.p1	373.278599163932	-1.83369909707178	1.96110673112169	-0.935032789379578	0.349771401591772	0.911033000678607	neutre	PF20330	Family_of_unknown_function_(DUF6625)	IPR046733	Protein_of_unknown_function_DUF6625	NA	PF20330	Family_of_unknown_function_(DUF6625)	NA	NA	notA-TR
g10509_i1.p1	815.993335731761	1.03525485231127	1.01925029204763	1.01570228665963	0.309771178798642	0.879057370153575	neutre	PF00233	3'5'NAcyclic_nucleotide_phosphodiesterase	IPR002073	3'5'NAcyclic_nucleotide_phosphodiesterase,_catalytic_domain	GO:0004114|GO:0007165	PF00233	3'5'-cyclic_nucleotide_phosphodiesterase	cAMP-specific_3',5'-cyclic_phosphodiesterase,_isoform_F_OS=Drosophila_melanogaster_OX=7227_GN=dnc_PE=3_SV=1	NA	notA-TR
g1050_i0.p1	6576.82255215472	-0.774252846489123	0.971640987894404	-0.79685074645417	0.425537718857814	0.954612089624293	neutre	PF13855	Leucine_rich_repeat	IPR001611	LeucineNArich_repeat	GO:0005515	PF13855	1Leucine_rich_repeat	Protein_STRUBBELIG-RECEPTOR_FAMILY_3_OS=Arabidopsis_thaliana_OX=3702_GN=SRF3_PE=1_SV=1	NA	notA-TR
g10510_i0.p1	45.6086141651352	22.5092061657063	3.90770939571505	5.76020473538502	NA	NA	NA	PF07885	Ion_channel	IPR013099	Potassium_channel_domain	NA	PF07885	Ion_channel	NA	NA	otherTR
g10510_i1.p1	177.399252201038	-1.82725442343519	2.57538432333741	-0.709507473069988	0.478009615657114	0.978635281319559	neutre	PF07885	Ion_channel	IPR013099	Potassium_channel_domain	NA	PF07885	Ion_channel	Two-pore_potassium_channel_2_OS=Arabidopsis_thaliana_OX=3702_GN=TPK2_PE=2_SV=1	NA	otherTR
g10511_i0.p1	207.461982933999	-0.156086252190147	1.86368973657011	-0.0837512001742334	0.933254248252798	0.999679617317458	neutre	PF00583	Acetyltransferase_(GNAT)_family	IPR000182	GNAT_domain	GO:0016747	NA	NA	Histone_acetyltransferase_GCN5_OS=Oryza_sativa_subsp._japonica_OX=39947_GN=GCN5_PE=1_SV=1	NA	notA-TR
g10513_i0.p1	109.11167971732	-4.63840254884214	2.67397139864692	-1.73464927530237	0.0828029459603558	0.505309708470753	neutre	PF03407	NucleotideNAdiphosphoNAsugar_transferase	IPR005069	NucleotideNAdiphosphoNAsugar_transferase	NA	PF03407	Nucleotide-diphospho-sugar_transferase	NA	NA	notA-TR
g10514_i0.p2	52.5160154789914	6.60690179676197	2.8771141166825	2.2963641791102	0.0216550673229297	0.234516148478857	neutre	PF00069	Protein_kinase_domain	IPR000719	Protein_kinase_domain	GO:0004672|GO:0005524|GO:0006468	PF00069	Protein_kinase_domain	CBL-interacting_protein_kinase_22_OS=Oryza_sativa_subsp._japonica_OX=39947_GN=CIPK22_PE=2_SV=1	NA	notA-TR
g10515_i0.p1	25.3998151017561	-22.2794929382646	3.90829894091241	-5.7005600838362	NA	NA	NA	PF02737	3NAhydroxyacylNACoA_dehydrogenase,_NAD_binding_domain	IPR006176	3NAhydroxyacylNACoA_dehydrogenase,_NAD_binding	GO:0006631|GO:0070403	PF02737	3-hydroxyacyl-CoA_dehydrogenase,_NAD_binding_domain	Peroxisomal_bifunctional_enzyme_OS=Danio_rerio_OX=7955_GN=ehhadh_PE=2_SV=1	NA	notA-TR
g10516_i0.p1	8329.45964536857	1.68592743433172	0.777699253457667	2.16783985176282	0.030170873541791	0.292211242142864	neutre	PF00254	FKBPNAtype_peptidylNAprolyl_cisNAtrans_isomerase	IPR001179	FKBPNAtype_peptidylNAprolyl_cisNAtrans_isomerase_domain	GO:0003755	PF00254	FKBP-type_peptidyl-prolyl_cis-trans_isomerase	FK506-binding_protein_OS=Streptomyces_anulatus_OX=1892_GN=fkbP_PE=1_SV=1	NA	notA-TR
g10517_i0.p1	2511.11503526415	-0.402989170768362	0.876506602714648	-0.459767410217169	0.645683177860227	0.999679617317458	neutre	PF00421	Photosystem_II_protein	IPR000932	Photosystem_antenna_proteinNAlike	GO:0009521|GO:0009767|GO:0016020|GO:0016168|GO:0019684	PF00421	Photosystem_II_protein	Photosystem_II_CP47_reaction_center_protein_OS=Trieres_chinensis_OX=1514140_GN=psbB_PE=3_SV=1	NA	notA-TR
g10518_i0.p1	3.40725487985342	-0.394861388990571	1.78096805530846	-0.221711662830574	0.824538350434293	NA	neutre	PF08238	Sel1_repeat	IPR006597	Sel1NAlike_repeat	NA	PF08238	Selrepeat	NA	NA	notA-TR
g10518_i1.p1	1463.96295613655	-1.97921571141077	1.33371013129696	-1.48399240956961	0.137810934292544	0.6187668798296	neutre	PF08238	Sel1_repeat	IPR006597	Sel1NAlike_repeat	NA	PF08238	Selrepeat	WD_repeat,_SAM_and_U-box_domain-containing_protein_1_OS=Rattus_norvegicus_OX=10116_GN=Wdsub1_PE=2_SV=1	NA	notA-TR
g10519_i0.p1	159.098509756962	3.61530781562943	2.69261049607417	1.34267760632314	0.179376388916754	0.705736168754945	neutre	PF00909	Ammonium_Transporter_Family	IPR024041	Ammonium_transporter_AmtBNAlike_domain	GO:0008519|GO:0016020|GO:0072488	PF00909	Ammonium_Transporter_Family	Ammonium_transporter_1_member_3_OS=Arabidopsis_thaliana_OX=3702_GN=AMT1-3_PE=1_SV=2	NA	nitrateTR
g10519_i1.p1	1632.10556281053	0.810110918752746	1.29950689910805	0.623398705546531	NA	NA	neutre	PF00909	Ammonium_Transporter_Family	IPR024041	Ammonium_transporter_AmtBNAlike_domain	GO:0008519|GO:0016020|GO:0072488	PF00909	Ammonium_Transporter_Family	Ammonium_transporter_1_member_1_OS=Arabidopsis_thaliana_OX=3702_GN=AMT1-1_PE=1_SV=1	NA	nitrateTR
g10519_i2.p1	269.336252153675	24.9817678620824	3.90692023670274	6.39423544596494	NA	NA	NA	PF00909	Ammonium_Transporter_Family	IPR024041	Ammonium_transporter_AmtBNAlike_domain	GO:0008519|GO:0016020|GO:0072488	PF00909	Ammonium_Transporter_Family	Ammonium_transporter_1_member_1_OS=Arabidopsis_thaliana_OX=3702_GN=AMT1-1_PE=1_SV=1	NA	nitrateTR
g10523_i1.p3	63.8548849225652	-0.533989916926029	3.72778186291754	-0.143246020438573	NA	NA	neutre	PF17653	Family_of_unknown_function_(DUF5522)	IPR040807	Protein_of_unknown_function_DUF5522	NA	PF17653	Family_of_unknown_function_(DUF5522)	Uncharacterized_protein_C1orf53_OS=Homo_sapiens_OX=9606_GN=C1orf53_PE=1_SV=1	NA	notA-TR
g10527_i0.p2	208.30274368499	-0.177057556404251	1.11045571946629	-0.159445850294101	0.87331761762079	0.999679617317458	neutre	PF02296	Alpha_adaptin_AP2,_CNAterminal_domain	IPR003164	Clathrin_adaptor,_alphaNAadaptin,_appendage,_CNAterminal_subdomain	GO:0006886|GO:0016192|GO:0030131	PF02296	Alpha_adaptin_AP2,_C-terminal_domain	AP-2_complex_subunit_alpha-1_OS=Homo_sapiens_OX=9606_GN=AP2A1_PE=1_SV=3	NA	notA-TR
g1052_i3.p1	223.197878241878	-0.590049363476834	1.51432658630156	-0.389644723149128	0.696799276498309	0.999679617317458	neutre	PF13839	GDSL/SGNHNAlike_AcylNAEsterase_family_found_in_Pmr5_and_Cas1p	IPR026057	PCNAEsterase	GO:0016740	PF13839	GDSL/SGNH-like_Acyl-Esterase_family_found_in_Pmrand_Cas1p	NA	NA	notA-TR
g10535_i0.p1	12308.1947434142	-0.477330353937315	0.76011567619922	-0.627970674574288	0.530023150944183	0.995780924674807	neutre	PF05711	MacrocinNAONAmethyltransferase_(TylF)	IPR008884	MacrocinNAONAmethyltransferase	NA	PF05711	__Macrocin-O-methyltransferase_(TylF)	8-demethyl-8-(2,3-dimethoxy-alpha-L-rhamnosyl)-tetracenomycin-C_4'-O-methyltransferase_OS=Streptomyces_olivaceus_OX=47716_GN=elmMIII_PE=1_SV=1	NA	notA-TR
g10535_i1.p1	712.880050345928	-26.8227015376904	3.90681936554568	-6.86561087882392	NA	NA	NA	PF05711	MacrocinNAONAmethyltransferase_(TylF)	IPR008884	MacrocinNAONAmethyltransferase	NA	PF05711	__Macrocin-O-methyltransferase_(TylF)	8-demethyl-8-(2,3-dimethoxy-alpha-L-rhamnosyl)-tetracenomycin-C_4'-O-methyltransferase_OS=Streptomyces_olivaceus_OX=47716_GN=elmMIII_PE=1_SV=1	NA	notA-TR
g10535_i2.p1	78.1079319030401	-6.13671447028528	1.90112957515338	-3.22793067368392	NA	NA	NA	PF05711	MacrocinNAONAmethyltransferase_(TylF)	IPR008884	MacrocinNAONAmethyltransferase	NA	NA	NA	NA	NA	notA-TR
g10535_i3.p1	6.17464092084895	-6.14176168445672	3.91305547336022	-1.56955650802023	0.116518323418326	0.560433273111888	neutre	PF05711	MacrocinNAONAmethyltransferase_(TylF)	IPR008884	MacrocinNAONAmethyltransferase	NA	PF05711	Macrocin-O-methyltransferase_(TylF)	8-demethyl-8-(2,3-dimethoxy-alpha-L-rhamnosyl)-tetracenomycin-C_4'-O-methyltransferase_OS=Streptomyces_olivaceus_OX=47716_GN=elmMIII_PE=1_SV=1	NA	notA-TR
g10537_i0.p2	3231.77757958301	2.00021432524359	1.87581024354039	1.06632018464106	NA	NA	NA	PF01535	PPR_repeat	IPR002885	Pentatricopeptide_repeat	NA	PF13812	Pentatricopeptide_repeat_domain	NA	NA	notA-TR
g10537_i1.p1	1559.41101788914	0.251452983491424	2.14474661109914	0.117241347854402	0.906668801986642	0.999679617317458	neutre	PF01535	PPR_repeat	IPR002885	Pentatricopeptide_repeat	NA	PF00226	DnaJ_domain	Chaperone_protein_DnaJ_OS=Desulfovibrio_vulgaris_subsp._vulgaris_(strain_DP4)_OX=391774_GN=dnaJ_PE=3_SV=1	NA	notA-TR
g10538_i0.p2	3116.52412846646	0.433266481686234	0.729035085675179	0.594301276028402	0.552310625334835	0.996489651991398	neutre	PF00112	Papain_family_cysteine_protease	IPR000668	Peptidase_C1A,_papain_CNAterminal	GO:0006508|GO:0008234	PF00112	Papain_family_cysteine_protease	Fruit_bromelain_OS=Ananas_comosus_OX=4615_PE=1_SV=1	NA	notA-TR
g10539_i0.p4	528.636328513989	-6.99442098096703	3.73606564898023	-1.87213545963149	NA	NA	NA	PF03798	TLC_domain	IPR006634	TRAM/LAG1/CLN8_homology_domain	GO:0016020	PF03798	TLC_domain	TLC_domain-containing_protein_4_A_OS=Dictyostelium_discoideum_OX=44689_GN=tlcd4a_PE=3_SV=1	NA	notA-TR
g10539_i1.p2	1597.2863957806	0.96637565030319	0.794338363370385	1.21657935064706	0.223764303222641	0.776786684693296	neutre	PF03798	TLC_domain	IPR006634	TRAM/LAG1/CLN8_homology_domain	GO:0016020	PF03798	TLC_domain	NA	NA	notA-TR
g10540_i0.p2	1314.96863903058	-0.984393631755994	0.633190354122771	-1.55465670843926	0.120027850181854	0.570572316579447	neutre	PF01593	Flavin_containing_amine_oxidoreductase	IPR002937	Amine_oxidase	GO:0016491	PF01593	Flavin_containing_amine_oxidoreductase	NA	NA	notA-TR
g10541_i0.p1	1056.6061944368	0.592760782320061	1.42672708012976	0.415468936263654	0.677798650849905	0.999679617317458	neutre	PF01833	IPT/TIG_domain	IPR002909	IPT_domain	NA	PF01833	IPT/TIG_domain	NA	NA	notA-TR
g10542_i0.p1	975.278428054265	-0.771212863506943	1.02970564748621	-0.748964391318706	0.453878668007023	0.96809491201943	neutre	PF12796	Ankyrin_repeats_(3_copies)	IPR002110	Ankyrin_repeat	GO:0005515	PF12796	Ankyrin_repeats_(copies)	Inversin_OS=Mus_musculus_OX=10090_GN=Invs_PE=1_SV=2	NA	notA-TR
g10544_i0.p2	1358.97778333303	-0.847220512249313	1.03878202502714	-0.81559026998679	0.41473451629942	0.947367954160597	neutre	PF00856	SET_domain	IPR001214	SET_domain	GO:0005515	PF00856	SET_domain	Histone-lysine_N-methyltransferase,_H3_lysine-4_specific_OS=Candida_glabrata_(strain_ATCC_2001_/_CBS_138_/_JCM_3761_/_NBRC_0622_/_NRRL_Y-65)_OX=284593_GN=SET1_PE=3_SV=1	NA	notA-TR
g10545_i0.p1	202.296289260679	-3.87910212823403	1.77619982744198	-2.1839334000052	0.0289671422948701	0.285429207377916	neutre	PF00636	Ribonuclease_III_domain	IPR000999	Ribonuclease_III_domain	GO:0004525|GO:0006396	PF00636	Ribonuclease_III_domain	Dicer-like_protein_1_OS=Aspergillus_clavatus_(strain_ATCC_1007_/_CBS_513.65_/_DSM_816_/_NCTC_3887_/_NRRL_1_/_QM_1276_/_107)_OX=344612_GN=dcl1_PE=3_SV=2	NA	notA-TR
g10546_i0.p1	585.972208687065	-1.17000323303639	1.64196527237699	-0.712562715374995	0.476116390312459	0.977842415181129	neutre	PF13920	Zinc_finger,_C3HC4_type_(RING_finger)	NA	NA	NA	PF13920	Zinc_finger,_C3HCtype_(RING_finger)	E3_ubiquitin_ligase_RNF157_OS=Homo_sapiens_OX=9606_GN=RNF157_PE=1_SV=3	NA	notA-TR
g10549_i0.p1	150.380219276576	3.31007630722473	2.59845153636527	1.27386493875305	0.202711285981733	0.747863573773938	neutre	PF00704	Glycosyl_hydrolases_family_18	IPR001223	Glycoside_hydrolase_family_18,_catalytic_domain	GO:0005975	PF00704	Glycosyl_hydrolases_family_18	NA	NA	notA-TR
g10550_i0.p1	209.929486630821	-3.1003267203372	1.42226977355177	-2.17984434316908	0.0292690017000992	0.287027962316544	neutre	PF00685	Sulfotransferase_domain	IPR000863	Sulfotransferase_domain	GO:0008146	PF00685	Sulfotransferase_domain	Carbohydrate_sulfotransferase_15_OS=Homo_sapiens_OX=9606_GN=CHST15_PE=1_SV=1	NA	notA-TR
g10551_i0.p2	82.1528958948328	-3.76732913813607	1.49100989568402	-2.52669626743675	NA	NA	NA	PF00498	FHA_domain	IPR000253	ForkheadNAassociated_(FHA)_domain	GO:0005515	PF00498	FHA_domain	NA	NA	notA-TR
g10555_i0.p1	753.28766914859	-0.394179882581589	1.7324829733118	-0.227523091801634	0.820017015367673	0.999679617317458	neutre	PF05721	PhytanoylNACoA_dioxygenase_(PhyH)	IPR008775	PhytanoylNACoA_dioxygenaseNAlike	NA	PF05721	Phytanoyl-CoA_dioxygenase_(PhyH)	NA	NA	notA-TR
g10556_i1.p1	1320.96100006592	0.0837772912847175	1.34253031648587	0.062402532185648	0.950242278499523	0.999679617317458	neutre	NA	Centrosomal_protein_of_135_kDa_OS=Danio_rerio_OX=7955_GN=cep135_PE=1_SV=2	NA	NA	NA	NA	NA	NA	NA	notA-TR
g10559_i1.p1	858.43019110618	0.722498595963702	2.44857488544822	0.295069021681747	0.767941153814798	0.999679617317458	neutre	PF00575	S1_RNA_binding_domain	IPR003029	S1_domain	GO:0003676	PF00575	SRNA_binding_domain	Polyribonucleotide_nucleotidyltransferase_OS=Pasteurella_multocida_(strain_Pm70)_OX=272843_GN=pnp_PE=3_SV=1	NA	notA-TR
g10560_i0.p1	258.245044491609	2.21160758677624	1.80792123895515	1.22328757421667	0.221221098700787	0.773574528678513	neutre	PF00415	Regulator_of_chromosome_condensation_(RCC1)_repeat	IPR000408	Regulator_of_chromosome_condensation,_RCC1	NA	PF00415	Regulator_of_chromosome_condensation_(RCC1)_repeat	Probable_E3_ubiquitin-protein_ligase_HERC2_OS=Drosophila_melanogaster_OX=7227_GN=HERC2_PE=1_SV=3	NA	notA-TR
g10561_i0.p2	76.1712004738968	-2.5961712767935	3.34965508048344	-0.775056301145732	0.438306391811591	0.96281754869584	neutre	PF12796	Ankyrin_repeats_(3_copies)	IPR002110	Ankyrin_repeat	GO:0005515	PF13857	Ankyrin_repeats_(many_copies)	NA	NA	notA-TR
g10561_i1.p1	189.198044605946	1.69100005804068	0.98612149723469	1.71479889930666	0.0863821034231074	0.510422855109508	neutre	PF00023	Ankyrin_repeat	IPR002110	Ankyrin_repeat	GO:0005515	PF13857	Ankyrin_repeats_(many_copies)	NA	NA	notA-TR
g10562_i0.p2	141.463657983118	-4.73869173522135	3.73414473859209	-1.26901662012384	NA	NA	NA	PF14450	Cell_division_protein_FtsA	NA	NA	NA	PF14450	Cell_division_protein_FtsA	Cell_division_protein_FtsA_OS=Pseudomonas_aeruginosa_(strain_ATCC_15692_/_DSM_22644_/_CIP_104116_/_JCM_14847_/_LMG_12228_/_1C_/_PRS_101_/_PAO1)_OX=208964_GN=ftsA_PE=3_SV=2	NA	notA-TR
g10563_i0.p1	121.59999026522	8.63246830709221	3.85584982347557	2.23879785320869	NA	NA	NA	PF00082	Subtilase_family	IPR000209	Peptidase_S8/S53_domain	GO:0006508|GO:0008236	PF00082	Subtilase_family	Thermophilic_serine_proteinase_OS=Bacillus_sp._(strain_AK1)_OX=268807_PE=1_SV=1	Autotransporter (Serine protease) OS=Proteus mirabilis (strain HI4320) GN=PMI2341 PE=4 SV=1	otherTR
g10566_i0.p1	59.9319495256322	-0.754981535795591	1.67717403610749	-0.450150979887459	0.652601579633916	0.999679617317458	neutre	PF07787	Transmembrane_protein_43	IPR012430	Transmembrane_protein_43_family	NA	PF07787	Transmembrane_protein_43	Transmembrane_protein_43_OS=Rattus_norvegicus_OX=10116_GN=Tmem43_PE=2_SV=1	NA	notA-TR
g1056_i1.p1	2011.00800315378	0.360832496399484	1.23571376971073	0.292003298210355	0.770284102212587	0.999679617317458	neutre	PF13499	EFNAhand_domain_pair	IPR002048	EFNAhand_domain	GO:0005509	PF00036	EF_hand	Calmodulin_OS=Triticum_aestivum_OX=4565_PE=1_SV=3	NA	notA-TR
g10572_i0.p1	2.85485901156341	-2.61217214551116	3.19967022051518	-0.816387929219334	0.414278298186702	NA	NA	PF04749	PLAC8_family	IPR006461	PLAC8_motifNAcontaining_protein	NA	PF02028	BCCT,_betaine/carnitine/choline_family_transporter	Uncharacterized_transporter_Mb0941_OS=Mycobacterium_bovis_(strain_ATCC_BAA-935_/_AF2122/97)_OX=233413_GN=BQ2027_MB0941_PE=3_SV=1	2.A.15.1.2 Choline-glycine betaine transporter and EctP protein	otherTR
g10573_i0.p1	4715.40611575191	-0.601608689540847	0.960665546609792	-0.626241558952474	0.531156512004303	0.995780924674807	neutre	PF05631	SugarNAtranasporters,_12_TM	IPR008509	MolybdateNAanion_transporter	GO:0015098|GO:0015689|GO:0016020	PF05631	Sugar-tranasporters,_1TM	Molybdate-anion_transporter_OS=Mus_musculus_OX=10090_GN=Mfsd5_PE=2_SV=1	Major facilitator superfamily domain-containing protein 5 OS=Homo sapiens GN=MFSD5 PE=2 SV=2	sugarTR
g10576_i0.p1	1137.12176438593	-2.82362149109488	1.50831820861381	-1.87203301993541	0.0612020354123407	0.444711514011701	neutre	PF04142	NucleotideNAsugar_transporter	IPR007271	NucleotideNAsugar_transporter	GO:0000139|GO:0015165|GO:0016020|GO:0090481	NA	NA	Solute_carrier_family_35_member_F6_OS=Homo_sapiens_OX=9606_GN=SLC35F6_PE=1_SV=1	NA	sugarTR
g10577_i0.p1	2520.57273629826	2.92746268103109	0.640882837679612	4.56785937915002	4.92730401801809e-06	0.00039223808382354	UP	PF00504	Chlorophyll_ANAB_binding_protein	IPR022796	Chlorophyll_ANAB_binding_protein	NA	PF00504	Chlorophyll_A-B_binding_protein	Fucoxanthin-chlorophyll_a-c_binding_protein,_chloroplastic_OS=Isochrysis_galbana_OX=37099_GN=FCP_PE=1_SV=1	NA	notA-TR
g10581_i0.p1	846.892862032261	-1.67042800731473	1.2494760871543	-1.33690274226788	0.1812543855958	0.710014690517729	neutre	PF01062	Bestrophin,_RFPNATM,_chloride_channel	IPR021134	BestrophinNAlike	GO:0005254	PF01062	Bestrophin,_RFP-TM,_chloride_channel	UPF0187_protein_alr2987_OS=Nostoc_sp._(strain_PCC_7120_/_SAG_25.82_/_UTEX_2576)_OX=103690_GN=alr2987_PE=3_SV=1	NA	metalTR
g10582_i0.p1	412.440175370042	11.4141977649182	3.42803507826374	3.32966189211208	NA	NA	NA	PF05896	Na(+)NAtranslocating_NADHNAquinone_reductase_subunit_A_(NQRA)	IPR008703	Na(+)NAtranslocating_NADHNAquinone_reductase_subunit_A	GO:0006814|GO:0016655	PF05896	Na(+)-translocating_NADH-quinone_reductase_subunit_A_(NQRA)	Na(+)-translocating_NADH-quinone_reductase_subunit_A_OS=Serratia_proteamaculans_(strain_568)_OX=399741_GN=nqrA_PE=3_SV=1	Na(+)-translocating NADH-quinone reductase subunit A (EC 1.6.5.-) (Na(+)-translocating NADH-quinone reductase subunit alpha) (Na(+)- translocating NQR subunit A) (Na(+)-NQR subunit A) (NQR complex subunit A) (NQR-1 subunit A) - Vibri	notA-TR
g10584_i0.p2	185.384945783104	-0.530007464842749	1.93071437851892	-0.274513657089624	0.783689909756254	0.999679617317458	neutre	PF00083	Sugar_(and_other)_transporter	IPR005828	Major_facilitator,_sugar_transporterNAlike	GO:0016020|GO:0022857|GO:0055085	PF00083	Sugar_(and_other)_transporter	Organic_cation_transporter_protein_OS=Drosophila_melanogaster_OX=7227_GN=Orct_PE=1_SV=1	APICAL OPTICAL CATION TRANSPORTER - Sus scrofa (Pig).	sugarTR
g10585_i0.p1	513.856586506569	-2.29274823618311	1.00209588039462	-2.28795296042954	0.0221402606305499	0.238333733181649	neutre	PF00293	NUDIX_domain	IPR000086	NUDIX_hydrolase_domain	NA	PF18290	Nudix_hydrolase_domain	Nudix_hydrolase_8_OS=Arabidopsis_thaliana_OX=3702_GN=NUDT8_PE=2_SV=2	NA	notA-TR
g10587_i0.p1	4549.7244133162	-1.25362573066346	0.668771308267712	-1.87452080429507	0.0608586773289087	0.443953872600915	neutre	PF13202	EF_hand	IPR002048	EFNAhand_domain	GO:0005509	PF00036	EF_hand	NA	NA	notA-TR
g10588_i0.p2	535.165252136989	-0.941346726994213	1.48917990349197	-0.632124248243517	0.527305691541044	0.994732416146215	neutre	PF01408	Oxidoreductase_family,_NADNAbinding_Rossmann_fold	IPR000683	Gfo/Idh/MocANAlike_oxidoreductase,_NNAterminal	GO:0000166	PF01408	Oxidoreductase_family,_NAD-binding_Rossmann_fold	NA	NA	notA-TR
g10589_i0.p1	1381.94998796897	0.0602067748161722	1.40404636319548	0.0428809022225928	0.965796472564522	0.999679617317458	neutre	PF01529	DHHC_palmitoyltransferase	IPR001594	Palmitoyltransferase,_DHHC_domain	GO:0016409	PF01529	DHHC_palmitoyltransferase	Probable_protein_S-acyltransferase_17_OS=Arabidopsis_thaliana_OX=3702_GN=PAT17_PE=2_SV=1	NA	notA-TR
g1058_i0.p1	3860.24820172129	0.361107447844794	1.09021586699879	0.331225639596379	0.740474054672521	0.999679617317458	neutre	PF16095	CNAterminal_of_Roc,_COR,_domain	IPR032171	CNAterminal_of_Roc_(COR)_domain	NA	PF16095	C-terminal_of_Roc,_COR,_domain	Probable_serine/threonine-protein_kinase_roco4_OS=Dictyostelium_discoideum_OX=44689_GN=roco4_PE=1_SV=1	NA	notA-TR
g10591_i0.p2	1664.7159358423	0.0708459382040827	1.15969765176091	0.0610900074657463	0.951287527175393	0.999679617317458	neutre	PF13847	Methyltransferase_domain	IPR025714	Methyltransferase_domain	NA	PF13847	Methyltransferase_domain	Arsenite_methyltransferase_OS=Methanosarcina_acetivorans_(strain_ATCC_35395_/_DSM_2834_/_JCM_12185_/_C2A)_OX=188937_GN=arsM_PE=1_SV=1	NA	notA-TR
g10592_i0.p1	102.85918643551	10.3582011500357	3.34819393307865	3.09366821548217	0.00197698441626251	0.0450022651007634	UP	PF00777	Glycosyltransferase_family_29_(sialyltransferase)	IPR001675	Glycosyl_transferase_family_29	GO:0006486|GO:0008373	PF00777	Glycosyltransferase_family_2(sialyltransferase)	Sialyltransferase-like_protein_1_OS=Oryza_sativa_subsp._indica_OX=39946_GN=STLP1_PE=3_SV=1	NA	notA-TR
g10592_i1.p1	30.520701365941	21.9493180179317	3.90817928788218	5.61625155887512	NA	NA	NA	PF00777	Glycosyltransferase_family_29_(sialyltransferase)	IPR001675	Glycosyl_transferase_family_29	GO:0006486|GO:0008373	PF00777	Glycosyltransferase_family_2(sialyltransferase)	NA	NA	notA-TR
g10592_i2.p2	36.6578147554648	-0.319938401584202	2.67871298934807	-0.119437357737257	0.904928865915115	0.999679617317458	neutre	PF00777	Glycosyltransferase_family_29_(sialyltransferase)	IPR001675	Glycosyl_transferase_family_29	GO:0006486|GO:0008373	PF00777	Glycosyltransferase_family_2(sialyltransferase)	NA	NA	notA-TR
g10593_i0.p1	10.081927151573	-4.19948900954543	3.3146031511536	-1.26696585323762	0.20516749987011	0.750597295416063	neutre	PF00536	SAM_domain_(Sterile_alpha_motif)	IPR001660	Sterile_alpha_motif_domain	GO:0005515	PF00069	Protein_kinase_domain	Carbon_catabolite-derepressing_protein_kinase_OS=Candida_tropicalis_OX=5482_GN=SNF1_PE=3_SV=1	NA	notA-TR
g10594_i0.p1	15.1624382197923	20.9770484857978	3.90961468230598	5.36550279001538	NA	NA	NA	PF01485	IBR_domain,_a_half_RINGNAfinger_domain	IPR002867	IBR_domain	GO:0008270	PF01485	IBR_domain,_a_half_RING-finger_domain	E3_ubiquitin-protein_ligase_dbl4_OS=Schizosaccharomyces_pombe_(strain_972_/_ATCC_24843)_OX=284812_GN=dbl4_PE=3_SV=1	NA	notA-TR
g10597_i1.p1	1666.49595564418	-0.973272802147659	1.27642814842782	-0.762497131817754	0.445763354329209	0.966215809084064	neutre	PF00300	Histidine_phosphatase_superfamily_(branch_1)	IPR013078	Histidine_phosphatase_superfamily,_cladeNA1	NA	PF00300	Histidine_phosphatase_superfamily_(branch_1)	Phosphoglycerate_mutase-like_protein_AT74_OS=Arabidopsis_thaliana_OX=3702_GN=At3g05170_PE=2_SV=1	NA	notA-TR
g10598_i0.p2	1651.07466594114	0.377625435760567	0.873538784731511	0.432293840137429	0.665527863586186	0.999679617317458	neutre	PF01699	Sodium/calcium_exchanger_protein	IPR004837	Sodium/calcium_exchanger_membrane_region	GO:0016020|GO:0055085	PF01699	Sodium/calcium_exchanger_protein	Mitochondrial_sodium/calcium_exchanger_protein_OS=Caenorhabditis_elegans_OX=6239_GN=ncx-9_PE=1_SV=1	NA	otherTR
g10599_i0.p1	738.163536999767	-1.04695695973034	1.0175130745415	-1.02893710746872	0.303509229716251	0.873648981099905	neutre	PF05970	PIF1NAlike_helicase	IPR010285	DNA_helicase_Pif1NAlike	GO:0000723|GO:0003678|GO:0006281	PF05970	PIF1-like_helicase	ATP-dependent_DNA_helicase_PIF1_OS=Xenopus_laevis_OX=8355_GN=pif1_PE=2_SV=1	NA	notA-TR
g1059_i0.p2	2920.97764889871	-1.78068610461677	1.33867182663645	-1.33018867595872	0.183456114252598	0.714439566438502	neutre	PF04563	RNA_polymerase_beta_subunit	IPR007644	RNA_polymerase,_beta_subunit,_protrusion	GO:0003677|GO:0003899|GO:0006351	PF04563	RNA_polymerase_beta_subunit	Probable_DNA-directed_RNA_polymerase_I_subunit_RPA2_OS=Schizosaccharomyces_pombe_(strain_972_/_ATCC_24843)_OX=284812_GN=rpa2_PE=1_SV=2	NA	notA-TR
g105_i0.p1	57.7246193701295	9.52499989080733	3.66544801723351	2.59859090785751	NA	NA	NA	PF08449	UAA_transporter_family	IPR013657	SLC35B1NA4/HUT1	GO:0055085	PF08449	UAA_transporter_family	Adenosine_3'-phospho_5'-phosphosulfate_transporter_2_OS=Aedes_aegypti_OX=7159_GN=Papst2_PE=3_SV=1	NA	otherTR
g105_i1.p2	204.885283114932	1.6248080818147	3.7260665288857	0.4360652364145	NA	NA	neutre	PF00313	'ColdNAshock'_DNANAbinding_domain	IPR002059	ColdNAshock_protein,_DNANAbinding	GO:0003676	PF00313	'Cold-shock'_DNA-binding_domain	Cold_shock_domain-containing_protein_4_OS=Arabidopsis_thaliana_OX=3702_GN=CSP4_PE=1_SV=1	NA	notA-TR
g105_i2.p2	1335.25291891553	-0.826384899826814	0.964370982996438	-0.856915973621602	0.391491324147273	0.93558908243548	neutre	PF00313	'ColdNAshock'_DNANAbinding_domain	IPR002059	ColdNAshock_protein,_DNANAbinding	GO:0003676	PF00313	'Cold-shock'_DNA-binding_domain	Cold_shock_domain-containing_protein_4_OS=Arabidopsis_thaliana_OX=3702_GN=CSP4_PE=1_SV=1	NA	notA-TR
g105_i3.p2	203.198192705326	-3.45251505912274	2.56435675391247	-1.34634740421948	0.178190504601808	0.703573337762702	neutre	PF00612	IQ_calmodulinNAbinding_motif	IPR000048	IQ_motif,_EFNAhand_binding_site	GO:0005515	NA	NA	NA	NA	notA-TR
g10600_i0.p1	853.232925655113	0.728046103117547	1.80639126020545	0.403038986711407	0.686919544000026	0.999679617317458	neutre	PF13472	GDSLNAlike_Lipase/Acylhydrolase_family	IPR013830	SGNH_hydrolaseNAtype_esterase_domain	NA	PF13472	GDSL-like_Lipase/Acylhydrolase_family	NA	NA	notA-TR
g10601_i0.p1	709.989344519551	-2.92632954636929	2.39773621606355	-1.22045516381846	0.222292376425048	0.775144532722932	neutre	PF04230	Polysaccharide_pyruvyl_transferase	IPR007345	Polysaccharide_pyruvyl_transferase	NA	PF04230	Polysaccharide_pyruvyl_transferase	NA	NA	notA-TR
g10602_i0.p1	15.0327210504377	19.9700793872065	3.90964274732381	5.10790388735038	3.25752264348199e-07	4.0174491944913e-05	UP	PF00009	Elongation_factor_Tu_GTP_binding_domain	IPR000795	Translational_(tr)NAtype_GTPNAbinding_domain	GO:0003924|GO:0005525	PF00009	Elongation_factor_Tu_GTP_binding_domain	HBS1-like_protein_OS=Mus_musculus_OX=10090_GN=Hbs1l_PE=1_SV=2	NA	notA-TR
g10602_i1.p1	789.230734241853	-2.39624510676275	2.09218284157767	-1.14533254892569	0.252071427720372	0.818991922235182	neutre	PF03143	Elongation_factor_Tu_CNAterminal_domain	IPR004160	Translation_elongation_factor_EFTu/EF1A,_CNAterminal	NA	PF00009	Elongation_factor_Tu_GTP_binding_domain	HBS1-like_protein_OS=Mus_musculus_OX=10090_GN=Hbs1l_PE=1_SV=2	NA	notA-TR
g10605_i0.p1	240.983018058014	-1.83480269562975	2.23154997306336	-0.822209996539323	0.410957390331038	0.945094881026176	neutre	PF13839	GDSL/SGNHNAlike_AcylNAEsterase_family_found_in_Pmr5_and_Cas1p	IPR026057	PCNAEsterase	GO:0016740	PF13839	GDSL/SGNH-like_Acyl-Esterase_family_found_in_Pmrand_Cas1p	NA	NA	notA-TR
g10609_i1.p2	6041.99322162513	0.249578722247604	0.644133567285694	0.387464238666059	0.698412554732138	0.999679617317458	neutre	PF01210	NADNAdependent_glycerolNA3NAphosphate_dehydrogenase_NNAterminus	IPR011128	GlycerolNA3NAphosphate_dehydrogenase,_NADNAdependent,_NNAterminal	GO:0016616|GO:0046168|GO:0051287	PF07479	NAD-dependent_glycerol-3-phosphate_dehydrogenase_C-terminus	Glycerol-3-phosphate_dehydrogenase_[NAD(+)],_cytoplasmic_OS=Rattus_norvegicus_OX=10116_GN=Gpd1_PE=1_SV=4	NA	notA-TR
g1060_i0.p1	12.2023003479268	6.29620577516778	3.90993336960953	1.61031024827836	NA	NA	NA	PF05190	MutS_family_domain_IV	IPR007861	DNA_mismatch_repair_protein_MutS,_clamp	GO:0005524|GO:0006298|GO:0030983	PF05190	MutS_family_domain_IV	DNA_mismatch_repair_protein_MutS_OS=Ruegeria_pomeroyi_(strain_ATCC_700808_/_DSM_15171_/_DSS-3)_OX=246200_GN=mutS_PE=3_SV=1	NA	notA-TR
g10610_i0.p1	4928.45617783789	0.6373036093989	0.603649805888635	1.05575054142645	0.291082199675267	0.860791953645356	neutre	PF01063	AminoNAtransferase_class_IV	IPR001544	Aminotransferase_class_IV	GO:0003824	PF01063	Amino-transferase_class_IV	Branched-chain-amino-acid_aminotransferase_OS=Haemophilus_influenzae_(strain_ATCC_51907_/_DSM_11121_/_KW20_/_Rd)_OX=71421_GN=ilvE_PE=3_SV=1	NA	notA-TR
g10614_i1.p1	1667.71554118436	-1.06058049050872	1.39368067721126	-0.760992462513672	0.446661569329842	0.966215809084064	neutre	PF05653	Magnesium_transporter_NIPA	IPR008521	Magnesium_transporter_NIPA	GO:0015095|GO:0015693|GO:0016020	PF05653	Magnesium_transporter_NIPA	NA	NA	otherTR
g10615_i1.p1	2068.48294457267	-0.921955986539559	1.80939505667485	-0.509538247680333	0.610374996052183	0.999679617317458	neutre	PF02077	SURF4_family	IPR002995	Surfeit_locus_4	GO:0016020	PF02077	SURFfamily	NA	NA	notA-TR
g10616_i0.p1	22.297507215532	21.5128661707969	3.90870276142604	5.50383784182869	NA	NA	NA	PF00487	Fatty_acid_desaturase	IPR005804	Fatty_acid_desaturase_domain	GO:0006629	PF00487	Fatty_acid_desaturase	Omega-6_fatty_acid_desaturase,_endoplasmic_reticulum_OS=Brassica_juncea_OX=3707_PE=2_SV=1	NA	notA-TR
g10616_i1.p1	1737.0363445825	0.987924251636945	0.842699213314287	1.17233318368899	0.24106331378087	0.80325274690351	neutre	PF00487	Fatty_acid_desaturase	IPR005804	Fatty_acid_desaturase_domain	GO:0006629	PF00487	Fatty_acid_desaturase	Delta(12)-acyl-lipid-desaturase_OS=Punica_granatum_OX=22663_GN=FAD12_PE=2_SV=2	NA	notA-TR
g10617_i0.p2	781.966210044557	0.0931823020580317	0.931633747885659	0.100020316212792	0.920328196317482	0.999679617317458	neutre	PF13637	Ankyrin_repeats_(many_copies)	IPR002110	Ankyrin_repeat	GO:0005515	PF13637	Ankyrin_repeats_(many_copies)	NA	NA	notA-TR
g10618_i0.p1	509.171518899486	-1.03664572152434	0.738482008025964	-1.40375217034115	0.160392661193825	0.671118371199399	neutre	PF01437	Plexin_repeat	IPR002165	Plexin_repeat	NA	NA	NA	NA	NA	notA-TR
g10622_i0.p1	5.7526494222022	6.19588075211419	3.64084823246164	1.7017684771565	0.0887987779367601	NA	NA	PF05697	Bacterial_trigger_factor_protein_(TF)	IPR008881	Trigger_factor,_ribosomeNAbinding,_bacterial	GO:0006457|GO:0015031	PF05697	Bacterial_trigger_factor_protein_(TF)	Trigger_factor_OS=Vibrio_cholerae_serotype_O1_(strain_ATCC_39541_/_Classical_Ogawa_395_/_O395)_OX=345073_GN=tig_PE=3_SV=1	NA	notA-TR
g10623_i0.p1	38.3306438196349	22.2670006707202	3.90788970238002	5.69796037415256	NA	NA	NA	PF07695	7TM_diverse_intracellular_signalling	IPR011623	7TMNADISM_receptor,_extracellular_domain,_type_1	NA	PF07695	7TM_diverse_intracellular_signalling	NA	NA	notA-TR
g10625_i0.p1	8851.30911978813	-0.588183652910127	0.875591647685885	-0.671755668826498	0.501739255044042	0.988570726591198	neutre	PF00133	tRNA_synthetases_class_I_(I,_L,_M_and_V)	IPR002300	AminoacylNAtRNA_synthetase,_class_Ia	GO:0000166|GO:0004812|GO:0005524|GO:0006418	PF08264	Anticodon-binding_domain_of_tRNA_ligase	Valine--tRNA_ligase_OS=Mus_musculus_OX=10090_GN=Vars1_PE=1_SV=1	NA	notA-TR
g10626_i0.p2	3519.49854582477	-2.24662939222837	2.11693526238372	-1.06126504298417	0.288569467452415	0.859678227757244	neutre	PF02492	CobW/HypB/UreG,_nucleotideNAbinding_domain	IPR003495	CobW/HypB/UreG,_nucleotideNAbinding_domain	NA	PF02492	CobW/HypB/UreG,_nucleotide-binding_domain	COBW_domain-containing_protein_1_OS=Homo_sapiens_OX=9606_GN=CBWD1_PE=1_SV=1	NA	notA-TR
g10626_i1.p2	617.028393472494	6.07020473669474	3.7167095768184	1.63322008653982	NA	NA	NA	PF02492	CobW/HypB/UreG,_nucleotideNAbinding_domain	IPR003495	CobW/HypB/UreG,_nucleotideNAbinding_domain	NA	PF02492	CobW/HypB/UreG,_nucleotide-binding_domain	COBW_domain-containing_protein_1_OS=Homo_sapiens_OX=9606_GN=CBWD1_PE=1_SV=1	NA	notA-TR
g10627_i0.p1	2270.30704293413	0.330501362149155	1.21254143909296	0.272569127531333	0.785184446263851	0.999679617317458	neutre	PF00364	BiotinNArequiring_enzyme	IPR000089	Biotin/lipoyl_attachment	NA	PF02436	Conserved_carboxylase_domain	Pyruvate_carboxylase_1_OS=Caenorhabditis_elegans_OX=6239_GN=pyc-1_PE=1_SV=1	OXALOACETATE DECARBOXYLASE ALPHA CHAIN (EC 4.1.1.3) - Salmonella typhimurium.	notA-TR
g10628_i0.p1	2769.70144428331	0.192704978399773	1.55985598496741	0.123540237212218	0.901679313623187	0.999679617317458	neutre	PF00494	Squalene/phytoene_synthase	IPR002060	Squalene/phytoene_synthase	GO:0009058	PF00494	Squalene/phytoene_synthase	15-cis-phytoene_synthase_OS=Synechococcus_elongatus_(strain_PCC_7942_/_FACHB-805)_OX=1140_GN=crtB_PE=1_SV=2	NA	notA-TR
g1062_i0.p1	1108.58529204824	9.9918441818261	3.18677277716638	3.1354115528471	0.0017161316896049	0.0407697913275347	UP	PF12804	MobANAlike_NTP_transferase_domain	IPR025877	MobANAlike_NTP_transferase	NA	PF12804	MobA-like_NTP_transferase_domain	NA	NA	notA-TR
g1062_i1.p1	715.398608006067	-1.82007998915423	2.88075140435781	-0.631807377200593	0.52751275247918	0.994805065212585	neutre	PF12804	MobANAlike_NTP_transferase_domain	IPR025877	MobANAlike_NTP_transferase	NA	PF12804	MobA-like_NTP_transferase_domain	NA	NA	notA-TR
g10631_i0.p1	267.097494074338	-3.37222523769879	2.18148870113054	-1.54583667380498	0.122144017515341	0.577087253702763	neutre	PF01370	NAD_dependent_epimerase/dehydratase_family	IPR001509	NADNAdependent_epimerase/dehydratase	NA	PF01370	NAD_dependent_epimerase/dehydratase_family	L-threonine_3-dehydrogenase,_mitochondrial_OS=Bos_taurus_OX=9913_GN=TDH_PE=2_SV=1	NA	notA-TR
g10634_i0.p1	1207.59226551709	-3.10842422766572	1.38854722680325	-2.23861613610508	0.0251809034137524	0.260551406714553	neutre	PF01546	Peptidase_family_M20/M25/M40	IPR002933	Peptidase_M20	GO:0016787	PF01546	Peptidase_family_M20/M25/M40	Cysteinylglycine-S-conjugate_dipeptidase_OS=Corynebacterium_striatum_OX=43770_GN=tpdA_PE=1_SV=1	NA	notA-TR
g10635_i0.p1	54.5278290099806	-6.82910264006141	3.81969520513648	-1.78786585664691	NA	NA	NA	PF00168	C2_domain	IPR000008	C2_domain	NA	PF00168	Cdomain	Protein_C2-DOMAIN_ABA-RELATED_4_OS=Arabidopsis_thaliana_OX=3702_GN=CAR4_PE=1_SV=1	NA	notA-TR
g10635_i1.p2	484.489107023833	0.925212961319186	0.709426034274583	1.30417114204901	0.192175236830047	0.729472475177549	neutre	PF00168	C2_domain	IPR000008	C2_domain	NA	PF00168	Cdomain	Protein_C2-DOMAIN_ABA-RELATED_4_OS=Arabidopsis_thaliana_OX=3702_GN=CAR4_PE=1_SV=1	NA	notA-TR
g10638_i0.p1	265.180000498757	-2.04690816495816	2.32533749594054	-0.880262830032865	0.378716943646414	0.928544549596936	neutre	PF00262	Calreticulin_family	IPR001580	Calreticulin/calnexin	GO:0005509|GO:0005783|GO:0006457|GO:0051082	PF00262	Calreticulin_family	Calreticulin_OS=Bos_taurus_OX=9913_GN=CALR_PE=1_SV=2	NA	notA-TR
g10640_i0.p1	90.9292004495742	-1.11749470010825	1.89532447465988	-0.589606009445313	0.555454821871732	0.998026266227304	neutre	PF00112	Papain_family_cysteine_protease	IPR000668	Peptidase_C1A,_papain_CNAterminal	GO:0006508|GO:0008234	PF00112	Papain_family_cysteine_protease	Cysteine_proteinase_RD21A_OS=Arabidopsis_thaliana_OX=3702_GN=RD21A_PE=1_SV=1	NA	notA-TR
g10641_i0.p1	9.82402490488611	1.42123211257279	2.07290664618437	0.685622825894679	0.49295098377791	0.984654110222956	neutre	PF00226	DnaJ_domain	IPR001623	DnaJ_domain	NA	PF00226	DnaJ_domain	DnaJ_homolog_subfamily_B_member_8_OS=Mus_musculus_OX=10090_GN=Dnajb8_PE=2_SV=1	NA	notA-TR
g10642_i0.p1	11.0515593911924	-0.913859862332804	1.91249846564122	-0.47783560549232	0.632767216864713	0.999679617317458	neutre	PF07992	Pyridine_nucleotideNAdisulphide_oxidoreductase	IPR023753	FAD/NAD(P)NAbinding_domain	GO:0016491	PF07992	Pyridine_nucleotide-disulphide_oxidoreductase	Probable_NADH_dehydrogenase_OS=Dictyostelium_discoideum_OX=44689_GN=DDB_G0270104_PE=3_SV=2	NA	notA-TR
g10642_i1.p1	3.56158066542321	-1.80579031644237	3.79627903105174	-0.475673758875962	0.634306818577381	NA	neutre	PF07992	Pyridine_nucleotideNAdisulphide_oxidoreductase	IPR023753	FAD/NAD(P)NAbinding_domain	GO:0016491	PF07992	Pyridine_nucleotide-disulphide_oxidoreductase	Probable_NADH_dehydrogenase_OS=Dictyostelium_discoideum_OX=44689_GN=DDB_G0270104_PE=3_SV=2	NA	notA-TR
g10643_i0.p1	1756.00441041741	-3.07355462561937	1.52504290486342	-2.01538895451248	0.043863910856937	0.369844383072316	neutre	PF07137	VDE_lipocalin_domain	IPR010788	VDE_lipocalin_domain	GO:0046422	PF07137	VDE_lipocalin_domain	Violaxanthin_de-epoxidase,_chloroplastic_OS=Spinacia_oleracea_OX=3562_GN=VDE1_PE=1_SV=2	NA	notA-TR
g10644_i0.p1	762.281654775561	-0.0910977274562953	0.818494729448203	-0.111299100872293	0.911379168376955	0.999679617317458	neutre	PF02770	AcylNACoA_dehydrogenase,_middle_domain	IPR006091	AcylNACoA_oxidase/dehydrogenase,_middle_domain	GO:0016627	PF02771	Acyl-CoA_dehydrogenase,_N-terminal_domain	Medium-chain_specific_acyl-CoA_dehydrogenase,_mitochondrial_OS=Sus_scrofa_OX=9823_GN=ACADM_PE=1_SV=3	NA	notA-TR
g10644_i1.p2	272.164602886578	3.41996923875893	1.58619212229081	2.15608764581413	0.0310768219930266	0.296864485697547	neutre	PF02771	AcylNACoA_dehydrogenase,_NNAterminal_domain	IPR013786	AcylNACoA_dehydrogenase/oxidase,_NNAterminal	GO:0016627|GO:0050660	PF02771	Acyl-CoA_dehydrogenase,_N-terminal_domain	Medium-chain_specific_acyl-CoA_dehydrogenase,_mitochondrial_OS=Sus_scrofa_OX=9823_GN=ACADM_PE=1_SV=3	NA	notA-TR
g10644_i2.p2	1215.98496570436	-1.40623330204741	1.05402272701861	-1.33415842562053	0.182151941405011	0.711345576762624	neutre	PF00441	AcylNACoA_dehydrogenase,_CNAterminal_domain	IPR009075	AcylNACoA_dehydrogenase/oxidase_CNAterminal	GO:0016627	PF00441	Acyl-CoA_dehydrogenase,_C-terminal_domain	Medium-chain_specific_acyl-CoA_dehydrogenase,_mitochondrial_OS=Sus_scrofa_OX=9823_GN=ACADM_PE=1_SV=3	NA	notA-TR
g10645_i0.p2	979.839146079313	-0.696023550608615	0.835284974879268	-0.83327675169689	0.404688664749881	0.941247791472023	neutre	PF01556	DnaJ_C_terminal_domain	IPR002939	Chaperone_DnaJ,_CNAterminal	NA	PF01556	DnaJ_C_terminal_domain	Protein_SIS1_OS=Saccharomyces_cerevisiae_(strain_ATCC_204508_/_S288c)_OX=559292_GN=SIS1_PE=1_SV=1	NA	notA-TR
g10646_i0.p1	99.4614763473058	2.50472576432932	1.81910906474145	1.37689697274161	0.168544103296089	0.685295661480093	neutre	PF00501	AMPNAbinding_enzyme	IPR000873	AMPNAdependent_synthetase/ligase_domain	NA	PF00501	AMP-binding_enzyme	NA	NA	notA-TR
g10647_i0.p1	28.0543102920825	-4.63503989178176	2.40845041808659	-1.92449047610625	0.0542931333737137	0.419353300679563	neutre	PF13499	EFNAhand_domain_pair	IPR002048	EFNAhand_domain	GO:0005509	PF13499	EF-hand_domain_pair	NA	NA	notA-TR
g10647_i1.p1	512.071416348138	-8.22094546662325	3.75148965965734	-2.19138161435693	NA	NA	NA	PF13499	EFNAhand_domain_pair	IPR002048	EFNAhand_domain	GO:0005509	PF13499	EF-hand_domain_pair	NA	NA	notA-TR
g10648_i0.p1	472.694475236753	0.68722647495929	1.11990060308004	0.613649526635866	0.539446948325246	0.99620810873157	neutre	PF00400	WD_domain,_GNAbeta_repeat	IPR001680	WD40_repeat	GO:0005515	PF00400	WD_domain,_G-beta_repeat	Ribosome_biogenesis_protein_WDR12_homolog_OS=Arabidopsis_thaliana_OX=3702_GN=WDR12_PE=1_SV=1	NA	notA-TR
g1064_i0.p1	428.947432364736	1.03943228164768	2.87450610705389	0.361603782680081	0.717648137533032	0.999679617317458	neutre	PF00520	Ion_transport_protein	IPR005821	Ion_transport_domain	GO:0005216|GO:0006811|GO:0016020|GO:0055085	PF00520	Ion_transport_protein	Shaker-related_potassium_channel_tsha2_OS=Oncorhynchus_mykiss_OX=8022_PE=2_SV=1	NA	otherTR
g1064_i1.p1	37.9216030373272	-5.47149365942498	1.86579052458531	-2.93253373694834	0.00336208392129774	0.0648382312764965	neutre	PF00520	Ion_transport_protein	IPR005821	Ion_transport_domain	GO:0005216|GO:0006811|GO:0016020|GO:0055085	PF00520	Ion_transport_protein	Shaker-related_potassium_channel_tsha2_OS=Oncorhynchus_mykiss_OX=8022_PE=2_SV=1	NA	otherTR
g10651_i0.p1	40.8199419793106	2.91448214581798	1.3271669025898	2.19601780313443	0.0280906691372992	0.279183544721558	neutre	PF05996	FerredoxinNAdependent_bilin_reductase	IPR009249	FerredoxinNAdependent_bilin_reductase	GO:0010024|GO:0016636|GO:0050897	PF05996	Ferredoxin-dependent_bilin_reductase	Phycoerythrobilin:ferredoxin_oxidoreductase_OS=Nostoc_punctiforme_(strain_ATCC_29133_/_PCC_73102)_OX=63737_GN=pebB_PE=3_SV=1	NA	notA-TR
g10651_i1.p1	45.938384591702	3.70593478880978	2.34737060948392	1.57875998525199	0.114391120051965	0.555224286295459	neutre	PF05996	FerredoxinNAdependent_bilin_reductase	IPR009249	FerredoxinNAdependent_bilin_reductase	GO:0010024|GO:0016636|GO:0050897	PF05996	Ferredoxin-dependent_bilin_reductase	Phycoerythrobilin:ferredoxin_oxidoreductase_OS=Nostoc_punctiforme_(strain_ATCC_29133_/_PCC_73102)_OX=63737_GN=pebB_PE=3_SV=1	NA	notA-TR
g10653_i0.p1	73.6639122591566	5.47581721139222	2.0662015869617	2.6501853671714	0.00804476189224777	0.11690409442222	neutre	PF07690	Major_Facilitator_Superfamily	IPR011701	Major_facilitator_superfamily	GO:0022857|GO:0055085	PF07690	Major_Facilitator_Superfamily	Hippocampus_abundant_transcript-like_protein_1_OS=Homo_sapiens_OX=9606_GN=MFSD14B_PE=1_SV=3	NA	otherTR
g10656_i0.p1	453.225307934847	-6.51465829471323	2.06154802130246	-3.16008078754206	NA	NA	NA	PF01210	NADNAdependent_glycerolNA3NAphosphate_dehydrogenase_NNAterminus	IPR011128	GlycerolNA3NAphosphate_dehydrogenase,_NADNAdependent,_NNAterminal	GO:0016616|GO:0046168|GO:0051287	PF01210	__NAD-dependent_glycerol-3-phosphate_dehydrogenase_N-terminus	Glycerol-3-phosphate_dehydrogenase_1-like_protein_OS=Xenopus_tropicalis_OX=8364_GN=gpd1l_PE=2_SV=1	NA	notA-TR
g10656_i1.p1	10.3777028676062	-1.88856882286039	1.37428759411916	-1.37421659843393	0.16937444923683	0.68700511401442	neutre	PF01210	NADNAdependent_glycerolNA3NAphosphate_dehydrogenase_NNAterminus	IPR011128	GlycerolNA3NAphosphate_dehydrogenase,_NADNAdependent,_NNAterminal	GO:0016616|GO:0046168|GO:0051287	PF01210	__NAD-dependent_glycerol-3-phosphate_dehydrogenase_N-terminus	Glycerol-3-phosphate_dehydrogenase_[NAD(+)],_cytoplasmic_OS=Drosophila_melanogaster_OX=7227_GN=Gpdh1_PE=1_SV=3	NA	notA-TR
g10656_i2.p1	10.2177581665293	1.91288312994041	2.51825407105855	0.759606884755805	0.447489602572793	0.9664424786612	neutre	PF07479	NADNAdependent_glycerolNA3NAphosphate_dehydrogenase_CNAterminus	IPR006109	GlycerolNA3NAphosphate_dehydrogenase,_NADNAdependent,_CNAterminal	GO:0005975|GO:0047952	PF07479	__NAD-dependent_glycerol-3-phosphate_dehydrogenase_C-terminus	Glycerol-3-phosphate_dehydrogenase_1-like_protein_OS=Danio_rerio_OX=7955_GN=gpd1l_PE=2_SV=1	NA	notA-TR
g10656_i3.p1	6803.17487731626	-1.30994942535401	1.00470075827713	-1.3038204804387	0.192294797961199	0.729805215668468	neutre	PF01210	NADNAdependent_glycerolNA3NAphosphate_dehydrogenase_NNAterminus	IPR011128	GlycerolNA3NAphosphate_dehydrogenase,_NADNAdependent,_NNAterminal	GO:0016616|GO:0046168|GO:0051287	PF07479	__NAD-dependent_glycerol-3-phosphate_dehydrogenase_C-terminus	Glycerol-3-phosphate_dehydrogenase_1-like_protein_OS=Danio_rerio_OX=7955_GN=gpd1l_PE=2_SV=1	NA	notA-TR
g10656_i4.p1	35.2683099763615	-0.936600922227396	0.94487037733987	-0.991248053372404	0.321564471486241	0.889190135553116	neutre	PF01210	NADNAdependent_glycerolNA3NAphosphate_dehydrogenase_NNAterminus	IPR011128	GlycerolNA3NAphosphate_dehydrogenase,_NADNAdependent,_NNAterminal	GO:0016616|GO:0046168|GO:0051287	PF07479	__NAD-dependent_glycerol-3-phosphate_dehydrogenase_C-terminus	Glycerol-3-phosphate_dehydrogenase_1-like_protein_OS=Danio_rerio_OX=7955_GN=gpd1l_PE=2_SV=1	NA	notA-TR
g10656_i5.p1	4.39331108360363	-1.4106567073616	1.75885551340407	-0.802031034733162	0.422535006251929	NA	neutre	PF07479	NADNAdependent_glycerolNA3NAphosphate_dehydrogenase_CNAterminus	IPR006109	GlycerolNA3NAphosphate_dehydrogenase,_NADNAdependent,_CNAterminal	GO:0005975|GO:0047952	PF07479	__NAD-dependent_glycerol-3-phosphate_dehydrogenase_C-terminus	Glycerol-3-phosphate_dehydrogenase_1-like_protein_OS=Danio_rerio_OX=7955_GN=gpd1l_PE=2_SV=1	NA	notA-TR
g10656_i6.p1	2.20471994317603	1.2309466903157	2.59262583041883	0.474787636485456	0.634938346143943	NA	neutre	PF07479	NADNAdependent_glycerolNA3NAphosphate_dehydrogenase_CNAterminus	IPR006109	GlycerolNA3NAphosphate_dehydrogenase,_NADNAdependent,_CNAterminal	GO:0005975|GO:0047952	PF07479	__NAD-dependent_glycerol-3-phosphate_dehydrogenase_C-terminus	Glycerol-3-phosphate_dehydrogenase_1-like_protein_OS=Danio_rerio_OX=7955_GN=gpd1l_PE=2_SV=1	NA	notA-TR
g10657_i0.p1	531.545955631071	1.97165549546934	1.46122139564949	1.34932016554067	0.177234151182821	0.701763335302555	neutre	PF01479	S4_domain	IPR002942	RNANAbinding_S4_domain	GO:0003723	PF08071	__RS4NT_(NUC023)_domain	40S_ribosomal_protein_S4_OS=Bombyx_mori_OX=7091_GN=RpS4_PE=2_SV=1	NA	notA-TR
g10657_i1.p1	11461.4480645322	-0.211865705344614	0.645861874881955	-0.328035627406149	0.742884724945317	0.999679617317458	neutre	PF16121	40S_ribosomal_protein_S4_CNAterminus	IPR032277	40S_ribosomal_protein_S4,_CNAterminal_domain	NA	PF00900	__Ribosomal_family_S4e	40S_ribosomal_protein_S4_OS=Bombyx_mori_OX=7091_GN=RpS4_PE=2_SV=1	NA	notA-TR
g10659_i0.p1	1.43066699497009	-1.00632146055685	3.52231517420592	-0.285698868723102	0.775108771228996	NA	neutre	PF00096	Zinc_finger,_C2H2_type	IPR013087	Zinc_finger_C2H2NAtype	NA	PF13465	Zinc-finger_double_domain	NA	NA	notA-TR
g10659_i1.p1	954.79491973247	1.50844160279935	2.46522453436626	0.611888118818811	NA	NA	neutre	PF00096	Zinc_finger,_C2H2_type	IPR013087	Zinc_finger_C2H2NAtype	NA	PF13465	Zinc-finger_double_domain	NA	NA	notA-TR
g10659_i2.p1	1854.98945039568	-1.1972637039316	1.09797602371902	-1.0904279128758	0.275524691744742	0.845336598799495	neutre	PF00096	Zinc_finger,_C2H2_type	IPR013087	Zinc_finger_C2H2NAtype	NA	PF00096	Zinc_finger,_C2Htype	NA	NA	notA-TR
g1065_i0.p1	4039.78932648911	-0.884743862644041	0.634476566281576	-1.39444687111013	0.163182702539605	0.675814204578666	neutre	NA	EGF_domain-specific_O-linked_N-acetylglucosamine_transferase_OS=Drosophila_melanogaster_OX=7227_GN=Eogt_PE=1_SV=1	NA	NA	NA	NA	NA	NA	NA	notA-TR
g10661_i0.p1	1027.52156869851	-0.166256987055381	1.62598473919477	-0.102250029196287	0.918558218257568	0.999679617317458	neutre	PF14671	Dual_specificity_protein_phosphatase,_NNAterminal_half	IPR029260	Dual_specificity/tyrosine_protein_phosphatase,_NNAterminal	NA	PF14671	Dual_specificity_protein_phosphatase,_N-terminal_half	Dual_specificity_protein_phosphatase_CDC14A_OS=Homo_sapiens_OX=9606_GN=CDC14A_PE=1_SV=1	NA	notA-TR
g10662_i0.p1	1034.41568525565	0.554429085646826	2.42026040813003	0.229078277603688	0.818808076536416	0.999679617317458	neutre	PF00892	EamANAlike_transporter_family	IPR000620	EamA_domain	GO:0016020	PF00892	EamA-like_transporter_family	Uncharacterized_transporter_C405.03c_OS=Schizosaccharomyces_pombe_(strain_972_/_ATCC_24843)_OX=284812_GN=SPBC405.03c_PE=3_SV=1	NA	metalTR
g10663_i0.p1	567.664143360518	0.148826234020356	2.17084557599875	0.0685568037016564	0.945342403577303	0.999679617317458	neutre	PF00387	PhosphatidylinositolNAspecific_phospholipase_C,_Y_domain	IPR001711	Phospholipase_C,_phosphatidylinositolNAspecific,_Y_domain	GO:0004435|GO:0006629|GO:0007165|GO:0035556	PF00387	Phosphatidylinositol-specific_phospholipase_C,_Y_domain	1-phosphatidylinositol_4,5-bisphosphate_phosphodiesterase_beta-3_OS=Mus_musculus_OX=10090_GN=Plcb3_PE=1_SV=2	NA	notA-TR
g10664_i0.p1	47.3716953897413	-0.501338503347	3.41527798209404	-0.146792883617518	0.883295501885622	0.999679617317458	neutre	PF03151	TrioseNAphosphate_Transporter_family	IPR004853	Sugar_phosphate_transporter_domain	NA	PF03151	Triose-phosphate_Transporter_family	Phosphoenolpyruvate/phosphate_translocator_2,_chloroplastic_OS=Oryza_sativa_subsp._japonica_OX=39947_GN=PPT2_PE=2_SV=1	NA	sugarTR
g10664_i1.p1	646.487507667912	-0.88094635520164	1.98552804080207	-0.443683663538579	0.657271308190865	0.999679617317458	neutre	PF03151	TrioseNAphosphate_Transporter_family	IPR004853	Sugar_phosphate_transporter_domain	NA	PF03151	Triose-phosphate_Transporter_family	Phosphoenolpyruvate/phosphate_translocator_2,_chloroplastic_OS=Oryza_sativa_subsp._japonica_OX=39947_GN=PPT2_PE=2_SV=1	NA	sugarTR
g10665_i1.p1	601.267197245129	-0.419526105240307	1.71585741733847	-0.244499397794397	0.80684406831251	0.999679617317458	neutre	PF14714	KHNAdomainNAlike_of_EngA_bacterial_GTPase_enzymes,_CNAterminal	IPR032859	GTPase_Der,_CNAterminal_KHNAdomainNAlike	NA	PF14714	KH-domain-like_of_EngA_bacterial_GTPase_enzymes,_C-terminal	GTPase_Der_OS=Thermomicrobium_roseum_(strain_ATCC_27502_/_DSM_5159_/_P-2)_OX=309801_GN=der_PE=3_SV=1	NA	notA-TR
g10667_i0.p1	514.675374292847	0.502695351986806	2.27503341792136	0.220961744133897	NA	NA	neutre	PF02493	MORN_repeat	IPR003409	MORN_repeat	NA	PF02493	MORN_repeat	NA	NA	notA-TR
g1066_i1.p1	237.230687635587	5.34859588044268	3.61867857721821	1.47805221334532	NA	NA	NA	PF00024	PAN_domain	NA	NA	NA	NA	NA	NA	NA	notA-TR
g10670_i0.p1	203.967234105941	0.316133060201615	1.59961375051829	0.197630871889658	0.843333878900906	0.999679617317458	neutre	PF00013	KH_domain	IPR004088	K_Homology_domain,_type_1	GO:0003723	PF00013	KH_domain	NA	NA	notA-TR
g10674_i0.p1	25.6266684736485	-1.87108419015583	1.45534245082936	-1.28566591944704	0.198559680140299	0.741257177644932	neutre	PF00009	Elongation_factor_Tu_GTP_binding_domain	IPR000795	Translational_(tr)NAtype_GTPNAbinding_domain	GO:0003924|GO:0005525	PF00009	Elongation_factor_Tu_GTP_binding_domain	Elongation_factor_1-alpha_1_OS=Drosophila_melanogaster_OX=7227_GN=eEF1alpha1_PE=1_SV=2	NA	notA-TR
g10675_i0.p1	25.2140793608275	5.00331654526476	2.022264776967	2.47411545819867	0.01335665235285	0.167474989972078	neutre	PF02475	MetNA10+_likeNAprotein	IPR030382	SAMNAdependent_methyltransferase_TRM5/TYW2NAtype	NA	PF02475	Met-10+_like-protein	tRNA_(guanine(37)-N1)-methyltransferase_1_OS=Arabidopsis_thaliana_OX=3702_GN=At3g56120_PE=2_SV=1	NA	notA-TR
g10677_i0.p2	2.43493821677554	4.95071557646144	2.9762697590313	1.66339612242432	0.0962331687965635	NA	NA	PF07517	SecA_DEADNAlike_domain	IPR011115	SecA_DEADNAlike,_NNAterminal	GO:0005524|GO:0016020|GO:0017038	PF07517	SecA_DEAD-like_domain	Protein_translocase_subunit_SecA_OS=Ligilactobacillus_salivarius_(strain_UCC118)_OX=362948_GN=secA_PE=3_SV=1	NA	notA-TR
g10679_i0.p2	5792.46398906026	0.430266866969342	1.07907255749477	0.398737660392615	0.690086515276063	0.999679617317458	neutre	PF00013	KH_domain	IPR004088	K_Homology_domain,_type_1	GO:0003723	PF00013	KH_domain	Poly(rC)-binding_protein_4_OS=Mus_musculus_OX=10090_GN=Pcbp4_PE=1_SV=1	NA	notA-TR
g1067_i0.p1	50.7750166573694	0.630309232415215	1.04445366903648	0.603482232961735	0.546187931501893	0.996489651991398	neutre	PF14703	Cytosolic_domain_of_10TM_putative_phosphate_transporter	IPR027815	CSC1/OSCA1NAlike,_cytosolic_domain	NA	PF14703	Cytosolic_domain_of_10TM_putative_phosphate_transporter	NA	NA	metalTR
g10680_i0.p2	3049.52478247717	1.54089945697899	0.904704736605551	1.70320701841403	0.0885293337124907	0.513364970035437	neutre	PF03839	Translocation_protein_Sec62	IPR004728	Translocation_protein_Sec62	GO:0005789|GO:0015031	PF03839	Translocation_protein_Sec62	Translocation_protein_SEC62_OS=Kluyveromyces_lactis_(strain_ATCC_8585_/_CBS_2359_/_DSM_70799_/_NBRC_1267_/_NRRL_Y-1140_/_WM37)_OX=284590_GN=SEC62_PE=3_SV=1	3.A.5.8.1 Translocation protein SEC62	notA-TR
g10682_i0.p2	987.517475431564	-0.394842598723735	1.26952568478013	-0.311015841158122	0.755788578949054	0.999679617317458	neutre	PF01738	Dienelactone_hydrolase_family	IPR002925	Dienelactone_hydrolase	GO:0016787	PF01738	Dienelactone_hydrolase_family	NA	NA	notA-TR
g10684_i0.p1	702.265479661462	-0.256877143818577	1.43643931070826	-0.178829096296397	0.858071897999671	0.999679617317458	neutre	PF00106	short_chain_dehydrogenase	IPR002347	ShortNAchain_dehydrogenase/reductase_SDR	NA	PF00106	short_chain_dehydrogenase	Retinol_dehydrogenase_12_OS=Mus_musculus_OX=10090_GN=Rdh12_PE=2_SV=1	NA	notA-TR
g10685_i0.p2	266.350955435618	-6.29473826425702	1.43048121714524	-4.40043405590408	1.08034556258862e-05	0.000746395935089447	DOWN	PF00069	Protein_kinase_domain	IPR000719	Protein_kinase_domain	GO:0004672|GO:0005524|GO:0006468	PF00069	Protein_kinase_domain	Mitogen-activated_protein_kinase_kinase_6_OS=Arabidopsis_thaliana_OX=3702_GN=MKK6_PE=1_SV=1	NA	notA-TR
g10686_i0.p1	749.98568961369	-2.12560477603061	1.95496750596446	-1.08728394182796	0.27691134314256	0.847262989108707	neutre	PF00550	Phosphopantetheine_attachment_site	IPR009081	Phosphopantetheine_binding_ACP_domain	NA	PF00550	Phosphopantetheine_attachment_site	6-deoxyerythronolide-B_synthase_EryA3,_modules_5_and_6_OS=Saccharopolyspora_erythraea_OX=1836_GN=eryA_PE=1_SV=4	NA	notA-TR
g10687_i0.p1	186.391089230042	-1.91230452970884	1.2789131678271	-1.49525751850524	0.134847247384872	0.6113479672672	neutre	PF17763	Glutaminase/Asparaginase_CNAterminal_domain	IPR040919	Asparaginase/glutaminase,_CNAterminal	NA	PF00710	Asparaginase,_N-terminal	L-asparaginase_1_OS=Escherichia_coli_(strain_K12)_OX=83333_GN=ansA_PE=1_SV=1	NA	notA-TR
g10689_i0.p1	577.745794244951	-1.05936767314528	1.47000432778117	-0.720656159389875	0.471121092013554	0.975555020419109	neutre	PF17907	AWS_domain	IPR006560	AWS_domain	GO:0005634|GO:0042054	PF00856	SET_domain	Histone-lysine_N-methyltransferase_ASHH2_OS=Arabidopsis_thaliana_OX=3702_GN=ASHH2_PE=1_SV=1	NA	notA-TR
g10690_i0.p1	585.736463892518	11.9042986863102	1.79361344361678	6.63704809343169	3.20027255474831e-11	1.88884657999181e-08	UP	PF00909	Ammonium_Transporter_Family	IPR024041	Ammonium_transporter_AmtBNAlike_domain	GO:0008519|GO:0016020|GO:0072488	PF00909	Ammonium_Transporter_Family	Putative_ammonium_transporter_sll0108_OS=Synechocystis_sp._(strain_PCC_6803_/_Kazusa)_OX=1111708_GN=sll0108_PE=3_SV=1	NA	nitrateTR
g10690_i1.p1	283.576695893079	11.8210910592374	3.47304892655605	3.40366384384901	0.000664885240738777	0.0210025624246621	UP	PF00909	Ammonium_Transporter_Family	IPR024041	Ammonium_transporter_AmtBNAlike_domain	GO:0008519|GO:0016020|GO:0072488	PF00909	Ammonium_Transporter_Family	Putative_ammonium_transporter_sll0108_OS=Synechocystis_sp._(strain_PCC_6803_/_Kazusa)_OX=1111708_GN=sll0108_PE=3_SV=1	NA	nitrateTR
g10691_i0.p1	163.28088982114	-0.656789156838547	0.961995112674614	-0.682736479827315	0.494773373966025	0.985152621631096	neutre	PF00035	DoubleNAstranded_RNA_binding_motif	IPR014720	DoubleNAstranded_RNANAbinding_domain	NA	PF00035	Double-stranded_RNA_binding_motif	NA	NA	notA-TR
g10692_i0.p1	87.8135946250684	-23.9614523384718	3.88292441998383	-6.17098087594802	NA	NA	NA	PF06725	3D_domain	IPR010611	3D_domain	GO:0004553|GO:0009254|GO:0019867	PF03562	MltA_specific_insert_domain	Membrane-bound_lytic_murein_transglycosylase_A_OS=Vibrio_cholerae_serotype_O1_(strain_ATCC_39315_/_El_Tor_Inaba_N16961)_OX=243277_GN=mltA_PE=3_SV=1	NA	notA-TR
g10693_i0.p1	42.4822629049038	-8.92092800003078	3.66483791007184	-2.43419442249109	NA	NA	NA	PF12729	Four_helix_bundle_sensory_module_for_signal_transduction	IPR024478	Chemotaxis_methylNAaccepting_receptor_HlyBNAlike,_4HB_MCP_domain	NA	PF12729	Four_helix_bundle_sensory_module_for_signal_transduction	NA	NA	notA-TR
g10694_i0.p1	160.626214274281	4.13911298335293	3.72999044660956	1.10968460713224	NA	NA	NA	PF01765	Ribosome_recycling_factor	IPR023584	Ribosome_recycling_factor_domain	NA	PF01765	Ribosome_recycling_factor	Ribosome-recycling_factor_OS=Ruegeria_sp._(strain_TM1040)_OX=292414_GN=frr_PE=3_SV=1	NA	notA-TR
g10695_i0.p1	21.5963212965836	-1.00205011854872	2.52269839673584	-0.397213602642823	0.69120995213908	0.999679617317458	neutre	PF00069	Protein_kinase_domain	IPR000719	Protein_kinase_domain	GO:0004672|GO:0005524|GO:0006468	PF00069	Protein_kinase_domain	CBL-interacting_protein_kinase_26_OS=Oryza_sativa_subsp._japonica_OX=39947_GN=CIPK26_PE=2_SV=1	NA	notA-TR
g10697_i0.p1	8.61226490884203	6.78202012802153	3.91178098235445	1.73374229247864	NA	NA	NA	PF02992	Transposase_family_tnp2	IPR004242	Transposon,_En/SpmNAlike	NA	PF02992	Transposase_family_tnp2	NA	NA	notA-TR
g10699_i0.p1	6.92249680903818	2.44356205165174	3.21093075530221	0.761013624356951	0.446648929593292	0.966215809084064	neutre	PF03372	Endonuclease/Exonuclease/phosphatase_family	IPR005135	Endonuclease/exonuclease/phosphatase	GO:0003824	PF03372	Endonuclease/Exonuclease/phosphatase_family	Nocturnin_OS=Xenopus_laevis_OX=8355_GN=noct_PE=2_SV=1	NA	notA-TR
g10699_i1.p1	4321.54678444485	-0.398010099877866	1.18231829717823	-0.336635321324023	0.736391826166234	0.999679617317458	neutre	PF03372	Endonuclease/Exonuclease/phosphatase_family	IPR005135	Endonuclease/exonuclease/phosphatase	GO:0003824	PF03372	Endonuclease/Exonuclease/phosphatase_family	Nocturnin_OS=Xenopus_laevis_OX=8355_GN=noct_PE=2_SV=1	NA	notA-TR
g1069_i0.p1	86.1899633668965	-1.17744715809684	2.30255306253128	-0.511365916928066	NA	NA	neutre	PF06424	PRP1_splicing_factor,_NNAterminal	IPR010491	PRP1_splicing_factor,_NNAterminal	GO:0000398	PF06424	PRPsplicing_factor,_N-terminal	Pre-mRNA-processing_factor_6_OS=Mus_musculus_OX=10090_GN=Prpf6_PE=1_SV=1	NA	notA-TR
g1069_i1.p2	5919.8506803316	0.683517287848261	0.611407607456748	1.1179404369721	0.263592433169138	0.832211628945662	neutre	PF06424	PRP1_splicing_factor,_NNAterminal	IPR010491	PRP1_splicing_factor,_NNAterminal	GO:0000398	PF06424	PRPsplicing_factor,_N-terminal	Pre-mRNA-processing_factor_6_OS=Mus_musculus_OX=10090_GN=Prpf6_PE=1_SV=1	NA	notA-TR
g106_i0.p1	6303.29970766042	-0.708317122074231	0.809496308956197	-0.875009699534726	0.381568628113609	0.929888281536157	neutre	PF00152	tRNA_synthetases_class_II_(D,_K_and_N)	IPR004364	AminoacylNAtRNA_synthetase,_class_II_(D/K/N)	GO:0000166|GO:0004812|GO:0005524|GO:0006418	PF00152	tRNA_synthetases_class_II_(D,_K_and_N)	Aspartate--tRNA_ligase,_cytoplasmic_OS=Pongo_abelii_OX=9601_GN=DARS1_PE=2_SV=1	NA	notA-TR
g10700_i0.p1	1197.62033590497	1.24772741469639	2.51489419136973	0.496135153112276	0.619799058933886	0.999679617317458	neutre	PF01040	UbiA_prenyltransferase_family	IPR000537	UbiA_prenyltransferase_family	GO:0016020|GO:0016765	PF01040	UbiA_prenyltransferase_family	Protoheme_IX_farnesyltransferase,_mitochondrial_OS=Arabidopsis_thaliana_OX=3702_GN=COX10_PE=2_SV=4	NA	notA-TR
g10700_i1.p1	2553.66851977259	0.557400947084734	0.870050351935902	0.640653665439582	0.52174772435905	0.992636442100414	neutre	PF01040	UbiA_prenyltransferase_family	IPR000537	UbiA_prenyltransferase_family	GO:0016020|GO:0016765	PF01040	UbiA_prenyltransferase_family	Protoheme_IX_farnesyltransferase,_mitochondrial_OS=Arabidopsis_thaliana_OX=3702_GN=COX10_PE=2_SV=4	NA	notA-TR
g10701_i0.p1	1281.43085204053	0.704826760277313	1.85536373285916	0.379886028704009	0.704030018760816	0.999679617317458	neutre	PF13469	Sulfotransferase_family	NA	NA	NA	NA	NA	NA	NA	notA-TR
g10702_i0.p2	1178.54057954846	-1.42334308183203	1.14308698792982	-1.24517477397741	0.213067513135	0.762154485296323	neutre	PF01738	Dienelactone_hydrolase_family	IPR002925	Dienelactone_hydrolase	GO:0016787	PF01738	Dienelactone_hydrolase_family	NA	NA	notA-TR
g10705_i2.p1	134.868169308088	-5.01599142837745	2.02945595082647	-2.47159413651465	0.0134512131608637	0.168284642126088	neutre	PF00069	Protein_kinase_domain	IPR000719	Protein_kinase_domain	GO:0004672|GO:0005524|GO:0006468	PF00069	Protein_kinase_domain	Cyclin-dependent_kinase_A-1_OS=Oryza_sativa_subsp._japonica_OX=39947_GN=CDKA-1_PE=1_SV=1	NA	notA-TR
g10707_i0.p2	219.243615922003	-0.0746356158560108	2.53203484679607	-0.0294765358187908	NA	NA	neutre	PF00805	Pentapeptide_repeats_(8_copies)	IPR001646	Pentapeptide_repeat	NA	PF00805	Pentapeptide_repeats_(copies)	NA	NA	notA-TR
g10708_i0.p1	399.033380125336	0.682589209449011	1.65729571707552	0.411869289479319	0.680435231468913	0.999679617317458	neutre	PF07004	SpermNAtail_PGNArich_repeat	IPR010736	SpermNAtail_PGNArich_repeat	NA	PF07004	Sperm-tail_PG-rich_repeat	NA	NA	notA-TR
g10709_i0.p1	477.380780505553	-0.215281009447382	2.15511853511272	-0.0998928856765284	0.92042936450837	0.999679617317458	neutre	NA	Uncharacterized_ATP-dependent_helicase_C582.10c_OS=Schizosaccharomyces_pombe_(strain_972_/_ATCC_24843)_OX=284812_GN=SPBC582.10c_PE=1_SV=1	NA	NA	NA	NA	NA	NA	NA	notA-TR
g1070_i0.p1	2137.79404044472	-1.4338473770489	0.991031817295423	-1.44682274779224	0.147946573947333	0.643208744884147	neutre	PF00069	Protein_kinase_domain	IPR000719	Protein_kinase_domain	GO:0004672|GO:0005524|GO:0006468	PF00069	Protein_kinase_domain	Mitogen-activated_protein_kinase_kinase_kinase_2_OS=Arabidopsis_thaliana_OX=3702_GN=ANP2_PE=2_SV=1	NA	notA-TR
g10710_i0.p1	26.6907768690794	1.29452877912163	1.67078835079034	0.774801176049186	0.438457154254297	0.962839232912527	neutre	PF17177	PentacotripeptideNArepeat_region_of_PRORP	IPR033443	PentacotripeptideNArepeat_region_of_PRORP	NA	PF16953	Protein-only_RNase_P	Proteinaceous_RNase_P_2_OS=Arabidopsis_thaliana_OX=3702_GN=PRORP2_PE=1_SV=1	NA	notA-TR
g10710_i1.p1	229.05902570469	3.23669568231569	1.64184583599748	1.97137612518248	0.048680869822305	0.395386105874687	neutre	PF16953	ProteinNAonly_RNase_P	IPR031595	ProteinNAonly_RNase_P,_CNAterminal	NA	PF16953	Protein-only_RNase_P	Proteinaceous_RNase_P_2_OS=Arabidopsis_thaliana_OX=3702_GN=PRORP2_PE=1_SV=1	NA	notA-TR
g10711_i0.p1	212.954387202046	6.16906213371961	2.26325938602212	2.72574242785414	0.00641570425519569	0.100365324234536	neutre	PF13532	2OGNAFe(II)_oxygenase_superfamily	IPR027450	AlphaNAketoglutarateNAdependent_dioxygenase_AlkBNAlike	NA	PF13532	2OG-Fe(II)_oxygenase_superfamily	RNA_demethylase_ALKBH5_OS=Danio_rerio_OX=7955_GN=alkbh5_PE=1_SV=1	NA	notA-TR
g10713_i0.p1	43.2382230179239	3.42380604313469	1.07741537107868	3.17779580191703	0.00148399226268123	0.0367502758129211	UP	PF00573	Ribosomal_protein_L4/L1_family	IPR002136	Ribosomal_protein_L4/L1e	GO:0003735|GO:0005840|GO:0006412	PF14374	__60S_ribosomal_protein_LC-terminal_domain	60S_ribosomal_protein_L4_OS=Urechis_caupo_OX=6431_GN=RPL4_PE=2_SV=1	NA	notA-TR
g10713_i1.p2	21071.2501384008	-0.00517725600492253	0.596716631959042	-0.00867623881694969	0.993077449853833	0.999679617317458	neutre	PF14374	60S_ribosomal_protein_L4_CNAterminal_domain	IPR025755	60S_ribosomal_protein_L4,_CNAterminal_domain	NA	PF00573	__Ribosomal_protein_L4/Lfamily	60S_ribosomal_protein_L4-B_OS=Xenopus_laevis_OX=8355_GN=rpl4-b_PE=2_SV=2	NA	notA-TR
g10717_i0.p1	1609.51520217181	0.417131298673984	0.784329475687543	0.531831725829668	0.594842547328556	0.999679617317458	neutre	PF13920	Zinc_finger,_C3HC4_type_(RING_finger)	NA	NA	NA	PF13639	Ring_finger_domain	NA	NA	notA-TR
g1071_i0.p2	243.506020507039	9.42560230824653	3.25512092731429	2.89562277983427	NA	NA	NA	PF00005	ABC_transporter	IPR003439	ABC_transporterNAlike,_ATPNAbinding_domain	GO:0005524	PF00005	ABC_transporter	Probable_ABC_transporter_ATP-binding_protein_AZC_3926_OS=Azorhizobium_caulinodans_(strain_ATCC_43989_/_DSM_5975_/_JCM_20966_/_LMG_6465_/_NBRC_14845_/_NCIMB_13405_/_ORS_571)_OX=438753_GN=AZC_3926_PE=3_SV=1	Uncharacterized ABC transporter ATP-binding protein yhbG - Escherichia coli (strain K12).	metalTR
g10720_i0.p1	122.258691907494	2.79573350628957	3.72803734066357	0.749921004222543	NA	NA	NA	PF04117	Mpv17_/_PMP22_family	IPR007248	Mpv17/PMP22	GO:0016020	PF04117	Mpv1/_PMP2family	Peroxisomal_membrane_protein_2_OS=Bos_taurus_OX=9913_GN=PXMP2_PE=2_SV=3	NA	notA-TR
g10720_i1.p1	409.785982739976	-1.22308585961267	3.28019542057853	-0.372869814993205	0.70924533867647	0.999679617317458	neutre	PF04117	Mpv17_/_PMP22_family	IPR007248	Mpv17/PMP22	GO:0016020	PF04117	Mpv1/_PMP2family	Peroxisomal_membrane_protein_2_OS=Bos_taurus_OX=9913_GN=PXMP2_PE=2_SV=3	NA	notA-TR
g10721_i0.p1	478.036756369877	12.5744418655403	3.59602257172005	3.49676388697575	0.000470938455779454	0.0165397782705085	UP	PF00069	Protein_kinase_domain	IPR000719	Protein_kinase_domain	GO:0004672|GO:0005524|GO:0006468	PF00069	Protein_kinase_domain	cAMP-dependent_protein_kinase_catalytic_subunit_OS=Dictyostelium_discoideum_OX=44689_GN=pkaC_PE=1_SV=2	NA	notA-TR
g10721_i1.p1	251.707832823548	-0.763647965877468	1.65759196748785	-0.460697192587635	0.645015869477592	0.999679617317458	neutre	PF00069	Protein_kinase_domain	IPR000719	Protein_kinase_domain	GO:0004672|GO:0005524|GO:0006468	PF00069	Protein_kinase_domain	cAMP-dependent_protein_kinase_catalytic_subunit_OS=Dictyostelium_discoideum_OX=44689_GN=pkaC_PE=1_SV=2	NA	notA-TR
g10722_i0.p1	170.274459066516	10.1242685385423	2.90021790714739	3.49086477729543	0.000481459866739112	0.0168144669436402	UP	PF12697	Alpha/beta_hydrolase_family	IPR000073	Alpha/beta_hydrolase_foldNA1	NA	PF12697	Alpha/beta_hydrolase_family	NA	NA	notA-TR
g10722_i1.p1	339.792850861099	2.51100724248649	1.94160203751501	1.29326566102095	0.195919192866911	0.735798415209465	neutre	PF00561	alpha/beta_hydrolase_fold	IPR000073	Alpha/beta_hydrolase_foldNA1	NA	PF00561	alpha/beta_hydrolase_fold	NA	NA	notA-TR
g10723_i0.p1	119.106379205498	-2.00321035849209	1.80697142873418	-1.10860101418171	0.267602340428385	0.836606128480107	neutre	PF00300	Histidine_phosphatase_superfamily_(branch_1)	IPR013078	Histidine_phosphatase_superfamily,_cladeNA1	NA	PF00300	Histidine_phosphatase_superfamily_(branch_1)	NA	NA	notA-TR
g10723_i1.p3	91.9557240079869	-1.11687728653282	1.4252372888293	-0.783643043363139	0.433249591688618	0.959788563821909	neutre	PF00300	Histidine_phosphatase_superfamily_(branch_1)	NA	NA	NA	NA	NA	NA	NA	notA-TR
g10724_i0.p1	7.64186886277532	6.60981541947479	3.91241698128468	1.68944553995479	0.0911340800947119	0.515428407818347	neutre	PF05899	EutQNAlike_cupin_domain	IPR008579	(S)NAureidoglycine_aminohydrolase,_cupin_domain	NA	PF05899	EutQ-like_cupin_domain	NA	NA	notA-TR
g10728_i0.p2	2217.79441459195	1.63305308106799	1.69484009072031	0.963544047612148	0.335274570460333	0.899212615374197	neutre	PF14023	Protein_of_unknown_function_(DUF4239)	IPR025333	Protein_of_unknown_function_DUF4239	NA	NA	NA	NA	NA	notA-TR
g10728_i1.p1	15602.4742107763	-0.0157310445643676	0.790807186222105	-0.0198923894957492	0.984129216247894	0.999679617317458	neutre	PF14023	Protein_of_unknown_function_(DUF4239)	IPR025333	Protein_of_unknown_function_DUF4239	NA	NA	NA	NA	NA	notA-TR
g10728_i2.p1	2173.6665917847	0.55527608010451	1.29191162907133	0.429809646116168	0.667334115450078	0.999679617317458	neutre	PF14023	Protein_of_unknown_function_(DUF4239)	IPR025333	Protein_of_unknown_function_DUF4239	NA	NA	NA	NA	NA	notA-TR
g1072_i0.p1	1.5427273959626	1.24763252038492	3.46674056697354	0.35988632442551	0.718932144309026	NA	neutre	PF07517	SecA_DEADNAlike_domain	IPR011115	SecA_DEADNAlike,_NNAterminal	GO:0005524|GO:0016020|GO:0017038	PF07517	SecA_DEAD-like_domain	Protein_translocase_subunit_SecA_OS=Haemophilus_influenzae_(strain_PittEE)_OX=374930_GN=secA_PE=3_SV=1	NA	notA-TR
g1072_i1.p1	3132.24768835341	0.159204513154662	1.10985831407326	0.143445799464591	0.885938114206663	0.999679617317458	neutre	PF07517	SecA_DEADNAlike_domain	IPR011115	SecA_DEADNAlike,_NNAterminal	GO:0005524|GO:0016020|GO:0017038	PF07517	SecA_DEAD-like_domain	Protein_translocase_subunit_SecA_3_OS=Magnetococcus_marinus_(strain_ATCC_BAA-1437_/_JCM_17883_/_MC-1)_OX=156889_GN=secA3_PE=3_SV=1	NA	notA-TR
g10730_i0.p1	97.930595479149	6.98432765707658	3.77815009945602	1.84861042394324	NA	NA	NA	PF13499	EFNAhand_domain_pair	IPR002048	EFNAhand_domain	GO:0005509	PF13499	EF-hand_domain_pair	Calcium-binding_mitochondrial_carrier_protein_SCaMC-1_OS=Bos_taurus_OX=9913_GN=SLC25A24_PE=2_SV=1	NA	otherTR
g10730_i1.p1	1833.84454674747	1.33352741189135	0.916166390145269	1.45555155290068	0.145516629066594	0.638286392386277	neutre	PF13499	EFNAhand_domain_pair	IPR002048	EFNAhand_domain	GO:0005509	PF13499	EF-hand_domain_pair	Probable_calcium-binding_protein_CML27_OS=Arabidopsis_thaliana_OX=3702_GN=CML27_PE=1_SV=1	NA	notA-TR
g10731_i0.p1	968.671113899252	-0.865172436300498	1.58937256709484	-0.544348414092688	0.586201737030882	0.999679617317458	neutre	PF07717	Oligonucleotide/oligosaccharideNAbinding_(OB)NAfold	IPR011709	DEADNAbox_helicase,_OB_fold	NA	PF07717	Oligonucleotide/oligosaccharide-binding_(OB)-fold	ATP-dependent_RNA_helicase_DHX8_OS=Homo_sapiens_OX=9606_GN=DHX8_PE=1_SV=1	NA	notA-TR
g10732_i0.p1	594.997881974957	0.664797390365462	2.12958699516534	0.312171980705511	0.754909824969222	0.999679617317458	neutre	PF01302	CAPNAGly_domain	IPR000938	CAP_GlyNArich_domain	NA	PF01302	CAP-Gly_domain	CAP-Gly_domain-containing_linker_protein_1_OS=Gallus_gallus_OX=9031_GN=CLIP1_PE=2_SV=1	NA	notA-TR
g10733_i0.p4	176.958257489257	0.28994418600661	2.84612284387421	0.10187339124545	0.91885717076674	0.999679617317458	neutre	PF12796	Ankyrin_repeats_(3_copies)	IPR002110	Ankyrin_repeat	GO:0005515	PF12796	Ankyrin_repeats_(copies)	NA	NA	notA-TR
g10733_i1.p2	373.206432798856	0.485246310101873	2.43464589165467	0.19930878316439	0.842021209034032	0.999679617317458	neutre	PF12796	Ankyrin_repeats_(3_copies)	IPR002110	Ankyrin_repeat	GO:0005515	PF12796	Ankyrin_repeats_(copies)	NA	NA	notA-TR
g10734_i1.p1	329.42076160388	-1.99789551937111	2.47341361730074	-0.807748249381528	0.419235521775498	0.951105902863047	neutre	PF13424	Tetratricopeptide_repeat	NA	NA	NA	PF00515	Tetratricopeptide_repeat	NA	NA	notA-TR
g10736_i0.p1	278.749647804293	-0.66602336930522	1.7178927750688	-0.387697869722136	0.698239632443269	0.999679617317458	neutre	PF00645	Poly(ADP-ribose)_polymerase_and_DNA-Ligase_Zn-finger_region	NA	NA	NA	NA	NA	NA	NA	notA-TR
g10737_i0.p1	60.2858543618942	22.8957074261816	3.90747815509857	5.85945884209403	NA	NA	NA	PF08443	RimKNAlike_ATPNAgrasp_domain	IPR013651	ATPNAgrasp_fold,_RimKNAtype	NA	PF08443	RimK-like_ATP-grasp_domain	Alpha-aminoadipate--LysW_ligase_LysX_OS=Saccharolobus_solfataricus_(strain_ATCC_35092_/_DSM_1617_/_JCM_11322_/_P2)_OX=273057_GN=lysX_PE=1_SV=1	NA	notA-TR
g10738_i0.p1	22.6307112489327	0.067131332157059	1.81534431101219	0.0369799446583377	0.97050099664564	0.999679617317458	neutre	PF04577	Glycosyltransferase_61	IPR007657	Glycosyltransferase_61	GO:0016757	PF04577	Glycosyltransferase_61	NA	NA	notA-TR
g10739_i0.p1	38.8766286974244	-0.0299530816764872	2.00047054823163	-0.014973018074655	0.988053706427067	0.999679617317458	neutre	PF04765	Protein_of_unknown_function_(DUF616)	IPR006852	Alkaline_ceramidase_TOD1/Probable_hexosyltransferase_MUCI70	NA	PF04765	Protein_of_unknown_function_(DUF616)	Probable_hexosyltransferase_MUCI70_OS=Arabidopsis_thaliana_OX=3702_GN=MUCI70_PE=1_SV=1	NA	notA-TR
g1073_i0.p1	7.59403182775753	-4.79471602290923	3.88694463299012	-1.23354368935808	0.217372987145452	0.76881715570417	neutre	PF08393	Dynein_heavy_chain,_NNAterminal_region_2	IPR013602	Dynein_heavy_chain,_linker	NA	PF12774	Hydrolytic_ATP_binding_site_of_dynein_motor_region	Dynein_axonemal_heavy_chain_1_OS=Mus_musculus_OX=10090_GN=Dnah1_PE=1_SV=1	NA	notA-TR
g10742_i0.p1	4.65628659605003	-5.73560365141303	3.91509774716983	-1.46499628407981	0.142921931574258	NA	NA	PF03407	Nucleotide-diphospho-sugar_transferase	NA	NA	NA	NA	NA	Arabinosyltransferase_RRA2_OS=Arabidopsis_thaliana_OX=3702_GN=RRA2_PE=2_SV=1	NA	notA-TR
g10743_i0.p1	13843.4911833918	-0.0793085508479375	0.658580023922501	-0.120423559730184	0.904147629240393	0.999679617317458	neutre	PF00026	Eukaryotic_aspartyl_protease	IPR033121	Peptidase_family_A1_domain	NA	PF00026	__Eukaryotic_aspartyl_protease	Aspartic_protease_4_OS=Caenorhabditis_elegans_OX=6239_GN=asp-4_PE=2_SV=1	NA	notA-TR
g10744_i0.p1	264.314596268663	0.275698515113857	2.85841907910231	0.0964513976027757	0.923162072979517	0.999679617317458	neutre	PF00413	Matrixin	IPR001818	Peptidase_M10,_metallopeptidase	GO:0004222|GO:0006508|GO:0008270|GO:0031012	PF00413	Matrixin	NA	NA	notA-TR
g10744_i1.p1	3858.7542751857	0.422428974195542	0.740786941071967	0.570243548818855	0.568512522907738	0.999679617317458	neutre	PF00413	Matrixin	IPR001818	Peptidase_M10,_metallopeptidase	GO:0004222|GO:0006508|GO:0008270|GO:0031012	PF00413	Matrixin	NA	NA	notA-TR
g10745_i0.p2	5.64593670306828	3.23925227865654	3.80819754640521	0.850599854441446	0.394991670335836	NA	NA	PF13516	Leucine_Rich_repeat	IPR001611	LeucineNArich_repeat	GO:0005515	NA	NA	NA	NA	notA-TR
g10745_i2.p2	53.2033158281587	0.0971480940170386	1.61339615167143	0.0602134162253926	0.951985660501101	0.999679617317458	neutre	PF13516	Leucine_Rich_repeat	IPR001611	LeucineNArich_repeat	GO:0005515	NA	NA	NA	NA	notA-TR
g10746_i0.p1	1346.37814429862	0.455729325880091	1.8030292775159	0.252757585006033	0.800455545846865	0.999679617317458	neutre	PF00027	Cyclic_nucleotideNAbinding_domain	IPR000595	Cyclic_nucleotideNAbinding_domain	NA	PF00027	Cyclic_nucleotide-binding_domain	cAMP-dependent_protein_kinase_regulatory_subunit_OS=Magnaporthe_oryzae_(strain_70-15_/_ATCC_MYA-4617_/_FGSC_8958)_OX=242507_GN=SUM1_PE=1_SV=1	NA	notA-TR
g10748_i1.p1	900.171581002378	-0.883948434521568	1.09806220271742	-0.80500761462695	0.420815285681209	0.951926386767366	neutre	NA	Nicotinamidase_OS=Escherichia_coli_(strain_K12)_OX=83333_GN=pncA_PE=1_SV=1	NA	NA	NA	NA	NA	NA	NA	notA-TR
g1074_i0.p1	8.33763379818778	-2.70233558916836	2.32095163416117	-1.16432223291246	0.244293449837221	0.808862308064175	neutre	PF00334	Nucleoside_diphosphate_kinase	IPR034907	Nucleoside_diphosphate_kinaseNAlike_domain	NA	PF02219	Methylenetetrahydrofolate_reductase	Methylenetetrahydrofolate_reductase_1_OS=Arabidopsis_thaliana_OX=3702_GN=MTHFR1_PE=1_SV=1	NA	notA-TR
g1074_i1.p1	3361.64869487793	-4.71284530541191	1.4815568094002	-3.18100883847976	0.00146763151965737	0.0365492442644029	DOWN	PF02219	Methylenetetrahydrofolate_reductase	IPR003171	Methylenetetrahydrofolate_reductaseNAlike	GO:0004489|GO:0006555	PF02219	Methylenetetrahydrofolate_reductase	Methylenetetrahydrofolate_reductase_1_OS=Arabidopsis_thaliana_OX=3702_GN=MTHFR1_PE=1_SV=1	NA	notA-TR
g1074_i2.p1	233.967475446138	-0.41303906488721	2.50012807776814	-0.165207162209037	0.868780928101782	0.999679617317458	neutre	PF10561	C2orf69	IPR018881	Mitochondrial_protein_C2orf69	NA	PF10561	C2orf69	Mitochondrial_protein_C2orf69_homolog_OS=Danio_rerio_OX=7955_GN=zgc:153521_PE=2_SV=1	NA	notA-TR
g1074_i3.p1	2018.27278891535	0.358434322979306	0.832491147071577	0.430556317914199	0.666791008828076	0.999679617317458	neutre	PF02219	Methylenetetrahydrofolate_reductase	IPR003171	Methylenetetrahydrofolate_reductaseNAlike	GO:0004489|GO:0006555	PF02219	Methylenetetrahydrofolate_reductase	Methylenetetrahydrofolate_reductase_1_OS=Zea_mays_OX=4577_PE=2_SV=1	NA	notA-TR
g1074_i4.p1	5458.88286496104	-0.0603922750919697	0.752081714559564	-0.0803001507985563	0.935998538282935	0.999679617317458	neutre	PF02219	Methylenetetrahydrofolate_reductase	IPR003171	Methylenetetrahydrofolate_reductaseNAlike	GO:0004489|GO:0006555	PF02219	Methylenetetrahydrofolate_reductase	Methylenetetrahydrofolate_reductase_1_OS=Arabidopsis_thaliana_OX=3702_GN=MTHFR1_PE=1_SV=1	NA	notA-TR
g1074_i6.p1	82.2135985440405	-2.98115539217499	2.09364080700384	-1.42390967075257	0.154472621992598	0.65821332277477	neutre	PF05050	Methyltransferase_FkbM_domain	IPR006342	Methyltransferase_FkbM	NA	NA	NA	NA	NA	notA-TR
g1074_i8.p1	412.243120792216	-1.27806166103934	1.39005714476381	-0.919431021849467	0.357870169439956	0.916412919946187	neutre	PF02219	Methylenetetrahydrofolate_reductase	IPR003171	Methylenetetrahydrofolate_reductaseNAlike	GO:0004489|GO:0006555	PF02219	Methylenetetrahydrofolate_reductase	Probable_methylenetetrahydrofolate_reductase_OS=Oryza_sativa_subsp._japonica_OX=39947_GN=Os03g0815200_PE=2_SV=1	NA	notA-TR
g10750_i0.p1	144.164796730263	10.8452207070749	3.37303728844268	3.215268548686	0.00130322541038225	0.0335887447473129	UP	PF00266	Aminotransferase_classNAV	IPR000192	Aminotransferase_class_V_domain	NA	PF00266	Aminotransferase_class-V	Phosphoserine_aminotransferase_OS=Pseudomonas_aeruginosa_(strain_PA7)_OX=381754_GN=serC_PE=3_SV=1	NA	notA-TR
g10750_i1.p1	1034.1292713848	-0.941647960891869	2.27329743097621	-0.414221187276625	0.678712126552685	0.999679617317458	neutre	PF00266	Aminotransferase_classNAV	IPR000192	Aminotransferase_class_V_domain	NA	PF00266	Aminotransferase_class-V	Phosphoserine_aminotransferase_OS=Chromobacterium_violaceum_(strain_ATCC_12472_/_DSM_30191_/_JCM_1249_/_NBRC_12614_/_NCIMB_9131_/_NCTC_9757)_OX=243365_GN=serC_PE=3_SV=1	NA	notA-TR
g10752_i1.p2	280.239485205699	0.508414334423361	3.01016428584328	0.168899198231279	0.865875929856817	0.999679617317458	neutre	PF12796	Ankyrin_repeats_(3_copies)	IPR002110	Ankyrin_repeat	GO:0005515	PF12796	Ankyrin_repeats_(copies)	NA	NA	notA-TR
g10754_i0.p1	321.68679411326	-3.12733806005946	2.02662525497187	-1.54312596884265	0.122800215014423	0.579070248174371	neutre	PF14541	Xylanase_inhibitor_CNAterminal	IPR032799	Xylanase_inhibitor,_CNAterminal	NA	PF14543	Xylanase_inhibitor_N-terminal	Aspartic_proteinase_nepenthesin-2_OS=Nepenthes_gracilis_OX=150966_GN=nep2_PE=1_SV=1	NA	notA-TR
g10755_i0.p1	330.597371560972	-2.00593267824585	1.24204987718691	-1.61501781457363	0.106306837065848	0.534396378445024	neutre	PF00168	C2_domain	IPR000008	C2_domain	NA	PF00168	Cdomain	Synaptotagmin-3_OS=Homo_sapiens_OX=9606_GN=SYT3_PE=1_SV=1	NA	notA-TR
g10756_i1.p1	118.473527150288	-4.51176070368655	1.73573801928493	-2.59933276425278	0.00934051786312255	0.129272293615609	neutre	PF00899	ThiF_family	IPR000594	THIFNAtype_NAD/FAD_binding_fold	NA	PF00899	ThiF_family	tRNA_threonylcarbamoyladenosine_dehydratase_OS=Haemophilus_influenzae_(strain_ATCC_51907_/_DSM_11121_/_KW20_/_Rd)_OX=71421_GN=tcdA_PE=3_SV=1	NA	notA-TR
g10757_i0.p1	21.8186985854641	-2.03846381947297	3.7379034169083	-0.545349516055456	NA	NA	NA	PF01833	IPT/TIG_domain	IPR002909	IPT_domain	NA	PF01833	IPT/TIG_domain	NA	NA	notA-TR
g10758_i0.p2	61.2734901984398	-1.28811730059834	1.86065401122502	-0.692292759872248	NA	NA	neutre	PF12796	Ankyrin_repeats_(3_copies)	IPR002110	Ankyrin_repeat	GO:0005515	PF12796	Ankyrin_repeats_(copies)	NA	NA	notA-TR
g10759_i0.p1	103.606660664658	3.70362322308439	2.43578649469643	1.52050404711106	0.128384342365299	0.594065555287877	neutre	PF13517	FG-GAP-like_repeat	NA	NA	NA	NA	NA	NA	NA	notA-TR
g1075_i1.p2	1055.52343924747	-1.11315232390482	1.24123875240683	-0.896807581737483	0.369821601598282	0.924329885347923	neutre	PF01027	Inhibitor_of_apoptosisNApromoting_Bax1	IPR006214	Bax_inhibitor_1NArelated	NA	PF01027	Inhibitor_of_apoptosis-promoting_Bax1	Protein_lifeguard_4_OS=Homo_sapiens_OX=9606_GN=TMBIM4_PE=1_SV=3	NA	notA-TR
g1075_i3.p1	233.850693585472	-5.41564959915562	3.24918247886036	-1.66677299117258	0.095559552704594	0.521538034344822	neutre	PF01027	Inhibitor_of_apoptosisNApromoting_Bax1	IPR006214	Bax_inhibitor_1NArelated	NA	PF01027	Inhibitor_of_apoptosis-promoting_Bax1	Protein_lifeguard_4_OS=Mus_musculus_OX=10090_GN=Tmbim4_PE=2_SV=1	NA	notA-TR
g1075_i4.p1	356.414738778165	-1.42960004201806	2.79555430948451	-0.511383390824437	0.609082622775041	0.999679617317458	neutre	PF01027	Inhibitor_of_apoptosisNApromoting_Bax1	IPR006214	Bax_inhibitor_1NArelated	NA	PF01027	Inhibitor_of_apoptosis-promoting_Bax1	Protein_lifeguard_4_OS=Homo_sapiens_OX=9606_GN=TMBIM4_PE=1_SV=3	NA	notA-TR
g10762_i0.p1	30.1528204368816	-1.3499059145154	3.73218175346601	-0.361693508967446	NA	NA	neutre	PF02615	Malate/LNAlactate_dehydrogenase	IPR003767	Malate/LNAlactate_dehydrogenaseNAlike	GO:0016491	PF02615	Malate/L-lactate_dehydrogenase	Delta(1)-pyrroline-2-carboxylate_reductase_OS=Starkeya_novella_(strain_ATCC_8093_/_DSM_506_/_JCM_20403_/_CCM_1077_/_IAM_12100_/_NBRC_12443_/_NCIMB_10456)_OX=639283_GN=Snov_0154_PE=1_SV=1	NA	notA-TR
g10764_i0.p1	7578.90113443077	-0.235280099893935	0.698024504641014	-0.337065673668486	0.736067393248239	0.999679617317458	neutre	PF02181	Formin_Homology_2_Domain	IPR015425	Formin,_FH2_domain	NA	PF02181	Formin_Homology_Domain	Formin-like_protein_14_OS=Arabidopsis_thaliana_OX=3702_GN=FH14_PE=3_SV=3	NA	notA-TR
g10766_i0.p1	1759.64872587124	-0.994619696682854	1.54452110314764	-0.643966401401624	0.519597221480421	0.992196302711388	neutre	PF00027	Cyclic_nucleotideNAbinding_domain	IPR000595	Cyclic_nucleotideNAbinding_domain	NA	PF00027	Cyclic_nucleotide-binding_domain	cAMP-dependent_protein_kinase_type_II_regulatory_subunit_OS=Strongylocentrotus_purpuratus_OX=7668_PE=2_SV=1	NA	notA-TR
g10767_i0.p2	16.1813319951489	0.673651303318747	3.35839321750706	0.200587382027528	0.841021225229602	0.999679617317458	neutre	PF04142	NucleotideNAsugar_transporter	IPR007271	NucleotideNAsugar_transporter	GO:0000139|GO:0015165|GO:0016020|GO:0090481	PF04142	Nucleotide-sugar_transporter	CMP-sialic_acid_transporter_4_OS=Arabidopsis_thaliana_OX=3702_GN=At4g35335_PE=2_SV=1	NA	sugarTR
g10767_i1.p1	3467.60572527552	-0.683191481630074	1.12010412886994	-0.609935687246631	0.541904411057739	0.996296757869815	neutre	PF04142	NucleotideNAsugar_transporter	IPR007271	NucleotideNAsugar_transporter	GO:0000139|GO:0015165|GO:0016020|GO:0090481	PF04142	Nucleotide-sugar_transporter	CMP-sialic_acid_transporter_4_OS=Arabidopsis_thaliana_OX=3702_GN=At4g35335_PE=2_SV=1	NA	sugarTR
g10768_i0.p1	1802.85871555979	2.51709072659457	1.06404570354197	2.36558516068975	0.0180016026445376	0.207689531767404	neutre	PF00069	Protein_kinase_domain	IPR000719	Protein_kinase_domain	GO:0004672|GO:0005524|GO:0006468	PF00069	Protein_kinase_domain	Mitogen-activated_protein_kinase_kinase_1a_OS=Physcomitrium_patens_OX=3218_GN=MKK1a_PE=2_SV=1	NA	notA-TR
g10769_i0.p1	1080.60698668796	0.438981682804951	1.06894154371719	0.41066949393548	0.681314898781724	0.999679617317458	neutre	PF00069	Protein_kinase_domain	IPR000719	Protein_kinase_domain	GO:0004672|GO:0005524|GO:0006468	PF00069	Protein_kinase_domain	Serine/threonine-protein_kinase_N1_OS=Rattus_norvegicus_OX=10116_GN=Pkn1_PE=1_SV=2	NA	notA-TR
g1076_i0.p1	6592.83940963171	1.62430955103053	1.04230080838709	1.55838845941613	0.119141190683015	0.568159625125416	neutre	PF00520	Ion_transport_protein	IPR005821	Ion_transport_domain	GO:0005216|GO:0006811|GO:0016020|GO:0055085	PF00520	Ion_transport_protein	NA	Hydrogen voltage-gated channel 1 - Homo sapiens (Human).	otherTR
g10772_i0.p1	779.73698136713	-1.42568163129299	1.7330181920218	-0.822658202814212	0.410702390398154	0.944911367476531	neutre	PF13306	BspA_type_Leucine_rich_repeat_region_(6_copies)	IPR026906	BspA_type_Leucine_rich_repeat_region	NA	PF13306	BspA_type_Leucine_rich_repeat_region_(copies)	NA	NA	notA-TR
g10773_i0.p2	2.6645068984646	2.75237635154462	2.47423036732259	1.11241717339482	0.265958824114446	NA	NA	PF00733	Asparagine_synthase	IPR001962	Asparagine_synthase	GO:0004066|GO:0006529	PF00733	Asparagine_synthase	Asparagine_synthetase_[glutamine-hydrolyzing]_OS=Asparagus_officinalis_OX=4686_PE=2_SV=2	NA	notA-TR
g10773_i1.p2	58.804420417399	-23.4199137901127	3.90742746950838	-5.99369123876771	NA	NA	NA	PF00733	Asparagine_synthase	IPR001962	Asparagine_synthase	GO:0004066|GO:0006529	PF00733	Asparagine_synthase	Asparagine_synthetase_[glutamine-hydrolyzing]_OS=Asparagus_officinalis_OX=4686_PE=2_SV=2	NA	notA-TR
g10773_i2.p2	84.7348633710924	-2.68926263019603	2.98876708988195	-0.899789963326401	NA	NA	NA	PF00733	Asparagine_synthase	IPR001962	Asparagine_synthase	GO:0004066|GO:0006529	PF00733	Asparagine_synthase	Asparagine_synthetase_[glutamine-hydrolyzing]_OS=Asparagus_officinalis_OX=4686_PE=2_SV=2	NA	notA-TR
g10774_i0.p1	209.655770833244	0.835919635519425	3.64541222650104	0.229307300129885	0.818630079955025	0.999679617317458	neutre	PF15739	TranslinNAassociated_factor_XNAinteracting_NNAterminus	IPR032755	TranslinNAassociated_factor_XNAinteracting_protein_1,_NNAterminal	NA	PF15739	Translin-associated_factor_X_interacting_N-terminus	NA	NA	notA-TR
g10774_i1.p1	53.199926858511	3.06703767917753	2.47150096054816	1.24096155661509	0.214619950817209	0.763608617638047	neutre	PF15739	TranslinNAassociated_factor_XNAinteracting_NNAterminus	IPR032755	TranslinNAassociated_factor_XNAinteracting_protein_1,_NNAterminal	NA	PF15739	Translin-associated_factor_X_interacting_N-terminus	NA	NA	notA-TR
g10775_i0.p1	19.8968374766152	-0.953487670860843	2.376144159968	-0.401275178048828	0.688217536529712	0.999679617317458	neutre	PF03399	SAC3/GANP_family	IPR005062	SAC3/GANP/THP3,_conserved_domain	NA	PF03399	SAC3/GANP_family	Germinal-center_associated_nuclear_protein_OS=Mus_musculus_OX=10090_GN=Mcm3ap_PE=1_SV=2	NA	notA-TR
g10775_i1.p1	74.3167780369753	-0.723904441901431	2.42016852477972	-0.299113237152491	NA	NA	neutre	PF03399	SAC3/GANP_family	IPR005062	SAC3/GANP/THP3,_conserved_domain	NA	PF03399	SAC3/GANP_family	Germinal-center_associated_nuclear_protein_OS=Mus_musculus_OX=10090_GN=Mcm3ap_PE=1_SV=2	NA	notA-TR
g10778_i0.p1	55.1675461693195	-0.650436464615053	1.99532115340579	-0.32598083947781	0.744438851897793	0.999679617317458	neutre	PF00271	Helicase_conserved_CNAterminal_domain	IPR001650	Helicase,_CNAterminal	NA	PF00270	DEAD/DEAH_box_helicase	Eukaryotic_initiation_factor_4A_OS=Caenorhabditis_elegans_OX=6239_GN=inf-1_PE=2_SV=1	NA	notA-TR
g10779_i0.p1	8.97787507178917	6.83772209333438	3.91159095654903	1.74806675066222	0.0804524695956921	0.499968225569919	neutre	PF17921	Integrase_zinc_binding_domain	IPR041588	Integrase_zincNAbinding_domain	NA	PF17921	Integrase_zinc_binding_domain	Transposon_Ty3-G_Gag-Pol_polyprotein_OS=Saccharomyces_cerevisiae_(strain_ATCC_204508_/_S288c)_OX=559292_GN=TY3B-G_PE=1_SV=3	NA	notA-TR
g10779_i1.p1	3.34060467787504	5.40778392884201	3.91975834633255	1.37962176517889	0.167703132431184	NA	NA	PF00665	Integrase_core_domain	NA	NA	NA	NA	NA	Transposon_Ty3-G_Gag-Pol_polyprotein_OS=Saccharomyces_cerevisiae_(strain_ATCC_204508_/_S288c)_OX=559292_GN=TY3B-G_PE=1_SV=3	NA	notA-TR
g10779_i3.p1	2.0878779236719	4.72623501597058	3.9275786237478	1.20334574269087	0.228842554685782	NA	NA	NA	Transposon_Ty3-G_Gag-Pol_polyprotein_OS=Saccharomyces_cerevisiae_(strain_ATCC_204508_/_S288c)_OX=559292_GN=TY3B-G_PE=1_SV=3	NA	NA	NA	NA	NA	NA	NA	notA-TR
g1077_i0.p1	987.894911711582	1.1617175054657	0.883663319137992	1.31466077668467	0.188623934328267	0.723449484475709	neutre	PF00909	Ammonium_Transporter_Family	IPR024041	Ammonium_transporter_AmtBNAlike_domain	GO:0008519|GO:0016020|GO:0072488	PF00909	Ammonium_Transporter_Family	Ammonium_transporter_1_member_3_OS=Solanum_lycopersicum_OX=4081_GN=AMT1-3_PE=2_SV=1	NA	nitrateTR
g10782_i0.p1	1.17038017160476	-3.74789627462076	3.93966306114004	-0.951324064128523	0.341439894802049	NA	NA	PF07059	Protein_ENHANCED_DISEASE_RESISTANCE_2,_CNAterminal	IPR009769	Protein_ENHANCED_DISEASE_RESISTANCE_2,_CNAterminal	NA	PF07059	Protein_ENHANCED_DISEASE_RESISTANCE_2,_C-terminal	NA	NA	notA-TR
g10782_i1.p3	2052.46976524706	-0.542015835755527	0.928709040019632	-0.583622870456897	0.559474069641473	0.999468732958184	neutre	PF07059	Protein_ENHANCED_DISEASE_RESISTANCE_2,_CNAterminal	IPR009769	Protein_ENHANCED_DISEASE_RESISTANCE_2,_CNAterminal	NA	PF07059	Protein_ENHANCED_DISEASE_RESISTANCE_2,_C-terminal	NA	NA	notA-TR
g10783_i0.p1	1982.32304997525	-0.218404108023491	1.1169315246917	-0.195539389116781	0.844970704720465	0.999679617317458	neutre	PF02197	Regulatory_subunit_of_type_II_PKA_RNAsubunit	IPR003117	cAMPNAdependent_protein_kinase_regulatory_subunit,_dimerizationNAanchoring_domain	NA	PF13499	EF-hand_domain_pair	Calcium-dependent_protein_kinase_21_OS=Arabidopsis_thaliana_OX=3702_GN=CPK21_PE=1_SV=1	NA	notA-TR
g10784_i0.p1	320.321984881481	0.391299568753299	2.01903209641759	0.193805521689125	0.846328163306982	0.999679617317458	neutre	PF20519	Polycystin_domain	IPR046791	Polycystin_domain	NA	PF20519	Polycystin_domain	Polycystic_kidney_disease_2-like_1_protein_OS=Homo_sapiens_OX=9606_GN=PKD2L1_PE=1_SV=1	NA	notA-TR
g10785_i0.p1	1074.52248449533	1.15008337518399	1.76153195655358	0.652888169814484	NA	NA	neutre	PF00462	Glutaredoxin	IPR002109	Glutaredoxin	NA	PF04784	Protein_of_unknown_function,_DUF547	Glutaredoxin_OS=Pseudomonas_aeruginosa_(strain_ATCC_15692_/_DSM_22644_/_CIP_104116_/_JCM_14847_/_LMG_12228_/_1C_/_PRS_101_/_PAO1)_OX=208964_GN=grx_PE=3_SV=1	NA	notA-TR
g10786_i0.p1	23.5829923870253	6.26238142925186	2.80265376292167	2.23444704875836	0.0254536729346742	0.262379864594827	neutre	PF00004	ATPase_family_associated_with_various_cellular_activities_(AAA)	IPR003959	ATPase,_AAANAtype,_core	GO:0005524|GO:0016887	PF00004	ATPase_family_associated_with_various_cellular_activities_(AAA)	ATPase_family_gene_2_protein_OS=Schizosaccharomyces_pombe_(strain_972_/_ATCC_24843)_OX=284812_GN=afg2_PE=3_SV=1	NA	notA-TR
g10786_i1.p2	664.544928473943	-1.11669681754013	2.2497314661138	-0.496368937519962	0.619634136551179	0.999679617317458	neutre	PF17862	AAA+_lid_domain	IPR041569	AAA_ATPase,_AAA+_lid_domain	NA	PF00004	ATPase_family_associated_with_various_cellular_activities_(AAA)	ATPase_family_gene_2_protein_OS=Schizosaccharomyces_pombe_(strain_972_/_ATCC_24843)_OX=284812_GN=afg2_PE=3_SV=1	NA	notA-TR
g10787_i0.p1	684.350052834003	1.03635992309135	1.2545952215344	0.826051227760824	0.408775032725223	0.94402511127389	neutre	PF00400	WD_domain,_GNAbeta_repeat	IPR001680	WD40_repeat	GO:0005515	PF00400	WD_domain,_G-beta_repeat	NA	NA	notA-TR
g10789_i0.p3	89.8712661785444	-23.9959771234297	3.90719841766118	-6.14147902368202	NA	NA	NA	PF20043	Family_of_unknown_function_(DUF6445)	IPR045617	Protein_of_unknown_function_DUF6445	NA	PF20043	Family_of_unknown_function_(DUF6445)	NA	NA	notA-TR
g10789_i1.p1	349.99469802251	1.33959678000084	2.16913647913841	0.617571458912045	0.536857863225704	0.99620810873157	neutre	PF20043	Family_of_unknown_function_(DUF6445)	NA	NA	NA	NA	NA	NA	NA	notA-TR
g1078_i0.p1	1223.45234807098	-2.78817082332621	1.81809990217511	-1.53356304567782	0.12513718542323	0.58623912186878	neutre	PF03016	Exostosin_family	IPR040911	Exostosin,_GT47_domain	NA	PF03016	Exostosin_family	Probable_arabinosyltransferase_ARAD1_OS=Arabidopsis_thaliana_OX=3702_GN=ARAD1_PE=1_SV=1	NA	notA-TR
g10791_i0.p1	238.658836360888	2.27723637278707	1.51155141774327	1.50655567918884	0.131924585100886	0.603996479769848	neutre	PF00462	Glutaredoxin	IPR002109	Glutaredoxin	NA	PF00462	Glutaredoxin	Glutaredoxin_OS=Ricinus_communis_OX=3988_PE=3_SV=1	NA	notA-TR
g10793_i0.p4	45.6408641584268	4.13464300886644	2.38266644451057	1.7353008090546	0.0826875385361446	0.505136131098745	neutre	PF03200	Glycosyl_hydrolase_family_63_CNAterminal_domain	IPR031335	Glycosyl_hydrolase_family_63,_CNAterminal	NA	NA	NA	NA	NA	notA-TR
g10794_i0.p1	44.0606332999219	-0.340421257709086	1.92981375408071	-0.176401094141465	0.859978845143243	0.999679617317458	neutre	PF17820	PDZ_domain	IPR041489	PDZ_domain_6	NA	PF17820	PDZ_domain	Carboxyl-terminal-processing_protease_OS=Synechococcus_sp._(strain_ATCC_27264_/_PCC_7002_/_PR-6)_OX=32049_GN=ctpA_PE=3_SV=2	NA	notA-TR
g10795_i0.p1	6.09269250676532	3.24246749096154	1.99000792252926	1.62937416190807	0.103233835129209	NA	NA	PF00069	Protein_kinase_domain	IPR000719	Protein_kinase_domain	GO:0004672|GO:0005524|GO:0006468	PF00069	Protein_kinase_domain	Probable_serine/threonine-protein_kinase_DDB_G0267514_OS=Dictyostelium_discoideum_OX=44689_GN=DDB_G0267514_PE=3_SV=1	NA	notA-TR
g10796_i0.p1	566.798010773015	-3.37264559229935	3.41786272822687	-0.986770347575959	NA	NA	NA	PF00777	Glycosyltransferase_family_29_(sialyltransferase)	IPR001675	Glycosyl_transferase_family_29	GO:0006486|GO:0008373	PF00777	Glycosyltransferase_family_2(sialyltransferase)	Alpha-2,8-sialyltransferase_8E_OS=Homo_sapiens_OX=9606_GN=ST8SIA5_PE=1_SV=2	NA	notA-TR
g10796_i1.p1	2327.05730347582	0.0529615951970656	0.864616848878982	0.0612544102809618	0.951156597908065	0.999679617317458	neutre	PF00777	Glycosyltransferase_family_29_(sialyltransferase)	IPR001675	Glycosyl_transferase_family_29	GO:0006486|GO:0008373	PF00777	Glycosyltransferase_family_2(sialyltransferase)	Alpha-2,8-sialyltransferase_8E_OS=Homo_sapiens_OX=9606_GN=ST8SIA5_PE=1_SV=2	NA	notA-TR
g10796_i2.p1	1094.01526945066	0.559573369952045	1.07156349827401	0.522202716734343	0.601529194672952	0.999679617317458	neutre	PF00777	Glycosyltransferase_family_29_(sialyltransferase)	IPR001675	Glycosyl_transferase_family_29	GO:0006486|GO:0008373	PF00777	Glycosyltransferase_family_2(sialyltransferase)	Alpha-2,8-sialyltransferase_8E_OS=Homo_sapiens_OX=9606_GN=ST8SIA5_PE=1_SV=2	NA	notA-TR
g10796_i3.p1	262.398325329575	-0.648768081978978	1.24310207685257	-0.521894455861263	0.601743818680749	0.999679617317458	neutre	PF00777	Glycosyltransferase_family_29_(sialyltransferase)	IPR001675	Glycosyl_transferase_family_29	GO:0006486|GO:0008373	PF00777	Glycosyltransferase_family_2(sialyltransferase)	Alpha-2,8-sialyltransferase_8E_OS=Homo_sapiens_OX=9606_GN=ST8SIA5_PE=1_SV=2	NA	notA-TR
g1079_i0.p1	5036.70956755273	0.5373104080167	1.1778117317283	0.456193798671253	0.648250624377063	0.999679617317458	neutre	PF08616	Stabilization_of_polarity_axis	NA	NA	NA	PF08616	Stabilization_of_polarity_axis	Protein_mesA_OS=Emericella_nidulans_(strain_FGSC_A4_/_ATCC_38163_/_CBS_112.46_/_NRRL_194_/_M139)_OX=227321_GN=mesA_PE=1_SV=2	NA	notA-TR
g1079_i1.p1	8.97157948133926	-6.67985922963973	3.72844096880209	-1.79159581324574	0.0731977342806996	0.483479519073878	neutre	PF08616	Stabilization_of_polarity_axis	NA	NA	NA	PF08616	Stabilization_of_polarity_axis	Protein_mesA_OS=Emericella_nidulans_(strain_FGSC_A4_/_ATCC_38163_/_CBS_112.46_/_NRRL_194_/_M139)_OX=227321_GN=mesA_PE=1_SV=2	NA	notA-TR
g107_i0.p1	11.7727052651305	3.29967483623191	2.58014638144451	1.27887117566739	0.200942424491887	0.745303552193401	neutre	PF00520	Ion_transport_protein	IPR005821	Ion_transport_domain	GO:0005216|GO:0006811|GO:0016020|GO:0055085	PF00520	Ion_transport_protein	Shaker-related_potassium_channel_tsha2_OS=Oncorhynchus_mykiss_OX=8022_PE=2_SV=1	Potassium voltage-gated channel protein Shaker - Drosophila melanogaster (Fruit fly).	otherTR
g107_i1.p1	6458.94660691932	-1.32572131775919	0.875012879284285	-1.51508777658628	0.129750176745515	0.59763353644682	neutre	PF00520	Ion_transport_protein	IPR005821	Ion_transport_domain	GO:0005216|GO:0006811|GO:0016020|GO:0055085	PF00520	Ion_transport_protein	Shaker-related_potassium_channel_tsha2_OS=Oncorhynchus_mykiss_OX=8022_PE=2_SV=1	NA	otherTR
g10800_i0.p1	384.777660938462	-2.79997427212163	1.20761280267033	-2.31860267291817	0.0204165900532285	0.225405378099294	neutre	PF00300	Histidine_phosphatase_superfamily_(branch_1)	IPR013078	Histidine_phosphatase_superfamily,_cladeNA1	NA	PF00300	Histidine_phosphatase_superfamily_(branch_1)	Metal-independent_phosphoserine_phosphatase_OS=Arabidopsis_thaliana_OX=3702_GN=IPSP_PE=1_SV=1	NA	notA-TR
g10801_i0.p1	684.591237493219	-0.855363425012339	2.13496895892169	-0.400644431591342	0.688681928157692	0.999679617317458	neutre	PF03770	Inositol_polyphosphate_kinase	IPR005522	Inositol_polyphosphate_kinase	GO:0016301|GO:0032958	PF03770	Inositol_polyphosphate_kinase	Inositol-trisphosphate_3-kinase_A_OS=Homo_sapiens_OX=9606_GN=ITPKA_PE=1_SV=1	NA	notA-TR
g10802_i0.p1	13.4627416798838	-21.4215047439246	3.90965539579163	-5.47912861245591	NA	NA	NA	PF13704	Glycosyl_transferase_family_2	NA	NA	NA	PF13704	Glycosyl_transferase_family_2	NA	NA	notA-TR
g10802_i1.p1	297.92675863939	-0.179022577703172	2.00133405227937	-0.089451622281287	0.928722999214812	0.999679617317458	neutre	PF13704	Glycosyl_transferase_family_2	NA	NA	NA	PF13704	Glycosyl_transferase_family_2	NA	NA	notA-TR
g10803_i0.p1	1082.0993961016	-1.24083668470591	1.23273196799452	-1.00657459765935	0.314139246735031	0.883621072700772	neutre	PF00005	ABC_transporter	IPR003439	ABC_transporterNAlike,_ATPNAbinding_domain	GO:0005524	PF00005	ABC_transporter	Multidrug_resistance_protein_mrp-7_OS=Caenorhabditis_elegans_OX=6239_GN=mrp-7_PE=2_SV=3	NA	metalTR
g10804_i0.p1	543.351693267569	0.692929809478142	2.90677201045532	0.238384643510311	0.811582776865572	0.999679617317458	neutre	PF13378	Enolase_CNAterminal_domainNAlike	IPR029065	Enolase_CNAterminal_domainNAlike	NA	PF13378	Enolase_C-terminal_domain-like	L-rhamnonate_dehydratase_OS=Saccharopolyspora_erythraea_(strain_ATCC_11635_/_DSM_40517_/_JCM_4748_/_NBRC_13426_/_NCIMB_8594_/_NRRL_2338)_OX=405948_GN=rhmD_PE=3_SV=1	NA	notA-TR
g10805_i0.p1	292.729515351402	0.597845798923462	1.88695935367896	0.316830247433712	0.751372411543145	0.999679617317458	neutre	PF10604	Polyketide_cyclase_/_dehydrase_and_lipid_transport	IPR019587	Polyketide_cyclase/dehydrase	NA	NA	NA	NA	NA	otherTR
g10806_i1.p2	379.678664548368	3.93849722327595	1.75838838838808	2.23983350281696	0.0251017339733189	0.259919333109692	neutre	PF14714	KHNAdomainNAlike_of_EngA_bacterial_GTPase_enzymes,_CNAterminal	IPR032859	GTPase_Der,_CNAterminal_KHNAdomainNAlike	NA	PF14714	KH-domain-like_of_EngA_bacterial_GTPase_enzymes,_C-terminal	GTPase_Der_OS=Nostoc_sp._(strain_PCC_7120_/_SAG_25.82_/_UTEX_2576)_OX=103690_GN=der_PE=3_SV=1	NA	notA-TR
g10807_i0.p1	255.45957631095	6.68727351267774	1.22517192332445	5.45823274706795	4.80897015823247e-08	9.19826861515623e-06	UP	PF13499	EFNAhand_domain_pair	IPR002048	EFNAhand_domain	GO:0005509	PF06743	FAST_kinase-like_protein,_subdomain_1	Calmodulin_OS=Triticum_aestivum_OX=4565_PE=1_SV=3	NA	notA-TR
g10809_i0.p1	178.393021718887	-7.61823537693905	2.84979318078597	-2.67325903799024	NA	NA	NA	PF07885	Ion_channel	IPR013099	Potassium_channel_domain	NA	PF07885	Ion_channel	Two_pore_potassium_channel_b_OS=Oryza_sativa_subsp._japonica_OX=39947_GN=TPKB_PE=1_SV=1	NA	otherTR
g10809_i1.p1	35.4633329085311	-0.657423458113165	3.73014102185511	-0.176246274406593	NA	NA	neutre	PF07885	Ion_channel	IPR013099	Potassium_channel_domain	NA	PF07885	Ion_channel	Two_pore_potassium_channel_b_OS=Oryza_sativa_subsp._japonica_OX=39947_GN=TPKB_PE=1_SV=1	NA	otherTR
g10809_i3.p2	62.7867161143726	-1.66262575580615	2.23508521140144	-0.743875780361705	0.456951629013926	0.968798382321741	neutre	PF07885	Ion_channel	IPR013099	Potassium_channel_domain	NA	PF07885	Ion_channel	NA	NA	otherTR
g1080_i0.p1	327.5366625422	-2.47055492884148	2.49692945886628	-0.989437214603261	0.322449274293627	0.890130676925862	neutre	PF00884	Sulfatase	IPR000917	Sulfatase,_NNAterminal	GO:0008484	PF00884	Sulfatase	Arylsulfatase_I_OS=Canis_lupus_familiaris_OX=9615_GN=ARSI_PE=2_SV=2	NA	notA-TR
g10810_i0.p1	54.408402767896	2.63804507445041	1.07718916089301	2.44900818744168	0.0143250191861787	0.175411430846761	neutre	PF01400	Astacin_(Peptidase_family_M12A)	IPR001506	Peptidase_M12A	GO:0004222|GO:0006508	PF01400	Astacin_(Peptidase_family_M12A)	Astacin_OS=Astacus_astacus_OX=6715_PE=1_SV=2	NA	notA-TR
g10811_i0.p1	136.141764612148	-0.681282921618782	1.99628955467703	-0.341274601183295	0.732896866720285	0.999679617317458	neutre	PF00022	Actin	IPR004000	Actin_family	NA	PF00022	Actin	Actin_OS=Coleochaete_scutata_OX=3125_PE=2_SV=1	NA	notA-TR
g10812_i0.p1	3537.62113625694	-0.165250274855971	1.28811366673063	-0.128288581298414	0.897920601240246	0.999679617317458	neutre	PF13578	Methyltransferase_domain	NA	NA	NA	PF13578	Methyltransferase_domain	NA	NA	notA-TR
g10812_i1.p1	5235.9567136285	-0.360245957589192	0.70215773518194	-0.513055599246296	0.607912429044242	0.999679617317458	neutre	PF13578	Methyltransferase_domain	NA	NA	NA	PF13578	Methyltransferase_domain	NA	NA	notA-TR
g10813_i0.p1	24.8435092827265	4.5394101735837	2.50849613434924	1.80961417935823	0.0703556395011585	0.476281049646136	neutre	PF08542	Replication_factor_C_CNAterminal_domain	IPR013748	Replication_factor_C,_CNAterminal	NA	PF08542	Replication_factor_C_C-terminal_domain	Replication_factor_C_subunit_2_OS=Rattus_norvegicus_OX=10116_GN=Rfc2_PE=2_SV=1	NA	notA-TR
g10813_i1.p1	222.509336451774	-1.47137742792563	2.98735803909829	-0.492534677353154	0.622341413705598	0.999679617317458	neutre	PF00004	ATPase_family_associated_with_various_cellular_activities_(AAA)	IPR003959	ATPase,_AAANAtype,_core	GO:0005524|GO:0016887	PF00004	ATPase_family_associated_with_various_cellular_activities_(AAA)	Replication_factor_C_subunit_2_OS=Mus_musculus_OX=10090_GN=Rfc2_PE=1_SV=1	NA	notA-TR
g10813_i2.p1	131.852562759314	23.9878189035677	3.90708802097974	6.13956449784627	NA	NA	NA	PF00004	ATPase_family_associated_with_various_cellular_activities_(AAA)	IPR003959	ATPase,_AAANAtype,_core	GO:0005524|GO:0016887	PF00004	ATPase_family_associated_with_various_cellular_activities_(AAA)	Replication_factor_C_subunit_2_OS=Mus_musculus_OX=10090_GN=Rfc2_PE=1_SV=1	NA	notA-TR
g10813_i3.p1	4770.87829022043	-0.28201624790175	0.665234156100177	-0.423935309568323	0.671612992231857	0.999679617317458	neutre	PF08542	Replication_factor_C_CNAterminal_domain	IPR013748	Replication_factor_C,_CNAterminal	NA	PF08542	Replication_factor_C_C-terminal_domain	Replication_factor_C_subunit_2_OS=Mus_musculus_OX=10090_GN=Rfc2_PE=1_SV=1	NA	notA-TR
g10813_i4.p1	63.2689692150166	-23.5112154962106	3.76505446093793	-6.24458842232886	NA	NA	NA	PF00004	ATPase_family_associated_with_various_cellular_activities_(AAA)	IPR003959	ATPase,_AAANAtype,_core	GO:0005524|GO:0016887	PF08542	Replication_factor_C_C-terminal_domain	Replication_factor_C_subunit_2_OS=Mus_musculus_OX=10090_GN=Rfc2_PE=1_SV=1	NA	notA-TR
g10814_i0.p1	61.2197352413098	-3.88792823129364	2.26011590049512	-1.720234006779	0.0853899138037332	0.508780543524839	neutre	PF03798	TLC_domain	IPR006634	TRAM/LAG1/CLN8_homology_domain	GO:0016020	PF03798	TLC_domain	NA	NA	notA-TR
g10814_i1.p1	2618.98416608239	0.0431879734090297	0.781578340343311	0.0552573826317388	0.955933413994567	0.999679617317458	neutre	PF03798	TLC_domain	IPR006634	TRAM/LAG1/CLN8_homology_domain	GO:0016020	PF03798	TLC_domain	NA	NA	notA-TR
g10816_i0.p1	459.554340712202	0.235990277741761	1.86070587053442	0.126828362009726	0.899076247361943	0.999679617317458	neutre	PF01062	Bestrophin,_RFPNATM,_chloride_channel	IPR021134	BestrophinNAlike	GO:0005254	PF01062	Bestrophin,_RFP-TM,_chloride_channel	UPF0187_protein_sll1024_OS=Synechocystis_sp._(strain_PCC_6803_/_Kazusa)_OX=1111708_GN=sll1024_PE=3_SV=2	NA	metalTR
g10817_i1.p1	777.226134860122	1.73212219494469	1.75791995574163	0.985324837622624	0.324464536242602	0.890714439525787	neutre	PF13920	Zinc_finger,_C3HC4_type_(RING_finger)	NA	NA	NA	PF13920	Zinc_finger,_C3HCtype_(RING_finger)	Baculoviral_IAP_repeat-containing_protein_7_OS=Homo_sapiens_OX=9606_GN=BIRC7_PE=1_SV=2	NA	notA-TR
g10818_i1.p1	325.764614167267	1.54201163550873	2.92605885867545	0.526992692213567	0.598198663272643	0.999679617317458	neutre	PF03567	Sulfotransferase_family	IPR005331	Sulfotransferase	GO:0008146|GO:0016020	PF03567	Sulfotransferase_family	NA	NA	notA-TR
g1081_i0.p2	77.9279597643126	23.227474444975	3.77593546202655	6.15144900609843	NA	NA	NA	PF13176	Tetratricopeptide_repeat	IPR019734	Tetratricopeptide_repeat	GO:0005515	PF13424	Tetratricopeptide_repeat	NA	NA	notA-TR
g10821_i0.p1	124.476487105496	-1.56707167620125	1.86489689728969	-0.840299363722852	0.40074055809204	0.940049888368172	neutre	PF00012	Hsp70_protein	IPR013126	Heat_shock_protein_70_family	GO:0005524|GO:0140662	PF00012	Hsp7protein	Heat_shock_70_kDa_protein_BIP3_OS=Arabidopsis_thaliana_OX=3702_GN=BIP3_PE=1_SV=1	NA	notA-TR
g10822_i0.p1	1.63203293378413	4.3797371038454	3.93320374176097	1.11352917148515	0.265481226877938	NA	NA	PF01210	NADNAdependent_glycerolNA3NAphosphate_dehydrogenase_NNAterminus	IPR011128	GlycerolNA3NAphosphate_dehydrogenase,_NADNAdependent,_NNAterminal	GO:0016616|GO:0046168|GO:0051287	PF07479	NAD-dependent_glycerol-3-phosphate_dehydrogenase_C-terminus	Glycerol-3-phosphate_dehydrogenase_[NAD(+)]_2,_chloroplastic_OS=Arabidopsis_thaliana_OX=3702_GN=GLY1_PE=1_SV=1	NA	notA-TR
g10823_i0.p1	73.2856154099116	-0.0963968127880692	3.68781723602282	-0.0261392597893571	NA	NA	neutre	PF01699	Sodium/calcium_exchanger_protein	IPR004837	Sodium/calcium_exchanger_membrane_region	GO:0016020|GO:0055085	PF01699	Sodium/calcium_exchanger_protein	Vacuolar_calcium_ion_transporter_OS=Saccharomyces_cerevisiae_(strain_ATCC_204508_/_S288c)_OX=559292_GN=VCX1_PE=1_SV=1	NA	otherTR
g10825_i0.p1	24.8457472916956	21.6623979123425	3.90850456816238	5.54237497604545	NA	NA	NA	PF13432	Tetratricopeptide_repeat	NA	NA	NA	PF07719	Tetratricopeptide_repeat	NA	NA	notA-TR
g10826_i0.p2	1.97989520377967	1.07445430396552	3.54174331771995	0.303368767180229	0.761608844994466	NA	neutre	PF12430	Abscisic_acid_GNAprotein_coupled_receptor	IPR025969	Abscisic_acid_GNAprotein_coupled_receptorNAlike_domain	NA	PF12430	Abscisic_acid_G-protein_coupled_receptor	Golgi_pH_regulator_A_OS=Homo_sapiens_OX=9606_GN=GPR89A_PE=1_SV=2	Golgi pH regulator OS=Cricetulus griseus GN=GPHR PE=2 SV=1	notA-TR
g10827_i0.p1	8172.7156560799	0.437159660007999	0.789011943672429	0.55405962294215	0.579538041961032	0.999679617317458	neutre	PF14204	Ribosomal_L18_CNAterminal_region	IPR025607	Ribosomal_protein_L5_eukaryotic,_CNAterminal	NA	PF17144	Ribosomal_large_subunit_proteins_60S_L5,_and_50S_L18	60S_ribosomal_protein_L5-B_OS=Xenopus_laevis_OX=8355_GN=rpl5-b_PE=2_SV=2	NA	notA-TR
g10828_i1.p1	1822.37688373808	0.909773632587555	1.01832489009719	0.893402136621369	0.371641858875408	0.925539565396858	neutre	PF01151	GNS1/SUR4_family	IPR002076	ELO_family	GO:0009922|GO:0016020	PF01151	GNS1/SURfamily	Putative_fatty_acid_elongation_protein_3_OS=Caenorhabditis_elegans_OX=6239_GN=elo-3_PE=1_SV=2	NA	notA-TR
g10828_i2.p2	30.5552417259338	8.6071875680749	3.3484359706136	2.57050982715899	0.0101548945593904	0.137692638241291	neutre	PF01151	GNS1/SUR4_family	IPR002076	ELO_family	GO:0009922|GO:0016020	PF01151	GNS1/SURfamily	NA	NA	notA-TR
g10829_i0.p1	2341.15729558721	-0.499017094692972	0.880991286556596	-0.5664268220443	0.571103665632644	0.999679617317458	neutre	PF00378	EnoylNACoA_hydratase/isomerase	IPR001753	EnoylNACoA_hydratase/isomerase	GO:0003824	PF00378	Enoyl-CoA_hydratase/isomerase	Enoyl-CoA_hydratase,_mitochondrial_OS=Mus_musculus_OX=10090_GN=Echs1_PE=1_SV=1	NA	notA-TR
g10829_i1.p1	29.8080183359267	-5.52233426241157	2.47088409773542	-2.23496288938556	NA	NA	NA	PF00378	EnoylNACoA_hydratase/isomerase	IPR001753	EnoylNACoA_hydratase/isomerase	GO:0003824	PF00378	Enoyl-CoA_hydratase/isomerase	Enoyl-CoA_hydratase,_mitochondrial_OS=Mus_musculus_OX=10090_GN=Echs1_PE=1_SV=1	NA	notA-TR
g1082_i0.p1	878.752235112665	4.6681503535325	3.72624059515897	1.25277749364795	NA	NA	NA	PF15627	CEP76_C2_domain	IPR028926	CEP76,_C2_domain	NA	PF15627	CEP7Cdomain	Centrosomal_protein_of_76_kDa_OS=Homo_sapiens_OX=9606_GN=CEP76_PE=1_SV=1	NA	notA-TR
g1082_i1.p1	2170.78779508371	0.339310244748933	0.828742171583318	0.409427993872543	0.682225599445454	0.999679617317458	neutre	PF15627	CEP76_C2_domain	IPR028926	CEP76,_C2_domain	NA	PF15627	CEP7Cdomain	Centrosomal_protein_of_76_kDa_OS=Homo_sapiens_OX=9606_GN=CEP76_PE=1_SV=1	NA	notA-TR
g10830_i0.p1	1626.72647616462	-0.870186546610948	1.13423470935261	-0.767201479055092	0.442961733660495	0.965737935908221	neutre	PF00503	GNAprotein_alpha_subunit	IPR001019	Guanine_nucleotide_binding_protein_(GNAprotein),_alpha_subunit	GO:0003924|GO:0007186|GO:0019001|GO:0031683	PF00503	G-protein_alpha_subunit	Guanine_nucleotide-binding_protein_G(t)_subunit_alpha-3_OS=Mus_musculus_OX=10090_GN=Gnat3_PE=1_SV=2	NA	notA-TR
g10831_i0.p1	47.3182461044936	0.0510392084117985	1.61051152773055	0.0316913027525611	NA	NA	neutre	PF00106	short_chain_dehydrogenase	IPR002347	ShortNAchain_dehydrogenase/reductase_SDR	NA	PF00106	short_chain_dehydrogenase	Protochlorophyllide_reductase,_chloroplastic_OS=Chlamydomonas_reinhardtii_OX=3055_GN=PORA_PE=3_SV=1	NA	notA-TR
g10834_i0.p1	10.8008683762408	-2.91179195438615	3.14099049845057	-0.92702985119583	0.353911035597371	0.914378990413694	neutre	PF00293	NUDIX_domain	IPR000086	NUDIX_hydrolase_domain	NA	PF00293	NUDIX_domain	RNA_pyrophosphohydrolase_OS=Rhizobium_meliloti_(strain_1021)_OX=266834_GN=rppH_PE=3_SV=1	NA	notA-TR
g10834_i1.p1	411.142600591708	-4.26313313659283	1.94881401832225	-2.18755258147362	0.0287022091094369	0.28353800237059	neutre	PF00293	NUDIX_domain	IPR000086	NUDIX_hydrolase_domain	NA	PF00293	NUDIX_domain	RNA_pyrophosphohydrolase_OS=Rhizobium_meliloti_(strain_1021)_OX=266834_GN=rppH_PE=3_SV=1	NA	notA-TR
g10836_i0.p1	535.458440817448	0.0963425549645318	1.56664592596248	0.0614960619805288	0.950964150556767	0.999679617317458	neutre	PF00815	Histidinol_dehydrogenase	IPR012131	Histidinol_dehydrogenase	GO:0016616|GO:0046872|GO:0051287	PF00815	Histidinol_dehydrogenase	Histidinol_dehydrogenase_OS=Cupriavidus_pinatubonensis_(strain_JMP_134_/_LMG_1197)_OX=264198_GN=hisD_PE=3_SV=1	NA	notA-TR
g10836_i1.p1	4.04870236452289	5.69229127300695	3.81090005838465	1.49368684190049	0.135257489286381	NA	NA	PF00815	Histidinol_dehydrogenase	IPR012131	Histidinol_dehydrogenase	GO:0016616|GO:0046872|GO:0051287	PF00815	Histidinol_dehydrogenase	Histidinol_dehydrogenase_OS=Burkholderia_lata_(strain_ATCC_17760_/_DSM_23089_/_LMG_22485_/_NCIMB_9086_/_R18194_/_383)_OX=482957_GN=hisD_PE=3_SV=1	NA	notA-TR
g10838_i1.p1	153.768503140411	2.73746104294919	2.63391088588764	1.03931422191099	0.298658622673205	0.867848044318852	neutre	NA	Carbohydrate_sulfotransferase_15_OS=Homo_sapiens_OX=9606_GN=CHST15_PE=1_SV=1	NA	NA	NA	NA	NA	NA	NA	notA-TR
g10839_i0.p1	634.397287399314	-2.7055469413964	2.40007322358423	-1.12727683256096	0.259625454415868	0.827251722346384	neutre	PF08238	Sel1_repeat	IPR006597	Sel1NAlike_repeat	NA	PF08238	Selrepeat	NA	NA	notA-TR
g1083_i0.p1	263.170891230786	11.7132652560876	2.19655305344939	5.33256651265196	9.68342828829609e-08	1.47084867548145e-05	UP	PF00691	OmpA_family	IPR006665	OmpANAlike_domain	NA	PF00691	OmpA_family	Photosystem_I_P700_chlorophyll_a_apoprotein_A2_OS=Gloeobacter_violaceus_(strain_ATCC_29082_/_PCC_7421)_OX=251221_GN=psaB_PE=1_SV=1	OUTER MEMBRANE PORIN F PRECURSOR - Pseudomonas aeruginosa.	notA-TR
g10840_i0.p1	716.092903949299	-0.984905740333081	2.11285165023737	-0.466149973294353	0.641108155017966	0.999679617317458	neutre	PF13637	Ankyrin_repeats_(many_copies)	IPR002110	Ankyrin_repeat	GO:0005515	PF13637	Ankyrin_repeats_(many_copies)	NA	NA	notA-TR
g10843_i0.p1	69.264596882291	22.8154797789171	3.90738527333674	5.83906581585534	NA	NA	NA	PF00814	tRNA_N6NAadenosine_threonylcarbamoyltransferase	IPR000905	GcpNAlike_domain	NA	PF00814	tRNA_N6-adenosine_threonylcarbamoyltransferase	Probable_tRNA_N6-adenosine_threonylcarbamoyltransferase,_mitochondrial_OS=Arabidopsis_thaliana_OX=3702_GN=GCP1_PE=2_SV=2	NA	notA-TR
g10843_i1.p3	1.88197890102276	3.4830831075452	3.93156462619525	0.885927980005237	0.375656337530593	NA	NA	PF00814	tRNA_N6NAadenosine_threonylcarbamoyltransferase	IPR000905	GcpNAlike_domain	NA	PF00814	tRNA_N6-adenosine_threonylcarbamoyltransferase	tRNA_N6-adenosine_threonylcarbamoyltransferase_OS=Gluconobacter_oxydans_(strain_621H)_OX=290633_GN=tsaD_PE=3_SV=2	NA	notA-TR
g10844_i0.p1	102.856742801718	7.01115223355604	2.67851037064167	2.61755650095782	0.00885618253402327	0.124623018185685	neutre	PF17989	Actin_like_proteins_N_terminal_domain	IPR040607	ActinNAlike_protein,_NNAterminal	NA	PF17989	Actin_like_proteins_N_terminal_domain	NA	NA	notA-TR
g10845_i0.p1	26.4853473565468	-1.08364215738865	1.30026508492063	-0.833400950279914	0.404618638960951	0.941247791472023	neutre	PF13640	2OGNAFe(II)_oxygenase_superfamily	IPR044862	Prolyl_4NAhydroxylase_alpha_subunit,_Fe(2+)_2OG_dioxygenase_domain	NA	PF13640	2OG-Fe(II)_oxygenase_superfamily	NA	NA	notA-TR
g10846_i1.p1	8.35151169468759	6.73322192481881	3.9119535820318	1.72119167153351	0.0852160486259592	0.508257694381623	neutre	PF03732	Retrotransposon_gag_protein	IPR005162	Retrotransposon_gag_domain	NA	PF03732	Retrotransposon_gag_protein	NA	NA	notA-TR
g10849_i0.p1	22.7146407581472	-1.11679670046668	3.52996481065438	-0.316376156809239	NA	NA	neutre	PF00270	DEAD/DEAH_box_helicase	IPR011545	DEAD/DEAH_box_helicase_domain	GO:0003676|GO:0005524	PF00270	DEAD/DEAH_box_helicase	Eukaryotic_initiation_factor_4A_OS=Caenorhabditis_elegans_OX=6239_GN=inf-1_PE=2_SV=1	NA	notA-TR
g1084_i0.p2	1068.99256595987	0.951435761166551	0.774725368839947	1.22809423756344	0.219411593958065	0.77108434429678	neutre	PF00493	MCM_PNAloop_domain	IPR001208	MCM_domain	GO:0003677|GO:0005524|GO:0032508	PF00493	MCM_P-loop_domain	DNA_replication_licensing_factor_MCM2_OS=Arabidopsis_thaliana_OX=3702_GN=MCM2_PE=1_SV=1	NA	notA-TR
g10853_i0.p1	3.02746958726709	0.241037355452255	2.40027678218935	0.100420650335333	0.920010376035222	NA	neutre	PF03067	Lytic_polysaccharide_monoNAoxygenase,_celluloseNAdegrading	IPR004302	Cellulose/chitinNAbinding_protein,_NNAterminal	NA	NA	NA	NA	NA	notA-TR
g10854_i0.p1	126.004654830347	3.37925224790188	3.35911730053048	1.00599411856449	0.314418399263941	0.883621072700772	neutre	PF07059	Protein_ENHANCED_DISEASE_RESISTANCE_2,_CNAterminal	IPR009769	Protein_ENHANCED_DISEASE_RESISTANCE_2,_CNAterminal	NA	PF07059	Protein_ENHANCED_DISEASE_RESISTANCE_2,_C-terminal	Protein_ENHANCED_DISEASE_RESISTANCE_2-like_OS=Arabidopsis_thaliana_OX=3702_GN=EDR2L_PE=2_SV=1	NA	notA-TR
g10854_i1.p1	1726.70204559948	-0.538270678407961	1.17745551207343	-0.457147359614546	0.647565131610561	0.999679617317458	neutre	PF07059	Protein_ENHANCED_DISEASE_RESISTANCE_2,_CNAterminal	IPR009769	Protein_ENHANCED_DISEASE_RESISTANCE_2,_CNAterminal	NA	PF07059	Protein_ENHANCED_DISEASE_RESISTANCE_2,_C-terminal	Protein_ENHANCED_DISEASE_RESISTANCE_2-like_OS=Arabidopsis_thaliana_OX=3702_GN=EDR2L_PE=2_SV=1	NA	notA-TR
g10855_i0.p1	872.575852416681	0.718599651724547	2.69065413383883	0.267072472335678	0.789413361898645	0.999679617317458	neutre	PF01762	Galactosyltransferase	IPR002659	Glycosyl_transferase,_family_31	GO:0006486|GO:0016020|GO:0016758	NA	NA	NA	NA	notA-TR
g10857_i0.p1	761.521895926666	-0.595650766225744	1.56263903383737	-0.381182572128001	0.703067780099848	0.999679617317458	neutre	PF01370	NAD_dependent_epimerase/dehydratase_family	IPR001509	NADNAdependent_epimerase/dehydratase	NA	PF01370	NAD_dependent_epimerase/dehydratase_family	Uncharacterized_epimerase/dehydratase_SH2450_OS=Staphylococcus_haemolyticus_(strain_JCSC1435)_OX=279808_GN=SH2450_PE=3_SV=1	NA	notA-TR
g10858_i0.p2	2079.34099341951	-1.57195111790121	0.732094376508388	-2.14719736736456	0.0317775722184926	0.301046487546403	neutre	PF00505	HMG_(high_mobility_group)_box	IPR009071	High_mobility_group_box_domain	NA	PF00505	HMG_(high_mobility_group)_box	Non-histone_chromosomal_protein_6_OS=Neurospora_crassa_(strain_ATCC_24698_/_74-OR23-1A_/_CBS_708.71_/_DSM_1257_/_FGSC_987)_OX=367110_GN=nhp-1_PE=3_SV=1	NA	notA-TR
g10859_i0.p2	238.975977513569	-1.77167749923291	3.07545059942155	-0.576070868953686	0.564567280770125	0.999679617317458	neutre	PF13087	AAA_domain	IPR041679	DNA2/NAM7_helicaseNAlike,_CNAterminal	NA	PF13087	AAA_domain	Probable_helicase_MAGATAMA_3_OS=Arabidopsis_thaliana_OX=3702_GN=MAA3_PE=2_SV=1	NA	notA-TR
g1085_i0.p1	2655.84053269486	0.630090946490836	0.812517671776038	0.775479682938532	0.438056266317058	0.962814700620527	neutre	PF13304	AAA_domain,_putative_AbiEii_toxin,_Type_IV_TA_system	IPR003959	ATPase,_AAANAtype,_core	GO:0005524|GO:0016887	NA	NA	DNA_repair_protein_RAD50_OS=Arabidopsis_thaliana_OX=3702_GN=RAD50_PE=1_SV=2	Amino acid ABC transporter, ATP-binding protein PEB1 - Campylobacter jejuni subsp. jejuni 84-25.	nitrateTR
g1085_i1.p1	17.0493548933409	1.3915143369401	1.85903859138946	0.748512883694401	0.45415085685769	0.96809491201943	neutre	NA	DNA_repair_protein_RAD50_OS=Rattus_norvegicus_OX=10116_GN=Rad50_PE=1_SV=1	NA	NA	NA	NA	NA	NA	NA	notA-TR
g10860_i0.p1	422.966938579443	-1.77814180770657	3.72555885890579	-0.477281899185674	NA	NA	neutre	PF00266	Aminotransferase_classNAV	IPR000192	Aminotransferase_class_V_domain	NA	PF00266	Aminotransferase_class-V	Putative_L-cysteine_desulfhydrase_1_OS=Oryza_sativa_subsp._japonica_OX=39947_GN=Os01g0290100_PE=2_SV=1	NA	notA-TR
g10860_i1.p1	270.820927441285	0.428494499134292	1.6427760799632	0.26083560891871	0.794219282758329	0.999679617317458	neutre	PF00266	Aminotransferase_classNAV	IPR000192	Aminotransferase_class_V_domain	NA	PF00266	Aminotransferase_class-V	Putative_L-cysteine_desulfhydrase_1_OS=Oryza_sativa_subsp._japonica_OX=39947_GN=Os01g0290100_PE=2_SV=1	NA	notA-TR
g10860_i2.p1	190.357777782554	0.227307892139906	2.34333306258252	0.097001956644352	0.922724840601586	0.999679617317458	neutre	PF00266	Aminotransferase_classNAV	IPR000192	Aminotransferase_class_V_domain	NA	PF00266	Aminotransferase_class-V	Putative_L-cysteine_desulfhydrase_1_OS=Oryza_sativa_subsp._japonica_OX=39947_GN=Os01g0290100_PE=2_SV=1	NA	notA-TR
g10862_i0.p1	286.24577694056	-2.03102832639618	2.35467518148464	-0.862551379641076	0.388384172296891	0.933044813936721	neutre	PF07690	Major_Facilitator_Superfamily	IPR011701	Major_facilitator_superfamily	GO:0022857|GO:0055085	PF07690	Major_Facilitator_Superfamily	NA	NA	otherTR
g10864_i0.p1	157.662675833199	5.34390347283826	2.03505434300471	2.62592666933313	0.00864134317035682	0.122517876830231	neutre	PF00041	Fibronectin_type_III_domain	IPR003961	Fibronectin_type_III	GO:0005515	PF00041	Fibronectin_type_III_domain	NA	NA	notA-TR
g10866_i0.p1	603.26751412254	0.449128953275567	1.01737532718231	0.441458467957406	0.658881122313804	0.999679617317458	neutre	PF00160	Cyclophilin_type_peptidylNAprolyl_cisNAtrans_isomerase/CLD	IPR002130	CyclophilinNAtype_peptidylNAprolyl_cisNAtrans_isomerase_domain	GO:0000413|GO:0003755	PF00160	Cyclophilin_type_peptidyl-prolyl_cis-trans_isomerase/CLD	Probable_peptidyl-prolyl_cis-trans_isomerase_OS=Brucella_melitensis_biotype_1_(strain_16M_/_ATCC_23456_/_NCTC_10094)_OX=224914_GN=ppi_PE=3_SV=2	NA	notA-TR
g10868_i0.p1	8598.95740631798	-0.181280205219488	0.665753568934572	-0.27229325335739	0.785396543353083	0.999679617317458	neutre	PF17820	PDZ_domain	IPR041489	PDZ_domain_6	NA	PF17820	__PDZ_domain	NA	NA	notA-TR
g10869_i1.p1	3795.86932930333	-0.585226301343241	0.61233271379043	-0.955732542396117	0.33920737695675	0.902406045690195	neutre	PF19798	Sulfotransferase_domain	NA	NA	NA	PF19798	Sulfotransferase_domain	Branched-chain-amino-acid_aminotransferase-like_protein_2_OS=Arabidopsis_thaliana_OX=3702_GN=At5g27410_PE=2_SV=1	NA	notA-TR
g1086_i1.p1	6788.67060258574	1.0321862373722	0.814481104841258	1.26729304244986	0.20505052738168	0.750302235300161	neutre	PF13499	EFNAhand_domain_pair	IPR002048	EFNAhand_domain	GO:0005509	PF13499	EF-hand_domain_pair	Calmodulin_OS=Phytophthora_infestans_OX=4787_GN=CMD1_PE=3_SV=2	NA	notA-TR
g1086_i2.p1	432.210336315702	-4.06013192666741	3.0191260949879	-1.34480369448885	NA	NA	NA	PF13499	EFNAhand_domain_pair	IPR002048	EFNAhand_domain	GO:0005509	PF13499	EF-hand_domain_pair	Calmodulin_OS=Phytophthora_infestans_OX=4787_GN=CMD1_PE=3_SV=2	NA	notA-TR
g10871_i0.p1	3328.02907294915	0.459748243389622	0.942330175109769	0.487884454444078	0.625631686275991	0.999679617317458	neutre	PF00412	LIM_domain	IPR001781	Zinc_finger,_LIMNAtype	NA	PF00412	LIM_domain	LIM_domain-containing_protein_WLIM1_OS=Arabidopsis_thaliana_OX=3702_GN=WLIM1_PE=1_SV=1	NA	notA-TR
g10872_i0.p1	262.589112047035	1.45629023874728	1.96907891229599	0.739579419419618	0.459555233321053	0.969926778711723	neutre	PF03152	Ubiquitin_fusion_degradation_protein_UFD1	IPR004854	Ubiquitin_fusion_degradation_protein_Ufd1NAlike	GO:0006511	PF03152	Ubiquitin_fusion_degradation_protein_UFD1	Ubiquitin_recognition_factor_in_ER-associated_degradation_protein_1_OS=Mus_musculus_OX=10090_GN=Ufd1_PE=1_SV=2	NA	notA-TR
g10872_i1.p1	2971.69808756507	-0.824513056153876	0.71119785474568	-1.15933006638317	0.246321670726116	0.810640419471841	neutre	PF03152	Ubiquitin_fusion_degradation_protein_UFD1	IPR004854	Ubiquitin_fusion_degradation_protein_Ufd1NAlike	GO:0006511	PF03152	Ubiquitin_fusion_degradation_protein_UFD1	Ubiquitin_fusion_degradation_protein_1_homolog_OS=Dictyostelium_discoideum_OX=44689_GN=ufd1_PE=3_SV=1	NA	notA-TR
g10873_i1.p2	2053.2982879334	-0.0508012207838212	0.740214583663172	-0.068630397056508	0.9452838225522	0.999679617317458	neutre	PF13920	Zinc_finger,_C3HC4_type_(RING_finger)	NA	NA	NA	PF13920	Zinc_finger,_C3HCtype_(RING_finger)	NA	NA	notA-TR
g10875_i0.p1	1095.17520413549	-0.143894525305113	1.55101906768048	-0.0927741820223425	0.926082962292124	0.999679617317458	neutre	PF04765	Protein_of_unknown_function_(DUF616)	IPR006852	Alkaline_ceramidase_TOD1/Probable_hexosyltransferase_MUCI70	NA	NA	NA	NA	NA	notA-TR
g10876_i0.p1	1044.86745595872	0.282851368615943	1.20089358248325	0.235534082904376	0.813794228474804	0.999679617317458	neutre	PF00069	Protein_kinase_domain	IPR000719	Protein_kinase_domain	GO:0004672|GO:0005524|GO:0006468	PF00069	Protein_kinase_domain	Serine/threonine-protein_kinase_Nek3_OS=Mus_musculus_OX=10090_GN=Nek3_PE=1_SV=2	NA	notA-TR
g10877_i0.p1	910.752997920158	-0.359904144249849	1.16085480358937	-0.310033729573261	0.756535306744688	0.999679617317458	neutre	PF13499	EFNAhand_domain_pair	IPR002048	EFNAhand_domain	GO:0005509	PF00036	EF_hand	NA	NA	notA-TR
g10879_i0.p1	942.673196491628	-1.16114420173184	1.07406026059237	-1.08107919484093	0.279661887208867	0.850685647770728	neutre	PF02622	Uncharacterized_ACR,_COG1678	IPR003774	Protein_of_unknown_function_UPF0301	NA	PF02622	Uncharacterized_ACR,_COG1678	NA	NA	notA-TR
g1087_i0.p1	7817.09287828911	-0.36414651567105	0.672473378910672	-0.54150324323756	0.588160762817585	0.999679617317458	neutre	PF00069	Protein_kinase_domain	IPR000719	Protein_kinase_domain	GO:0004672|GO:0005524|GO:0006468	PF00069	Protein_kinase_domain	DYRK-family_kinase_pom1_OS=Schizosaccharomyces_pombe_(strain_972_/_ATCC_24843)_OX=284812_GN=pom1_PE=1_SV=1	NA	notA-TR
g10880_i0.p1	217.160082141535	-0.634851836159267	3.07149586244143	-0.206691418315845	0.836250859878041	0.999679617317458	neutre	PF13812	Pentatricopeptide_repeat_domain	IPR002885	Pentatricopeptide_repeat	NA	PF13812	Pentatricopeptide_repeat_domain	Pentatricopeptide_repeat-containing_protein_GUN1,_chloroplastic_OS=Arabidopsis_thaliana_OX=3702_GN=GUN1_PE=2_SV=1	NA	notA-TR
g10880_i1.p1	417.440545865461	0.750305289466902	2.84964105398275	0.263298175192363	0.79232076606997	0.999679617317458	neutre	PF01535	PPR_repeat	IPR002885	Pentatricopeptide_repeat	NA	PF13041	PPR_repeat_family	Pentatricopeptide_repeat-containing_protein_GUN1,_chloroplastic_OS=Arabidopsis_thaliana_OX=3702_GN=GUN1_PE=2_SV=1	NA	notA-TR
g10881_i0.p1	772.940681888803	-2.13803205639811	0.986559136261401	-2.167160566269	0.0302226130484534	0.292354778294745	neutre	PF01764	Lipase_(class_3)	IPR002921	Fungal_lipaseNAlike_domain	GO:0006629	PF01764	Lipase_(class_3)	Lipase_OS=Rhizomucor_miehei_OX=4839_PE=1_SV=2	NA	notA-TR
g10883_i0.p1	631.173089465419	0.644930379978386	0.960821092688063	0.67122837423779	0.502075055552134	0.988684525925228	neutre	PF01926	50S_ribosomeNAbinding_GTPase	IPR006073	GTP_binding_domain	GO:0005525	NA	NA	NA	Sugar ABC transporter, ATP-binding subunit - Pseudomonas putida (strain KT2440).	sugarTR
g10884_i0.p1	426.807013518196	1.39555899826077	2.07029200932634	0.67408799916823	0.500255368720493	0.987547518622088	neutre	PF01062	Bestrophin,_RFPNATM,_chloride_channel	IPR021134	BestrophinNAlike	GO:0005254	PF01062	Bestrophin,_RFP-TM,_chloride_channel	UPF0187_protein_At3g61320,_chloroplastic_OS=Arabidopsis_thaliana_OX=3702_GN=At3g61320_PE=2_SV=2	NA	metalTR
g10886_i1.p1	12.6510679237061	7.3348948951258	3.91018335774599	1.87584423134417	NA	NA	NA	PF04577	Glycosyltransferase_61	IPR007657	Glycosyltransferase_61	GO:0016757	PF04577	Glycosyltransferase_61	NA	NA	notA-TR
g10886_i2.p1	40.1628871368788	5.16087896965508	3.76328205245793	1.37137713775249	NA	NA	NA	PF04577	Glycosyltransferase_61	IPR007657	Glycosyltransferase_61	GO:0016757	PF04577	Glycosyltransferase_61	NA	NA	notA-TR
g10886_i3.p1	206.465731462884	0.919916195889479	2.28208189998593	0.403103935882034	NA	NA	neutre	PF04577	Glycosyltransferase_61	IPR007657	Glycosyltransferase_61	GO:0016757	PF04577	Glycosyltransferase_61	NA	NA	notA-TR
g10887_i0.p2	191.210444242342	0.545867651710437	1.17784528004847	0.463445972876822	0.64304473233088	0.999679617317458	neutre	PF13306	BspA_type_Leucine_rich_repeat_region_(6_copies)	IPR026906	BspA_type_Leucine_rich_repeat_region	NA	PF13306	BspA_type_Leucine_rich_repeat_region_(copies)	NA	NA	notA-TR
g10888_i2.p1	176.811436944739	0.739799395270763	2.80220957003798	0.264005734325122	NA	NA	neutre	PF00642	Zinc_finger_CNAx8NACNAx5NACNAx3NAH_type_(and_similar)	IPR000571	Zinc_finger,_CCCHNAtype	GO:0046872	NA	NA	NA	NA	notA-TR
g10889_i0.p1	281.96474331736	11.317143834432	3.90691307249319	2.89669711724863	NA	NA	NA	PF13516	Leucine_Rich_repeat	IPR001611	LeucineNArich_repeat	GO:0005515	PF13516	Leucine_Rich_repeat	NA	NA	notA-TR
g1088_i0.p1	76.6970992874683	23.2344955691257	3.90732442540184	5.94639529240939	NA	NA	NA	PF01762	Galactosyltransferase	IPR002659	Glycosyl_transferase,_family_31	GO:0006486|GO:0016020|GO:0016758	PF01762	Galactosyltransferase	Beta-1,3-galactosyltransferase_6_OS=Homo_sapiens_OX=9606_GN=B3GALT6_PE=1_SV=2	NA	notA-TR
g1088_i1.p1	594.812705268747	1.92977813666711	1.61240601053959	1.19683139609565	0.231372278295798	0.788602038545385	neutre	PF01762	Galactosyltransferase	IPR002659	Glycosyl_transferase,_family_31	GO:0006486|GO:0016020|GO:0016758	PF01762	Galactosyltransferase	Beta-1,3-galactosyltransferase_6_OS=Homo_sapiens_OX=9606_GN=B3GALT6_PE=1_SV=2	NA	notA-TR
g10891_i0.p3	26.4927870996767	-3.29203121597806	2.401455232423	-1.37084846368612	0.170422199642035	0.68867917614577	neutre	PF03457	Helicase_associated_domain	IPR005114	HelicaseNAassociated	NA	PF03457	Helicase_associated_domain	NA	NA	notA-TR
g10893_i0.p1	2301.52281951676	0.00896903094765151	1.11052784421759	0.00807636746287124	0.993556061147978	0.999679617317458	neutre	PF00004	ATPase_family_associated_with_various_cellular_activities_(AAA)	IPR003959	ATPase,_AAANAtype,_core	GO:0005524|GO:0016887	PF17872	AAA_lid_domain	Origin_recognition_complex_subunit_1_OS=Mus_musculus_OX=10090_GN=Orc1_PE=1_SV=2	NA	notA-TR
g10893_i1.p1	58.2483019337497	3.62100752933033	1.34133426269768	2.69955642678344	0.00694319803920274	0.106243941570586	neutre	PF02466	Tim17/Tim22/Tim23/Pmp24_family	NA	NA	NA	PF02466	Tim17/Tim22/Tim23/Pmp2family	Mitochondrial_import_inner_membrane_translocase_subunit_tim22_OS=Aspergillus_oryzae_(strain_ATCC_42149_/_RIB_40)_OX=510516_GN=tim22_PE=3_SV=1	NA	notA-TR
g10894_i0.p1	158.895987225885	10.9857462615921	2.35976560668454	4.65543960403215	3.23290167699727e-06	0.000275396562443593	UP	PF00036	EF_hand	NA	NA	NA	NA	NA	NA	NA	notA-TR
g10894_i1.p1	1941.05077094622	0.913828579625503	0.893043191654257	1.02327478465263	0.306177942389542	0.875475236336349	neutre	PF00036	EF_hand	IPR002048	EFNAhand_domain	GO:0005509	PF00036	EF_hand	NA	NA	notA-TR
g10895_i0.p1	721.260462168957	-0.433704733974553	2.43973056103152	-0.17776747190935	0.858905594074739	0.999679617317458	neutre	PF00632	HECTNAdomain_(ubiquitinNAtransferase)	IPR000569	HECT_domain	GO:0004842	PF00632	HECT-domain_(ubiquitin-transferase)	E3_ubiquitin-protein_ligase_HACE1_OS=Danio_rerio_OX=7955_GN=hace1_PE=3_SV=2	NA	notA-TR
g10895_i2.p1	1081.07058844106	0.00528122325543121	1.14256267571648	0.0046222613145659	0.996311982193717	0.999760118405585	neutre	PF00632	HECTNAdomain_(ubiquitinNAtransferase)	IPR000569	HECT_domain	GO:0004842	PF00632	HECT-domain_(ubiquitin-transferase)	E3_ubiquitin-protein_ligase_HACE1_OS=Danio_rerio_OX=7955_GN=hace1_PE=3_SV=2	NA	notA-TR
g10895_i3.p1	27.9775641772034	21.827821232759	3.90830916289192	5.58497813837422	NA	NA	NA	NA	E3_ubiquitin-protein_ligase_HACE1_OS=Danio_rerio_OX=7955_GN=hace1_PE=3_SV=2	NA	NA	NA	NA	NA	NA	NA	notA-TR
g10896_i0.p1	1622.38640103848	-0.181725249433826	1.254995272289	-0.144801541046744	0.884867565471177	0.999679617317458	neutre	PF00701	Dihydrodipicolinate_synthetase_family	IPR002220	DapANAlike	GO:0016829	PF00701	Dihydrodipicolinate_synthetase_family	4-hydroxy-tetrahydrodipicolinate_synthase_OS=Azoarcus_sp._(strain_BH72)_OX=418699_GN=dapA_PE=3_SV=1	NA	notA-TR
g10897_i0.p2	28.9135318542461	3.05222487124847	3.38571828146422	0.901499952892853	NA	NA	NA	PF01040	UbiA_prenyltransferase_family	IPR000537	UbiA_prenyltransferase_family	GO:0016020|GO:0016765	PF01040	UbiA_prenyltransferase_family	Homogentisate_solanesyltransferase,_chloroplastic_OS=Chlamydomonas_reinhardtii_OX=3055_GN=HST_PE=1_SV=1	NA	notA-TR
g10897_i1.p1	1054.23540895782	2.05278906303034	1.37114135132646	1.49713890624365	0.134357118088266	0.609862045024909	neutre	PF01040	UbiA_prenyltransferase_family	IPR000537	UbiA_prenyltransferase_family	GO:0016020|GO:0016765	PF01040	UbiA_prenyltransferase_family	Homogentisate_solanesyltransferase,_chloroplastic_OS=Chlamydomonas_reinhardtii_OX=3055_GN=HST_PE=1_SV=1	NA	notA-TR
g10898_i2.p1	61.0747264079232	1.06535472335495	3.38017563642066	0.315177327437068	0.752627019033317	0.999679617317458	neutre	PF13424	Tetratricopeptide_repeat	NA	NA	NA	NA	NA	NA	NA	notA-TR
g10899_i0.p1	230.963517900919	-0.375868978175597	1.28979268008069	-0.291418135627876	0.770731545944249	0.999679617317458	neutre	PF13306	BspA_type_Leucine_rich_repeat_region_(6_copies)	IPR026906	BspA_type_Leucine_rich_repeat_region	NA	PF13306	BspA_type_Leucine_rich_repeat_region_(copies)	NA	NA	notA-TR
g1089_i0.p1	300.610528327497	-6.40542055111678	3.58045869484994	-1.7889943990501	NA	NA	NA	PF13499	EFNAhand_domain_pair	IPR002048	EFNAhand_domain	GO:0005509	PF00036	EF_hand	Calmodulin_OS=Macrocystis_pyrifera_OX=35122_PE=2_SV=3	NA	notA-TR
g1089_i1.p1	2593.69103309587	0.207413715673426	1.08813424185151	0.190614087578479	0.848827952272176	0.999679617317458	neutre	PF13499	EFNAhand_domain_pair	IPR002048	EFNAhand_domain	GO:0005509	PF00036	EF_hand	Calmodulin_OS=Macrocystis_pyrifera_OX=35122_PE=2_SV=3	NA	notA-TR
g108_i1.p2	2789.68019396344	1.00446957410772	0.756921103958341	1.32704659554981	0.184493269558097	0.716452620715555	neutre	PF12456	Inositol_phosphatase	IPR022158	Inositol_phosphatase	NA	PF12456	Inositol_phosphatase	NA	NA	notA-TR
g108_i2.p2	1695.94163485258	-0.889053831258349	0.711610411848153	-1.24935472620384	0.211535359744185	0.760384115314494	neutre	PF12456	Inositol_phosphatase	IPR022158	Inositol_phosphatase	NA	PF12456	Inositol_phosphatase	NA	NA	notA-TR
g108_i3.p2	11.1472739895659	1.62055974051921	2.31896106619327	0.698830077030773	0.484658229630502	0.980223269937052	neutre	PF12456	Inositol_phosphatase	IPR022158	Inositol_phosphatase	NA	PF12456	Inositol_phosphatase	NA	NA	notA-TR
g108_i4.p2	3147.79546631546	-3.16799737123637	2.14292105760859	-1.47835467853012	0.139312869449458	0.622268772348423	neutre	PF12456	Inositol_phosphatase	IPR022158	Inositol_phosphatase	NA	PF12456	Inositol_phosphatase	NA	NA	notA-TR
g108_i6.p1	1907.85738107241	-0.649230204135747	0.986970174985463	-0.657801239176563	0.510665858035724	0.990450092347364	neutre	NA	2-oxoglutarate_and_iron-dependent_oxygenase_domain-containing_protein_2_OS=Homo_sapiens_OX=9606_GN=OGFOD2_PE=1_SV=2	NA	NA	NA	NA	NA	NA	NA	notA-TR
g108_i7.p1	3849.80837491366	0.0473238523753877	1.05936478650909	0.0446719137525171	0.964368820919966	0.999679617317458	neutre	PF07818	HCNGPNAlike_protein	IPR012479	SAP30NAbinding_protein	GO:0006355	PF07818	HCNGP-like_protein	SAP30-binding_protein_OS=Homo_sapiens_OX=9606_GN=SAP30BP_PE=1_SV=1	NA	notA-TR
g10901_i0.p1	323.51301256034	-1.4859806709198	1.4634488434221	-1.01539638887889	0.309916913727381	0.879170452467196	neutre	PF03283	Pectinacetylesterase	IPR004963	Pectinacetylesterase/NOTUM	GO:0016787	PF03283	Pectinacetylesterase	Pectin_acetylesterase_5_OS=Arabidopsis_thaliana_OX=3702_GN=PAE5_PE=2_SV=1	NA	notA-TR
g10903_i0.p1	87.9006525294418	10.1310925563902	2.16644191758921	4.67637395405642	2.91991933827552e-06	0.000255585736145876	UP	PF13306	BspA_type_Leucine_rich_repeat_region_(6_copies)	IPR026906	BspA_type_Leucine_rich_repeat_region	NA	PF13306	BspA_type_Leucine_rich_repeat_region_(copies)	NA	NA	notA-TR
g10904_i0.p1	69.9210152417812	-1.25072238428542	2.47924181004199	-0.504477771881494	NA	NA	neutre	PF00066	LNR_domain	IPR000800	Notch_domain	NA	PF00066	LNR_domain	NA	NA	notA-TR
g10906_i0.p1	11.7164242503186	-1.24689289224225	2.56088478937169	-0.486899253499091	0.626329727968446	0.999679617317458	neutre	PF00431	CUB_domain	IPR000859	CUB_domain	NA	NA	NA	NA	NA	notA-TR
g10909_i0.p2	862.864774497092	-1.77642873760558	1.76218069731124	-1.00808545929261	0.313413437556532	0.882663679117116	neutre	PF07690	Major_Facilitator_Superfamily	IPR011701	Major_facilitator_superfamily	GO:0022857|GO:0055085	PF07690	Major_Facilitator_Superfamily	Uncharacterized_MFS-type_transporter_YbfB_OS=Bacillus_subtilis_(strain_168)_OX=224308_GN=ybfB_PE=3_SV=1	S.cerevisiae chromosome XV reading frame ORF YOR306c - Saccharomyces cerevisiae (Baker's yeast).	otherTR
g10910_i0.p1	691.553418751353	6.55316168660001	1.62186927897708	4.04049930012431	5.33375242410715e-05	0.00288812557538646	UP	PF07690	Major_Facilitator_Superfamily	IPR011701	Major_facilitator_superfamily	GO:0022857|GO:0055085	PF07690	Major_Facilitator_Superfamily	NA	NA	otherTR
g10911_i0.p1	298.148289629679	-1.55502671899677	1.84364142817409	-0.843453990148635	0.398974587519068	0.938371900559921	neutre	PF13359	DDE_superfamily_endonuclease	IPR027806	Harbinger_transposaseNAderived_nuclease_domain	NA	PF13359	DDE_superfamily_endonuclease	NA	NA	notA-TR
g10913_i0.p1	472.082074180351	-2.74002329841237	1.24163787175104	-2.20678134966052	0.027329338646668	0.274525210688996	neutre	PF13499	EFNAhand_domain_pair	IPR002048	EFNAhand_domain	GO:0005509	PF00036	EF_hand	NA	NA	notA-TR
g10915_i0.p1	9.26292947245921	-5.7324812073399	3.03486585398883	-1.88887465974995	0.0589086256767666	0.437011114611661	neutre	PF00091	Tubulin/FtsZ_family,_GTPase_domain	IPR003008	Tubulin/FtsZ,_GTPase_domain	GO:0005525	PF00091	Tubulin/FtsZ_family,_GTPase_domain	Tubulin_alpha_chain_OS=Tetrahymena_pyriformis_OX=5908_PE=3_SV=1	NA	notA-TR
g10916_i0.p1	18.0000342436972	-0.5954370894898	3.73505670875315	-0.159418487032442	0.873339174621818	0.999679617317458	neutre	PF00069	Protein_kinase_domain	IPR000719	Protein_kinase_domain	GO:0004672|GO:0005524|GO:0006468	PF00069	Protein_kinase_domain	Calcium/calmodulin-dependent_protein_kinase_type_II_OS=Caenorhabditis_briggsae_OX=6238_GN=unc-43_PE=3_SV=1	NA	notA-TR
g10918_i1.p2	6.47242156338289	6.36480921397257	3.9134629455049	1.62638801046611	0.103867139749559	0.530552779344504	neutre	PF00520	Ion_transport_protein	IPR005821	Ion_transport_domain	GO:0005216|GO:0006811|GO:0016020|GO:0055085	PF00520	Ion_transport_protein	Voltage-dependent_L-type_calcium_channel_subunit_alpha-1C_OS=Mus_musculus_OX=10090_GN=Cacna1c_PE=1_SV=1	NA	otherTR
g10918_i2.p1	8.53947084850163	6.76793670204794	3.91183019878158	1.73012026548492	0.0836087901998322	0.505309708470753	neutre	PF00520	Ion_transport_protein	IPR005821	Ion_transport_domain	GO:0005216|GO:0006811|GO:0016020|GO:0055085	PF00520	Ion_transport_protein	Voltage-dependent_L-type_calcium_channel_subunit_alpha-1C_OS=Mus_musculus_OX=10090_GN=Cacna1c_PE=1_SV=1	NA	otherTR
g1091_i0.p1	12573.7198014857	-0.645822765618039	0.744832033622863	-0.867071683902688	0.385902734259105	0.931065841270434	neutre	PF02990	Endomembrane_protein_70	IPR004240	Nonaspanin_(TM9SF)	GO:0016020	PF02990	Endomembrane_protein_70	Transmembrane_9_superfamily_member_7_OS=Arabidopsis_thaliana_OX=3702_GN=TMN7_PE=2_SV=1	Multispanning membrane protein-like OS=Arabidopsis thaliana GN=TMN7 PE=4 SV=1	notA-TR
g1091_i1.p1	647.940564139719	-5.88994238130555	1.70114561429163	-3.46233875091179	0.000535502689649864	0.0181198145969567	DOWN	PF01437	Plexin_repeat	IPR002165	Plexin_repeat	NA	NA	NA	NA	NA	notA-TR
g10920_i0.p1	2134.87294122925	-0.565175032698278	1.03456254469715	-0.54629373119604	0.584864044685131	0.999679617317458	neutre	PF00022	Actin	IPR004000	Actin_family	NA	PF00022	Actin	Actin-related_protein_4_OS=Oryza_sativa_subsp._indica_OX=39946_GN=ARP4_PE=3_SV=2	NA	notA-TR
g10921_i0.p1	804.982520724238	0.445563252008356	2.51711139673989	0.177013720006766	0.859497612752617	0.999679617317458	neutre	PF01344	Kelch_motif	IPR006652	Kelch_repeat_type_1	GO:0005515	PF01344	Kelch_motif	Kelch-like_protein_3_OS=Homo_sapiens_OX=9606_GN=KLHL3_PE=1_SV=2	NA	notA-TR
g10921_i1.p1	129.371611214733	-3.94536416209997	3.02620099385853	-1.30373500309689	NA	NA	NA	PF01344	Kelch_motif	IPR006652	Kelch_repeat_type_1	GO:0005515	PF01344	Kelch_motif	NA	NA	notA-TR
g10923_i0.p1	1841.87057859179	-1.62133515248885	0.977981517433322	-1.65783823475926	0.0973501216627439	0.522698283068979	neutre	PF05219	DREV_methyltransferase	IPR007884	ProteinNALNAhistidine_NNAprosNAmethyltransferase	GO:0106370	PF05219	DREV_methyltransferase	Protein-L-histidine_N-pros-methyltransferase_OS=Mus_musculus_OX=10090_GN=Mettl9_PE=1_SV=1	NA	notA-TR
g10924_i0.p1	1786.2751606554	-0.866646350875608	1.89935596713302	-0.45628432261898	0.648185535997085	0.999679617317458	neutre	PF01594	AINA2E_family_transporter	IPR002549	Transmembrane_protein_TqsANAlike	NA	PF01594	AI-2E_family_transporter	AI-2_transport_protein_TqsA_OS=Escherichia_coli_(strain_K12)_OX=83333_GN=tqsA_PE=1_SV=1	UPF0118 inner membrane protein yhhT OS=Escherichia coli (strain K12) GN=yhhT PE=1 SV=1	metalTR
g10925_i0.p1	1071.08009452966	0.409961793640373	1.14368793235542	0.358455993144964	0.720002095139528	0.999679617317458	neutre	PF20330	Family_of_unknown_function_(DUF6625)	IPR046733	Protein_of_unknown_function_DUF6625	NA	PF20330	Family_of_unknown_function_(DUF6625)	NA	NA	notA-TR
g10926_i0.p1	759.789140125327	0.92330478957293	2.94714520431561	0.31328785165417	0.754061978898311	0.999679617317458	neutre	PF00248	Aldo/keto_reductase_family	IPR023210	NADPNAdependent_oxidoreductase_domain	NA	PF00248	Aldo/keto_reductase_family	Protein_tas_OS=Escherichia_coli_(strain_K12)_OX=83333_GN=tas_PE=1_SV=1	NA	notA-TR
g10927_i1.p1	501.547629752172	-1.16384349020719	2.1888159836208	-0.531722857890469	0.594917958142341	0.999679617317458	neutre	PF13679	Methyltransferase_domain	IPR025714	Methyltransferase_domain	NA	PF13679	Methyltransferase_domain	Glutathione_S-transferase_C-terminal_domain-containing_protein_OS=Xenopus_laevis_OX=8355_GN=gstcd_PE=2_SV=1	NA	notA-TR
g10928_i0.p1	516.920842844113	1.32316507569384	2.11396465411257	0.625916366728136	0.531369798791275	0.995780924674807	neutre	PF13499	EFNAhand_domain_pair	IPR002048	EFNAhand_domain	GO:0005509	PF00036	EF_hand	Calmodulin-like_protein_3_OS=Oryza_sativa_subsp._japonica_OX=39947_GN=CML3_PE=2_SV=1	NA	notA-TR
g1092_i0.p1	8151.64799856823	0.0862805154356778	0.779451052284647	0.110693949520988	0.911859044077021	0.999679617317458	neutre	PF08016	Polycystin_cation_channel	IPR013122	Polycystin_cation_channel,_PKD1/PKD2	NA	PF08016	Polycystin_cation_channel	Polycystic_kidney_disease_2-like_1_protein_OS=Mus_musculus_OX=10090_GN=Pkd2l1_PE=1_SV=1	NA	otherTR
g10933_i0.p1	55.9260133651888	0.480267177043773	1.75979812415401	0.272910381282882	0.784922106231413	0.999679617317458	neutre	PF07885	Ion_channel	IPR013099	Potassium_channel_domain	NA	NA	NA	NA	NA	otherTR
g10934_i0.p1	51.7104282963401	22.6820755085846	3.81155975837714	5.95086446138839	NA	NA	NA	PF02811	PHP_domain	IPR004013	PHP_domain	GO:0003824	PF02811	PHP_domain	Error-prone_DNA_polymerase_OS=Ruegeria_pomeroyi_(strain_ATCC_700808_/_DSM_15171_/_DSS-3)_OX=246200_GN=dnaE2_PE=3_SV=1	NA	notA-TR
g10937_i0.p1	33.6148345711176	22.0831662550674	3.90804919874388	5.65068788339854	NA	NA	NA	PF02992	Transposase_family_tnp2	IPR004242	Transposon,_En/SpmNAlike	NA	PF02992	Transposase_family_tnp2	NA	NA	notA-TR
g10938_i0.p1	13.0548759956074	5.50111920834258	2.69360511101682	2.04228867321459	0.041122904991856	0.356022491957803	neutre	PF02992	Transposase_family_tnp2	IPR004242	Transposon,_En/SpmNAlike	NA	PF02992	Transposase_family_tnp2	NA	NA	notA-TR
g10939_i0.p1	241.83365771848	1.14405504988158	2.63630847417205	0.433960995494232	NA	NA	neutre	PF00400	WD_domain,_GNAbeta_repeat	IPR001680	WD40_repeat	GO:0005515	PF00400	WD_domain,_G-beta_repeat	Angio-associated_migratory_cell_protein_OS=Homo_sapiens_OX=9606_GN=AAMP_PE=1_SV=2	NA	notA-TR
g10939_i1.p1	2572.66577233181	0.00292890803624493	1.38714620468177	0.00211146310775284	0.998315297437431	0.999760118405585	neutre	PF00400	WD_domain,_GNAbeta_repeat	IPR001680	WD40_repeat	GO:0005515	PF00400	WD_domain,_G-beta_repeat	Angio-associated_migratory_cell_protein_OS=Homo_sapiens_OX=9606_GN=AAMP_PE=1_SV=2	NA	notA-TR
g1093_i0.p1	3444.61398769957	-1.00754792722888	1.03583956459938	-0.972687240053967	0.330708768904887	0.895538624061441	neutre	PF00388	PhosphatidylinositolNAspecific_phospholipase_C,_X_domain	IPR000909	PhosphatidylinositolNAspecific_phospholipase_C,_X_domain	NA	PF00387	Phosphatidylinositol-specific_phospholipase_C,_Y_domain	1-phosphatidylinositol_4,5-bisphosphate_phosphodiesterase_eta-1_OS=Homo_sapiens_OX=9606_GN=PLCH1_PE=1_SV=1	NA	notA-TR
g10941_i0.p2	320.640529182252	-7.42867172263583	1.81995246067574	-4.08179437823205	4.46893268365262e-05	0.00253270169856115	DOWN	PF03629	Carbohydrate_esterase,_sialic_acidNAspecific_acetylesterase	IPR005181	Sialate_ONAacetylesterase_domain	NA	PF03629	Carbohydrate_esterase,_sialic_acid-specific_acetylesterase	NA	NA	notA-TR
g10942_i0.p2	77.190044570529	-23.7847326768249	3.90726967245822	-6.08730255924746	NA	NA	NA	PF04488	Glycosyltransferase_sugarNAbinding_region_containing_DXD_motif	IPR007577	Glycosyltransferase,_DXD_sugarNAbinding_motif	NA	PF04488	Glycosyltransferase_sugar-binding_region_containing_DXD_motif	Inositol_phosphoceramide_mannosyltransferase_3_OS=Schizosaccharomyces_pombe_(strain_972_/_ATCC_24843)_OX=284812_GN=SPAC17G8.11c_PE=1_SV=1	NA	notA-TR
g10942_i2.p1	232.515287195226	1.38838814296984	2.05078364773535	0.677003712460365	0.498403598902552	0.986317482372239	neutre	PF04488	Glycosyltransferase_sugarNAbinding_region_containing_DXD_motif	IPR007577	Glycosyltransferase,_DXD_sugarNAbinding_motif	NA	PF04488	Glycosyltransferase_sugar-binding_region_containing_DXD_motif	Inositol_phosphoceramide_mannosyltransferase_3_OS=Schizosaccharomyces_pombe_(strain_972_/_ATCC_24843)_OX=284812_GN=SPAC17G8.11c_PE=1_SV=1	NA	notA-TR
g10943_i0.p1	717.492361861253	1.19008007887565	1.45867594554808	0.815863237141742	0.414578360370173	0.947367954160597	neutre	PF00168	C2_domain	IPR000008	C2_domain	NA	PF00168	Cdomain	Synaptotagmin_2_OS=Caenorhabditis_elegans_OX=6239_GN=snt-2_PE=1_SV=1	NA	notA-TR
g10944_i0.p1	526.726061753631	-3.25045631591451	1.45933510695221	-2.22735429335557	0.0259236045842534	0.265662625072341	neutre	PF01762	Galactosyltransferase	IPR002659	Glycosyl_transferase,_family_31	GO:0006486|GO:0016020|GO:0016758	PF01762	Galactosyltransferase	NA	NA	notA-TR
g10947_i1.p1	510.54362389383	0.517760194991136	1.20079339809111	0.431181746846887	0.666336224965313	0.999679617317458	neutre	PF05050	Methyltransferase_FkbM_domain	IPR006342	Methyltransferase_FkbM	NA	PF05050	Methyltransferase_FkbM_domain	NA	NA	notA-TR
g10948_i0.p1	324.597762764392	2.86590264984587	1.27901134548702	2.24071714450243	0.0250444028487471	0.259576229578476	neutre	PF13424	Tetratricopeptide_repeat	NA	NA	NA	NA	NA	NA	NA	notA-TR
g1094_i0.p1	7470.4488375498	0.533921363832687	0.761364333049913	0.701269209307293	0.483135025462836	0.98015414992175	neutre	PF08016	Polycystin_cation_channel	IPR013122	Polycystin_cation_channel,_PKD1/PKD2	NA	PF08016	Polycystin_cation_channel	Polycystin-2_OS=Caenorhabditis_elegans_OX=6239_GN=pkd-2_PE=1_SV=3	NA	otherTR
g10951_i0.p1	90.9775195462901	-24.0132961687309	3.90719310149834	-6.14591998525034	NA	NA	NA	PF01476	LysM_domain	IPR018392	LysM_domain	NA	NA	NA	NA	NA	notA-TR
g10953_i1.p1	20.1819943299978	-0.630489834508243	3.73401855819272	-0.168850214502791	NA	NA	neutre	PF00150	Cellulase_(glycosyl_hydrolase_family_5)	IPR001547	Glycoside_hydrolase,_family_5	GO:0004553|GO:0071704	PF00150	Cellulase_(glycosyl_hydrolase_family_5)	Endoglucanase_OS=Paenibacillus_polymyxa_OX=1406_PE=3_SV=2	NA	notA-TR
g10955_i0.p1	4680.62403948123	0.780591829314302	0.673169624067306	1.1595767268849	0.246221181003177	0.810501901233072	neutre	PF00149	CalcineurinNAlike_phosphoesterase	IPR004843	CalcineurinNAlike_phosphoesterase_domain,_ApaH_type	GO:0016787	PF00149	__Calcineurin-like_phosphoesterase	Serine/threonine-protein_phosphatase_PP1-beta_OS=Caenorhabditis_elegans_OX=6239_GN=gsp-2_PE=1_SV=1	NA	notA-TR
g10955_i1.p1	9172.48412128386	-0.463477655469191	0.706894833823007	-0.655652910861755	0.512047473338851	0.991238203999533	neutre	PF00149	CalcineurinNAlike_phosphoesterase	IPR004843	CalcineurinNAlike_phosphoesterase_domain,_ApaH_type	GO:0016787	PF00149	__Calcineurin-like_phosphoesterase	Serine/threonine-protein_phosphatase_PP1_OS=Emericella_nidulans_(strain_FGSC_A4_/_ATCC_38163_/_CBS_112.46_/_NRRL_194_/_M139)_OX=227321_GN=bimG_PE=2_SV=1	NA	notA-TR
g10958_i0.p2	2457.3558195083	0.582992690467449	1.14764241055811	0.507991587888367	0.611459242616932	0.999679617317458	neutre	PF02772	SNAadenosylmethionine_synthetase,_central_domain	IPR022629	SNAadenosylmethionine_synthetase,_central_domain	GO:0004478|GO:0006556	PF02772	S-adenosylmethionine_synthetase,_central_domain	S-adenosylmethionine_synthase_4_OS=Arabidopsis_thaliana_OX=3702_GN=METK4_PE=1_SV=1	NA	notA-TR
g10958_i1.p2	6.10317931918526	0.991635564328264	2.37287947138814	0.417903891152194	0.67601738744669	NA	neutre	PF02772	SNAadenosylmethionine_synthetase,_central_domain	IPR022629	SNAadenosylmethionine_synthetase,_central_domain	GO:0004478|GO:0006556	PF02772	S-adenosylmethionine_synthetase,_central_domain	S-adenosylmethionine_synthase_4_OS=Arabidopsis_thaliana_OX=3702_GN=METK4_PE=1_SV=1	NA	notA-TR
g10959_i0.p1	1836.76375689088	-0.604332533579924	1.44424241024698	-0.418442589202581	0.675623553479051	0.999679617317458	neutre	PF00069	Protein_kinase_domain	IPR000719	Protein_kinase_domain	GO:0004672|GO:0005524|GO:0006468	PF00069	Protein_kinase_domain	Mitogen-activated_protein_kinase_7_OS=Bos_taurus_OX=9913_GN=MAPK7_PE=2_SV=1	NA	notA-TR
g1095_i0.p1	2386.51888366696	0.803061374557622	0.920834143259586	0.872102083134027	0.383152689830799	0.930043935730461	neutre	PF12796	Ankyrin_repeats_(3_copies)	IPR002110	Ankyrin_repeat	GO:0005515	PF13857	Ankyrin_repeats_(many_copies)	NA	NA	notA-TR
g10961_i1.p1	1025.68464467101	2.39940928640293	0.668941872779209	3.58687261784685	0.000334667707068729	0.0126619013896928	UP	PF02590	Predicted_SPOUT_methyltransferase	IPR003742	RNA_methyltransferase_RlmH	GO:0006364|GO:0008168	PF02590	Predicted_SPOUT_methyltransferase	Ribosomal_RNA_large_subunit_methyltransferase_H_OS=Protochlamydia_amoebophila_(strain_UWE25)_OX=264201_GN=rlmH_PE=3_SV=1	NA	notA-TR
g10961_i2.p2	835.536011264241	-0.698921490332137	2.20882951602138	-0.316421654664891	0.751682482644202	0.999679617317458	neutre	PF10294	Lysine_methyltransferase	NA	NA	NA	NA	NA	NA	NA	notA-TR
g10962_i0.p1	36.9757675311776	4.12255849572125	3.3139367346338	1.24400639657257	NA	NA	NA	NA	Lysophosphatidylcholine_acyltransferase_2_OS=Homo_sapiens_OX=9606_GN=LPCAT2_PE=1_SV=1	NA	NA	NA	NA	NA	NA	NA	notA-TR
g10962_i1.p1	1521.81114284064	-0.647823149830881	1.5905334427885	-0.407299294942913	0.683788180566774	0.999679617317458	neutre	NA	Lysophosphatidylcholine_acyltransferase_2_OS=Homo_sapiens_OX=9606_GN=LPCAT2_PE=1_SV=1	NA	NA	NA	NA	NA	NA	NA	notA-TR
g10963_i0.p1	1108.02845405769	1.75781798525376	1.24516487263737	1.41171504584011	0.158033881365259	0.666822831732823	neutre	PF13499	EFNAhand_domain_pair	IPR002048	EFNAhand_domain	GO:0005509	PF00036	EF_hand	Neo-calmodulin_(Fragment)_OS=Gallus_gallus_OX=9031_PE=2_SV=1	NA	notA-TR
g10964_i1.p1	430.765574313054	12.4243369353815	1.88576137716161	6.58849899348468	4.44295264692715e-11	2.54945261955271e-08	UP	PF05050	Methyltransferase_FkbM_domain	IPR006342	Methyltransferase_FkbM	NA	PF05050	Methyltransferase_FkbM_domain	NA	NA	notA-TR
g10964_i2.p1	635.601511151894	0.609693771862662	1.22261311215698	0.498680871160475	0.618004222616276	0.999679617317458	neutre	PF05050	Methyltransferase_FkbM_domain	IPR006342	Methyltransferase_FkbM	NA	PF05050	Methyltransferase_FkbM_domain	NA	NA	notA-TR
g10965_i0.p1	445.992661718523	-1.01943818607033	1.15625251401877	-0.881674352021154	0.377952934603699	0.928497438552527	neutre	PF00620	RhoGAP_domain	IPR000198	Rho_GTPaseNAactivating_protein_domain	GO:0007165	PF00620	RhoGAP_domain	Rho_GTPase-activating_protein_1_OS=Arabidopsis_thaliana_OX=3702_GN=ROPGAP1_PE=2_SV=1	NA	notA-TR
g10967_i0.p2	399.565790953832	0.590175177725037	2.48332677917826	0.237655061216039	0.812148641038429	0.999679617317458	neutre	PF00149	CalcineurinNAlike_phosphoesterase	IPR004843	CalcineurinNAlike_phosphoesterase_domain,_ApaH_type	GO:0016787	PF00149	Calcineurin-like_phosphoesterase	Serine/threonine-protein_phosphatase_BSL3_OS=Arabidopsis_thaliana_OX=3702_GN=BSL3_PE=1_SV=2	NA	notA-TR
g10968_i0.p1	152.010910911042	2.84514616750404	1.83884999375841	1.54724212260994	0.121804872200903	0.576557783776783	neutre	PF05653	Magnesium_transporter_NIPA	IPR008521	Magnesium_transporter_NIPA	GO:0015095|GO:0015693|GO:0016020	PF05653	Magnesium_transporter_NIPA	NA	NA	otherTR
g10969_i0.p1	31.7804705086847	22.0040708005378	3.90812248734402	5.63034318187196	NA	NA	NA	PF05050	Methyltransferase_FkbM_domain	IPR006342	Methyltransferase_FkbM	NA	NA	NA	NA	NA	notA-TR
g1096_i0.p1	884.417314022233	0.0225014285136822	2.3141893450518	0.00972324436710191	0.992242095679396	0.999679617317458	neutre	PF05658	YadA_head_domain_repeat_(2_copies)	IPR008640	Trimeric_autotransporter_adhesin_YadANAlike,_head_domain	GO:0019867	PF05658	YadA_head_domain_repeat_(copies)	NA	Putative haemagglutinin - Escherichia coli O9:H4 (strain HS).	metalTR
g10970_i0.p1	4079.52193021885	1.22515763814808	1.14211782248664	1.07270687316712	0.283402655578878	0.854084842699303	neutre	PF07714	Protein_tyrosine_and_serine/threonine_kinase	IPR001245	SerineNAthreonine/tyrosineNAprotein_kinase,_catalytic_domain	GO:0004672|GO:0006468	PF07714	Protein_tyrosine_and_serine/threonine_kinase	Serine/threonine-protein_kinase_STY13_OS=Arabidopsis_thaliana_OX=3702_GN=STY13_PE=1_SV=2	NA	notA-TR
g10972_i0.p1	2345.11442868835	0.274181130481538	1.34221180969571	0.204275605758302	0.838138131822767	0.999679617317458	neutre	PF00850	Histone_deacetylase_domain	IPR023801	Histone_deacetylase_domain	NA	PF00850	Histone_deacetylase_domain	Probable_histone_deacetylase_1-A_OS=Xenopus_laevis_OX=8355_GN=hdac1-a_PE=1_SV=1	NA	notA-TR
g10973_i1.p1	409.273482998979	-2.86424039518869	2.09950037587839	-1.36424857461164	0.172489344981781	0.692421034582421	neutre	PF04072	Leucine_carboxyl_methyltransferase	IPR007213	Methyltransferase_Ppm1/Ppm2/Tcmp	GO:0008168|GO:0032259	PF04072	Leucine_carboxyl_methyltransferase	NA	NA	notA-TR
g10973_i2.p2	146.073493930075	10.8638389002621	2.32776555912878	4.66706746203776	3.05529037015392e-06	0.000264631701557461	UP	PF04072	Leucine_carboxyl_methyltransferase	IPR007213	Methyltransferase_Ppm1/Ppm2/Tcmp	GO:0008168|GO:0032259	PF04072	Leucine_carboxyl_methyltransferase	NA	NA	notA-TR
g10973_i3.p1	2492.24373876328	-1.58916826871501	0.968446553921723	-1.64094576234452	0.100808674423279	0.527522524703863	neutre	PF04072	Leucine_carboxyl_methyltransferase	IPR007213	Methyltransferase_Ppm1/Ppm2/Tcmp	GO:0008168|GO:0032259	PF04072	Leucine_carboxyl_methyltransferase	Putative_S-adenosyl-L-methionine-dependent_methyltransferase_Mvan_1345_OS=Mycolicibacterium_vanbaalenii_(strain_DSM_7251_/_JCM_13017_/_BCRC_16820_/_KCTC_9966_/_NRRL_B-24157_/_PYR-1)_OX=350058_GN=Mvan_1345_PE=3_SV=1	NA	notA-TR
g10975_i1.p1	646.707954600299	-0.171487607634637	1.62934229532327	-0.105249589436708	0.91617776251832	0.999679617317458	neutre	PF01490	Transmembrane_amino_acid_transporter_protein	IPR013057	Amino_acid_transporter,_transmembrane_domain	NA	PF01490	Transmembrane_amino_acid_transporter_protein	Amino_acid_transporter_AVT1C_OS=Arabidopsis_thaliana_OX=3702_GN=AVT1C_PE=1_SV=1	2.A.18.2.2 Lysine histidine transporter 1	nitrateTR
g10976_i0.p1	710.019115193071	-0.0388753512171496	0.923808970143191	-0.0420815909712632	0.966433655446758	0.999679617317458	neutre	PF00271	Helicase_conserved_CNAterminal_domain	IPR001650	Helicase,_CNAterminal	NA	PF00271	Helicase_conserved_C-terminal_domain	Protein_CHROMATIN_REMODELING_20_OS=Arabidopsis_thaliana_OX=3702_GN=ATRX_PE=2_SV=2	NA	notA-TR
g10977_i0.p1	827.284504118968	-3.94842330615353	1.91596352465441	-2.06080296171907	0.0393218418208004	0.346097548961732	neutre	PF00041	Fibronectin_type_III_domain	IPR003961	Fibronectin_type_III	GO:0005515	PF00041	Fibronectin_type_III_domain	NA	NA	notA-TR
g10978_i0.p1	871.838646267994	-0.865231879354962	0.747327332895922	-1.15776827806118	0.246958611958101	0.811716648150743	neutre	PF00036	EF_hand	NA	NA	NA	NA	NA	NA	NA	notA-TR
g10979_i0.p1	415.988374440793	-2.03459828589767	1.16438834506877	-1.74735370249477	0.0805760030676066	0.500300205400987	neutre	PF04056	Ssl1NAlike	IPR007198	Ssl1NAlike	NA	PF04056	Ssl1-like	General_transcription_and_DNA_repair_factor_IIH_subunit_SSL1_OS=Saccharomyces_cerevisiae_(strain_ATCC_204508_/_S288c)_OX=559292_GN=SSL1_PE=1_SV=1	NA	notA-TR
g10979_i1.p1	360.373496712186	-2.37150428230508	2.79108981777341	-0.849669640583959	0.39550878188151	0.937222052548558	neutre	PF07975	TFIIH_C1NAlike_domain	IPR004595	TFIIH_C1NAlike_domain	GO:0006281|GO:0008270	PF04056	Ssl1-like	General_transcription_factor_IIH_subunit_2_OS=Rattus_norvegicus_OX=10116_GN=Gtf2h2_PE=1_SV=1	NA	notA-TR
g1097_i0.p1	1475.24390316241	0.613457100029356	1.81181499269215	0.338587053591951	0.734920836861954	0.999679617317458	neutre	PF00023	Ankyrin_repeat	IPR002110	Ankyrin_repeat	GO:0005515	PF12796	Ankyrin_repeats_(copies)	Poly_[ADP-ribose]_polymerase_tankyrase-2_OS=Homo_sapiens_OX=9606_GN=TNKS2_PE=1_SV=1	NA	notA-TR
g10980_i0.p1	99.3096746021968	-3.76488928819915	3.73207153347279	-1.00879344204205	NA	NA	NA	PF01061	ABCNA2_type_transporter	IPR013525	ABCNA2_type_transporter	GO:0016020|GO:0140359	PF01061	ABC-type_transporter	ABC_transporter_G_family_member_7_OS=Arabidopsis_thaliana_OX=3702_GN=ABCG7_PE=2_SV=1	NA	otherTR
g10980_i1.p2	577.784519466869	-0.624772858443496	0.926581316715739	-0.674277418692187	0.500134957617922	0.987435523940766	neutre	PF01061	ABCNA2_type_transporter	IPR013525	ABCNA2_type_transporter	GO:0016020|GO:0140359	PF01061	ABC-type_transporter	ABC_transporter_G_family_member_7_OS=Arabidopsis_thaliana_OX=3702_GN=ABCG7_PE=2_SV=1	ABC transporter ABCG6 - Leishmania donovani.	otherTR
g10984_i0.p1	196.569350961063	-0.820944108469788	2.55042108765149	-0.321885712302411	NA	NA	neutre	PF01697	Glycosyltransferase_family_92	IPR008166	Glycosyltransferase_family_92	NA	NA	NA	NA	NA	notA-TR
g10985_i0.p1	3.30814476730838	-5.23346128475899	3.91855927615723	-1.33555751385525	0.181693944762205	NA	NA	PF00535	Glycosyl_transferase_family_2	IPR001173	Glycosyltransferase_2NAlike	NA	PF00535	Glycosyl_transferase_family_2	N-acetylglucosaminyl-diphospho-decaprenol_L-rhamnosyltransferase_OS=Mycobacterium_tuberculosis_(strain_ATCC_25618_/_H37Rv)_OX=83332_GN=wbbL_PE=1_SV=2	NA	notA-TR
g10987_i0.p1	7.85380235780503	-5.49003665081901	2.15809220124397	-2.5439305362646	0.0109612880430064	0.145897427672942	neutre	NA	Conserved_oligomeric_Golgi_complex_subunit_4_OS=Arabidopsis_thaliana_OX=3702_GN=COG4_PE=1_SV=1	NA	NA	NA	NA	NA	NA	NA	notA-TR
g10987_i1.p1	268.160410131499	-1.85959229629841	1.52640852476488	-1.21827955368951	NA	NA	neutre	NA	Conserved_oligomeric_Golgi_complex_subunit_4_OS=Arabidopsis_thaliana_OX=3702_GN=COG4_PE=1_SV=1	NA	NA	NA	NA	NA	NA	NA	notA-TR
g10988_i0.p2	132.593984574132	-1.84959576229202	1.62013255532956	-1.14163236594908	0.253606864717392	0.82137428113	neutre	PF13621	CupinNAlike_domain	IPR041667	CupinNAlike_domain_8	NA	PF13621	Cupin-like_domain	NA	NA	notA-TR
g10989_i0.p1	14.8294555761029	-1.46545456573526	1.17347974549627	-1.2488111289177	0.211734162521429	0.760744145105909	neutre	PF09409	PUB_domain	IPR018997	PUB_domain	NA	PF09409	PUB_domain	DDT_domain-containing_protein_PTM_OS=Arabidopsis_thaliana_OX=3702_GN=PTM_PE=1_SV=1	NA	notA-TR
g1098_i0.p1	177.97537377502	-0.406741748517821	1.1727474064266	-0.346828094685091	0.728720469194848	0.999679617317458	neutre	PF03382	Mycoplasma_protein_of_unknown_function,_DUF285	IPR005046	Protein_of_unknown_function_DUF285	NA	PF03382	Mycoplasma_protein_of_unknown_function,_DUF285	NA	NA	notA-TR
g10993_i0.p1	8020.21023957657	0.882454228638184	0.796455222837401	1.10797720114686	0.26787166223664	0.836933908600682	neutre	PF03405	Fatty_acid_desaturase	IPR005067	Fatty_acid_desaturase,_type_2	GO:0006631|GO:0045300	PF03405	Fatty_acid_desaturase	Stearoyl-[acyl-carrier-protein]_9-desaturase,_chloroplastic_OS=Ricinus_communis_OX=3988_PE=1_SV=1	NA	otherTR
g10995_i0.p1	2082.98562663849	0.455122488415642	1.01970569878228	0.446327297139893	0.655360841008919	0.999679617317458	neutre	PF03151	TrioseNAphosphate_Transporter_family	IPR004853	Sugar_phosphate_transporter_domain	NA	PF03151	Triose-phosphate_Transporter_family	Solute_carrier_family_35_member_C2_OS=Homo_sapiens_OX=9606_GN=SLC35C2_PE=1_SV=2	NA	sugarTR
g10996_i0.p1	2223.2111426479	-0.0928050216948704	0.979048236868909	-0.0947910615636977	0.92448078674154	0.999679617317458	neutre	PF01762	Galactosyltransferase	IPR002659	Glycosyl_transferase,_family_31	GO:0006486|GO:0016020|GO:0016758	PF01762	Galactosyltransferase	Beta-1,3-galactosyltransferase_6_OS=Homo_sapiens_OX=9606_GN=B3GALT6_PE=1_SV=2	NA	notA-TR
g10998_i0.p1	54.5416396100135	-6.80200907396151	2.90210049940877	-2.34382271576992	NA	NA	NA	PF07714	Protein_tyrosine_and_serine/threonine_kinase	IPR001245	SerineNAthreonine/tyrosineNAprotein_kinase,_catalytic_domain	GO:0004672|GO:0006468	PF07714	Protein_tyrosine_and_serine/threonine_kinase	Serine/threonine-protein_kinase_STY13_OS=Arabidopsis_thaliana_OX=3702_GN=STY13_PE=1_SV=2	NA	notA-TR
g10999_i1.p1	1.28000394466272	-1.6208110167398	3.64208698865045	-0.445022598798603	0.656303422754082	NA	neutre	PF05721	PhytanoylNACoA_dioxygenase_(PhyH)	IPR008775	PhytanoylNACoA_dioxygenaseNAlike	NA	PF05721	Phytanoyl-CoA_dioxygenase_(PhyH)	NA	NA	notA-TR
g1099_i0.p1	1262.96599647014	1.84286060266067	1.23758359876676	1.48907969085649	0.136466385082321	0.615379687805731	neutre	PF13621	CupinNAlike_domain	IPR041667	CupinNAlike_domain_8	NA	PF13621	Cupin-like_domain	NA	NA	notA-TR
g109_i0.p1	539.553648070638	-25.7710163447658	3.90683695928373	-6.59638900044874	NA	NA	NA	PF00595	PDZ_domain	IPR001478	PDZ_domain	GO:0005515	NA	NA	NA	NA	notA-TR
g109_i1.p1	11636.947567937	0.665160210740045	0.780105300729528	0.852654391808401	0.393850989945901	0.936320522108636	neutre	PF00595	PDZ_domain	IPR001478	PDZ_domain	GO:0005515	NA	NA	NA	NA	notA-TR
g10_i0.p1	834.88995631281	1.16720476585804	3.72519557058151	0.313327110951073	0.754032154817792	0.999679617317458	neutre	PF01833	IPT/TIG_domain	IPR002909	IPT_domain	NA	PF01833	T/TIG_domain	Plexin-D1_OS=Mus_musculus_OX=10090_GN=Plxnd1_PE=1_SV=1	NA	notA-TR
g10_i1.p1	62.3976828760789	-4.66077361715289	3.74472318183232	-1.24462433959467	NA	NA	NA	PF01833	IPT/TIG_domain	IPR002909	IPT_domain	NA	PF01833	T/TIG_domain	Plexin-D1_OS=Mus_musculus_OX=10090_GN=Plxnd1_PE=1_SV=1	NA	notA-TR
g10_i2.p1	2283.21398281642	-0.239979139017809	3.2072546104345	-0.0748238503538384	0.940354865169028	0.999679617317458	neutre	PF01833	IPT/TIG_domain	IPR002909	IPT_domain	NA	PF01833	PT/TIG_domain	Plexin-D1_OS=Mus_musculus_OX=10090_GN=Plxnd1_PE=1_SV=1	NA	notA-TR
g11002_i0.p3	647.133311079226	-1.40367831311613	1.73051436186196	-0.81113358204426	0.417288962457528	0.949591296973422	neutre	PF00789	UBX_domain	IPR001012	UBX_domain	GO:0005515	PF00789	__UBX_domain	NSFL1_cofactor_p47_OS=Gallus_gallus_OX=9031_GN=NSFL1C_PE=2_SV=1	NA	notA-TR
g11002_i1.p2	20473.0705640043	-0.155729834239075	0.580071046419478	-0.268466828676119	0.788340004830975	0.999679617317458	neutre	PF08059	SEP_domain	IPR012989	SEP_domain	NA	PF08059	__SEP_domain	Plant_UBX_domain-containing_protein_5_OS=Arabidopsis_thaliana_OX=3702_GN=PUX5_PE=1_SV=1	NA	notA-TR
g11004_i0.p1	2739.76550020941	-0.251694501567645	1.06995432691766	-0.235238547324474	0.814023588864493	0.999679617317458	neutre	PF13516	Leucine_Rich_repeat	IPR001611	LeucineNArich_repeat	GO:0005515	PF13516	1Leucine_Rich_repeat	NA	NA	notA-TR
g11005_i0.p1	46.255818291029	-4.16841377659122	3.74446834481306	-1.11321912558439	NA	NA	NA	PF07885	Ion_channel	IPR013099	Potassium_channel_domain	NA	PF07885	Ion_channel	Two-pore_potassium_channel_2_OS=Arabidopsis_thaliana_OX=3702_GN=TPK2_PE=2_SV=1	NA	otherTR
g11005_i1.p1	1637.32653754096	0.159261014522661	1.11240567562575	0.143168106754826	0.886157417428018	0.999679617317458	neutre	PF07885	Ion_channel	IPR013099	Potassium_channel_domain	NA	PF07885	Ion_channel	Two-pore_potassium_channel_2_OS=Arabidopsis_thaliana_OX=3702_GN=TPK2_PE=2_SV=1	NA	otherTR
g11007_i0.p2	2265.08028987873	-1.17254247999337	1.0469764398408	-1.11993205899807	0.262742715449638	0.831152458506758	neutre	PF04969	CS_domain	IPR007052	CS_domain	NA	PF04969	CS_domain	NA	NA	notA-TR
g11008_i0.p3	1624.14371158387	0.33231293509998	1.9625409212468	0.169327901141986	0.865538730908664	0.999679617317458	neutre	PF00612	IQ_calmodulinNAbinding_motif	IPR000048	IQ_motif,_EFNAhand_binding_site	GO:0005515	PF00595	PDZ_domain	NA	NA	notA-TR
g11009_i0.p1	959.028598419657	-0.618117057497697	1.78911377975244	-0.345487841239044	0.72972764949749	0.999679617317458	neutre	PF02485	CoreNA2/INABranching_enzyme	IPR003406	Glycosyl_transferase,_family_14	GO:0016020|GO:0016757	PF02485	Core-2/I-Branching_enzyme	NA	NA	notA-TR
g11010_i0.p1	1326.83789941586	-0.772059803537569	1.24306266559966	-0.621094836892331	0.534537226178295	0.99620810873157	neutre	PF00679	Elongation_factor_G_CNAterminus	IPR000640	Elongation_factor_EFG,_domain_VNAlike	NA	PF00679	Elongation_factor_G_C-terminus	Elongation_factor-like_GTPase_1_OS=Homo_sapiens_OX=9606_GN=EFL1_PE=1_SV=2	NA	notA-TR
g11011_i0.p1	31.3484953674805	-2.109350073726	2.28885364877973	-0.921574900540525	NA	NA	NA	PF12796	Ankyrin_repeats_(3_copies)	IPR002110	Ankyrin_repeat	GO:0005515	PF12796	Ankyrin_repeats_(copies)	IQ_motif_and_ankyrin_repeat_domain-containing_protein_1_OS=Mus_musculus_OX=10090_GN=Iqank1_PE=1_SV=3	NA	notA-TR
g11011_i1.p1	729.648854477358	0.630467535863462	1.64060631497028	0.384289350900665	0.70076399994131	0.999679617317458	neutre	PF12796	Ankyrin_repeats_(3_copies)	IPR002110	Ankyrin_repeat	GO:0005515	PF12796	Ankyrin_repeats_(copies)	IQ_motif_and_ankyrin_repeat_domain-containing_protein_1_OS=Mus_musculus_OX=10090_GN=Iqank1_PE=1_SV=3	NA	notA-TR
g11016_i0.p1	8.60085972653041	-2.82123024566002	3.31737605226408	-0.850440288111008	0.395080345171891	0.936929018810414	neutre	PF00023	Ankyrin_repeat	IPR002110	Ankyrin_repeat	GO:0005515	PF12796	Ankyrin_repeats_(copies)	NA	NA	notA-TR
g11017_i1.p1	177.173132459665	-8.46841352913851	3.41866822266175	-2.47710891422656	NA	NA	NA	PF07885	Ion_channel	IPR013099	Potassium_channel_domain	NA	PF07885	Ion_channel	Two_pore_potassium_channel_a_OS=Oryza_sativa_subsp._japonica_OX=39947_GN=TPKA_PE=1_SV=1	NA	otherTR
g11018_i1.p1	271.350497889857	0.0989927001390135	2.8540367214229	0.0346851529260142	0.972330800052967	0.999679617317458	neutre	PF01490	Transmembrane_amino_acid_transporter_protein	IPR013057	Amino_acid_transporter,_transmembrane_domain	NA	PF01490	Transmembrane_amino_acid_transporter_protein	Amino_acid_transporter_ANT1_OS=Arabidopsis_thaliana_OX=3702_GN=ANT1_PE=1_SV=1	NA	nitrateTR
g11019_i0.p1	81.4817056670126	1.43583986468889	2.11508365629415	0.678857245393608	0.497228317965412	0.986203590232094	neutre	PF00076	RNA_recognition_motif._(a.k.a._RRM,_RBD,_or_RNP_domain)	IPR000504	RNA_recognition_motif_domain	GO:0003723	PF00160	Cyclophilin_type_peptidyl-prolyl_cis-trans_isomerase/CLD	Peptidyl-prolyl_cis-trans_isomerase_CYP59_OS=Arabidopsis_thaliana_OX=3702_GN=CYP59_PE=1_SV=1	NA	notA-TR
g1101_i0.p1	893.981763308756	-0.183350257587251	1.27701507836858	-0.143577206481763	0.885834340733729	0.999679617317458	neutre	PF05686	Glycosyl_transferase_family_90	IPR006598	Glycosyl_transferase_CAP10_domain	NA	PF05686	Glycosyl_transferase_family_90	O-glucosyltransferase_rumi_OS=Drosophila_pseudoobscura_pseudoobscura_OX=46245_GN=rumi_PE=3_SV=1	NA	notA-TR
g11020_i0.p1	130.062360288635	8.7618948635696	2.02468370346653	4.32753760430236	1.50785607601971e-05	0.00101296054928056	UP	PF04055	Radical_SAM_superfamily	IPR007197	Radical_SAM	GO:0003824|GO:0051536	PF04055	Radical_SAM_superfamily	Heme_chaperone_HemW_OS=Synechocystis_sp._(strain_PCC_6803_/_Kazusa)_OX=1111708_GN=hemW_PE=1_SV=1	NA	notA-TR
g11021_i0.p2	3.17949901447599	-2.05181640109437	3.81317557674148	-0.538086002021373	0.590517675904613	NA	NA	NA	Non-reducing_polyketide_synthase_ntnG_OS=Nectria_sp_OX=1755444_GN=ntnG_PE=2_SV=1	NA	NA	NA	NA	NA	NA	NA	notA-TR
g11022_i0.p1	3.13181688550785	5.31428801172966	3.92062649402801	1.35546908633722	0.175268151368364	NA	NA	PF08284	Retroviral_aspartyl_protease	NA	NA	NA	PF08284	Retroviral_aspartyl_protease	NA	NA	notA-TR
g11024_i0.p1	24.4595452248218	2.55264797676683	1.37972631371995	1.85011183115331	0.064297433062454	0.456789017281965	neutre	PF01459	Eukaryotic_porin	IPR027246	Eukaryotic_porin/Tom40	GO:0005741|GO:0055085	PF01459	Eukaryotic_porin	Voltage-dependent_anion-selective_channel_protein_2_OS=Xenopus_laevis_OX=8355_GN=vdac2_PE=1_SV=1	NA	otherTR
g11024_i1.p2	5.46052623798163	0.301073772626984	2.37670506829884	0.126676959898302	0.899196082244287	NA	neutre	PF01459	Eukaryotic_porin	IPR027246	Eukaryotic_porin/Tom40	GO:0005741|GO:0055085	PF01459	__Eukaryotic_porin	Mitochondrial_outer_membrane_protein_porin_5_OS=Oryza_sativa_subsp._japonica_OX=39947_GN=VDAC5_PE=2_SV=1	VOLTAGE-DEPENDENT ANION-SELECTIVE CHANNEL PROTEIN 3 (VDAC-3) (MVDAC3) (OUTER MITOCHONDRIAL MEMBRANE PROTEIN PORIN 3) - Mus musculus (Mouse).	notA-TR
g11024_i2.p2	51.8693784871951	22.6875164904856	3.90759493600546	5.80600519297374	NA	NA	NA	PF01459	Eukaryotic_porin	IPR027246	Eukaryotic_porin/Tom40	GO:0005741|GO:0055085	PF01459	__Eukaryotic_porin	Voltage-dependent_anion-selective_channel_protein_2_OS=Xenopus_laevis_OX=8355_GN=vdac2_PE=1_SV=1	NA	otherTR
g11024_i3.p2	9300.29685999883	-0.72142784580721	0.681113954979165	-1.05918817333478	0.289514090070846	0.860346534098637	neutre	PF01459	Eukaryotic_porin	IPR027246	Eukaryotic_porin/Tom40	GO:0005741|GO:0055085	PF01459	__Eukaryotic_porin	Voltage-dependent_anion-selective_channel_protein_2_OS=Xenopus_laevis_OX=8355_GN=vdac2_PE=1_SV=1	NA	otherTR
g11024_i4.p2	7.79878533935272	-0.203361473848557	1.16140016855635	-0.175100262040896	0.86100085237278	0.999679617317458	neutre	PF01459	Eukaryotic_porin	IPR027246	Eukaryotic_porin/Tom40	GO:0005741|GO:0055085	PF01459	__Eukaryotic_porin	Voltage-dependent_anion-selective_channel_protein_2_OS=Xenopus_laevis_OX=8355_GN=vdac2_PE=1_SV=1	Voltage-dependent anion-selective channel protein 1 (VDAC-1) (Plasmalemmal porin) (Brain-derived voltage-dependent anion channel 1) (BR1-VDAC) - Bos taurus (Bovine).	otherTR
g11025_i0.p1	1600.02359978341	-0.0895424939665649	1.05340535154658	-0.0850028850101253	0.932259097106616	0.999679617317458	neutre	NA	Uncharacterized_protein_YfaP_OS=Escherichia_coli_(strain_K12)_OX=83333_GN=yfaP_PE=3_SV=1	NA	NA	NA	NA	NA	NA	NA	notA-TR
g11026_i0.p1	2538.93602784543	-0.258578508820389	0.816311290531388	-0.316764587014427	0.751422236930638	0.999679617317458	neutre	PF00294	pfkB_family_carbohydrate_kinase	IPR011611	Carbohydrate_kinase_PfkB	NA	PF00294	pfkB_family_carbohydrate_kinase	Ribokinase_OS=Arabidopsis_thaliana_OX=3702_GN=RBSK_PE=1_SV=1	NA	notA-TR
g11027_i0.p2	2026.71869822229	0.176524789154005	0.644731649227445	0.273795755746638	0.784241585459913	0.999679617317458	neutre	PF16203	ERCC3/RAD25/XPB_CNAterminal_helicase	IPR032438	ERCC3/RAD25/XPB_helicase,_CNAterminal_domain	NA	PF16203	ERCC3/RAD25/XPB_C-terminal_helicase	General_transcription_and_DNA_repair_factor_IIH_helicase_subunit_XPB_OS=Dictyostelium_discoideum_OX=44689_GN=repB_PE=2_SV=1	NA	notA-TR
g11028_i0.p1	151.861845067992	5.83078380672835	2.87021966099389	2.0314765054286	NA	NA	NA	PF03407	NucleotideNAdiphosphoNAsugar_transferase	IPR005069	NucleotideNAdiphosphoNAsugar_transferase	NA	PF03407	Nucleotide-diphospho-sugar_transferase	Arabinosyltransferase_RRA2_OS=Arabidopsis_thaliana_OX=3702_GN=RRA2_PE=2_SV=1	NA	notA-TR
g11028_i1.p1	1218.84574095494	-0.902340375594514	1.50664866086504	-0.5989056367504	0.549235812373501	0.996489651991398	neutre	PF03407	NucleotideNAdiphosphoNAsugar_transferase	IPR005069	NucleotideNAdiphosphoNAsugar_transferase	NA	PF03407	Nucleotide-diphospho-sugar_transferase	Arabinosyltransferase_RRA2_OS=Arabidopsis_thaliana_OX=3702_GN=RRA2_PE=2_SV=1	NA	notA-TR
g11029_i0.p1	663.253408335032	0.338680522399246	2.16178245567785	0.156667254611912	0.875507095374125	0.999679617317458	neutre	PF03881	Fructosamine_kinase	IPR016477	Fructosamine/KetosamineNA3NAkinase	NA	PF03881	Fructosamine_kinase	Protein-ribulosamine_3-kinase,_chloroplastic_OS=Oryza_sativa_subsp._indica_OX=39946_GN=OsI_09747_PE=3_SV=1	NA	notA-TR
g1102_i0.p1	613.469532721877	3.42568142976427	1.95841503290076	1.74921115913322	0.0802545258602977	0.499968225569919	neutre	PF01762	Galactosyltransferase	IPR002659	Glycosyl_transferase,_family_31	GO:0006486|GO:0016020|GO:0016758	PF01762	Galactosyltransferase	NA	NA	notA-TR
g11030_i0.p1	1035.04461986461	-0.974089593882531	1.70158799765633	-0.572459135363077	0.567010963001116	0.999679617317458	neutre	PF06831	FormamidopyrimidineNADNA_glycosylase_H2TH_domain	IPR015886	DNA_glycosylase/AP_lyase,_H2TH_DNANAbinding	GO:0003684|GO:0003906|GO:0006284|GO:0008270|GO:0016799	PF01149	Formamidopyrimidine-DNA_glycosylase_N-terminal_domain	Formamidopyrimidine-DNA_glycosylase_OS=Arabidopsis_thaliana_OX=3702_GN=FPG1_PE=1_SV=1	NA	notA-TR
g11031_i0.p1	418.856203072209	-0.168832898186636	2.16805050788293	-0.0778731388280705	0.937928966618292	0.999679617317458	neutre	PF00225	Kinesin_motor_domain	IPR001752	Kinesin_motor_domain	GO:0003777|GO:0005524|GO:0007018|GO:0008017	PF00225	Kinesin_motor_domain	Kinesin-like_protein_cut7_OS=Schizosaccharomyces_pombe_(strain_972_/_ATCC_24843)_OX=284812_GN=cut7_PE=1_SV=3	NA	notA-TR
g11032_i0.p1	109.522004647148	-0.898064326933201	2.01043841731255	-0.446700739102314	0.655091148120158	0.999679617317458	neutre	PF08246	Cathepsin_propeptide_inhibitor_domain_(I29)	IPR013201	Cathepsin_propeptide_inhibitor_domain_(I29)	NA	PF00112	Papain_family_cysteine_protease	Probable_cysteine_protease_RD21B_OS=Arabidopsis_thaliana_OX=3702_GN=RD21B_PE=1_SV=1	NA	notA-TR
g11032_i2.p1	17.5508747060019	-1.43184969898705	3.47810650638788	-0.411675058356412	NA	NA	neutre	PF00112	Papain_family_cysteine_protease	IPR000668	Peptidase_C1A,_papain_CNAterminal	GO:0006508|GO:0008234	PF00112	Papain_family_cysteine_protease	Probable_cysteine_protease_RD21B_OS=Arabidopsis_thaliana_OX=3702_GN=RD21B_PE=1_SV=1	NA	notA-TR
g11033_i0.p1	15.7048651285596	-1.77318571445362	3.30324021521973	-0.536801927478251	0.59140444012392	0.999679617317458	neutre	PF01715	IPP_transferase	NA	NA	NA	PF01715	IPP_transferase	tRNA_dimethylallyltransferase_9_OS=Arabidopsis_thaliana_OX=3702_GN=IPT9_PE=2_SV=1	NA	notA-TR
g11034_i0.p1	46.4897989963411	-0.572633136918183	1.97806523973123	-0.289491532137732	0.772205258998548	0.999679617317458	neutre	PF00069	Protein_kinase_domain	IPR000719	Protein_kinase_domain	GO:0004672|GO:0005524|GO:0006468	PF00069	Protein_kinase_domain	Serine/threonine-protein_kinase_SCH9_OS=Candida_albicans_(strain_SC5314_/_ATCC_MYA-2876)_OX=237561_GN=SCH9_PE=3_SV=2	NA	notA-TR
g11035_i0.p1	2.0986771142416	2.4581890574108	2.0840972137854	1.1794982696349	0.238199825316043	NA	NA	PF09273	Rubisco_LSMT_substrateNAbinding	IPR015353	Rubisco_LSMT,_substrateNAbinding_domain	NA	PF00856	SET_domain	NA	NA	notA-TR
g11038_i0.p1	6746.86530421883	0.904613611824198	1.14348866497238	0.791099762974958	0.428885777491462	0.958186887230159	neutre	PF07541	Eukaryotic_translation_initiation_factor_2_alpha_subunit	IPR011488	Translation_initiation_factor_2,_alpha_subunit	GO:0003723|GO:0003743	PF07541	Eukaryotic_translation_initiation_factor_alpha_subunit	Eukaryotic_translation_initiation_factor_2_subunit_alpha_OS=Schizosaccharomyces_pombe_(strain_972_/_ATCC_24843)_OX=284812_GN=tif211_PE=1_SV=1	NA	notA-TR
g1103_i0.p1	1907.50964734897	0.811828871544066	1.95914832972281	0.4143784619202	0.6785969599184	0.999679617317458	neutre	NA	Probable_sugar_phosphate/phosphate_translocator_At4g32390_OS=Arabidopsis_thaliana_OX=3702_GN=At4g32390_PE=3_SV=1	NA	NA	NA	NA	NA	NA	NA	notA-TR
g11040_i0.p2	1851.39000289132	0.274890461684708	0.830627253623429	0.33094322451564	0.740687371411807	0.999679617317458	neutre	PF02878	Phosphoglucomutase/phosphomannomutase,_alpha/beta/alpha_domain_I	IPR005844	AlphaNADNAphosphohexomutase,_alpha/beta/alpha_domain_I	GO:0005975|GO:0016868	PF02878	Phosphoglucomutase/phosphomannomutase,_alpha/beta/alpha_domain_I	Phosphoacetylglucosamine_mutase_OS=Homo_sapiens_OX=9606_GN=PGM3_PE=1_SV=1	NA	notA-TR
g11041_i0.p1	58.2791514771339	9.53873882279808	3.41800743234274	2.79073086048269	0.00525891814953782	0.0888593976170675	neutre	PF12894	AnaphaseNApromoting_complex_subunit_4_WD40_domain	IPR024977	AnaphaseNApromoting_complex_subunit_4,_WD40_domain	NA	PF00400	WD_domain,_G-beta_repeat	Cell_division_cycle_protein_20_homolog_OS=Rattus_norvegicus_OX=10116_GN=Cdc20_PE=1_SV=2	NA	notA-TR
g11041_i1.p1	2470.85159091191	1.69637063072212	1.24589816873272	1.36156443062085	0.173335386963221	0.694361991631427	neutre	PF12894	AnaphaseNApromoting_complex_subunit_4_WD40_domain	IPR024977	AnaphaseNApromoting_complex_subunit_4,_WD40_domain	NA	PF00400	WD_domain,_G-beta_repeat	Cell_division_cycle_protein_20_homolog_OS=Rattus_norvegicus_OX=10116_GN=Cdc20_PE=1_SV=2	NA	notA-TR
g11042_i0.p2	2162.60201469563	1.15817857592825	1.1960848871573	0.968308009208998	0.33289056598086	0.897277269017119	neutre	PF06325	Ribosomal_protein_L11_methyltransferase_(PrmA)	NA	NA	NA	PF06325	Ribosomal_protein_L1methyltransferase_(PrmA)	Protein_arginine_N-methyltransferase_7_OS=Trypanosoma_brucei_brucei_(strain_927/4_GUTat10.1)_OX=185431_GN=PRMT7_PE=1_SV=1	NA	notA-TR
g11043_i0.p2	2293.94336780678	0.319297736595714	1.15429441740463	0.276617240611488	0.78207402499237	0.999679617317458	neutre	PF01844	HNH_endonuclease	IPR002711	HNH_endonuclease	GO:0003676|GO:0004519|GO:0008270	PF01844	HNH_endonuclease	CRISPR-associated_endonuclease_Cas9_OS=Corynebacterium_diphtheriae_(strain_ATCC_700971_/_NCTC_13129_/_Biotype_gravis)_OX=257309_GN=cas9_PE=1_SV=1	NA	notA-TR
g11044_i1.p2	1273.19292240051	0.109774492115026	1.17777113027572	0.0932052835166088	0.925740477024549	0.999679617317458	neutre	PF12796	Ankyrin_repeats_(3_copies)	IPR002110	Ankyrin_repeat	GO:0005515	PF12796	Ankyrin_repeats_(copies)	NA	NA	notA-TR
g11046_i0.p1	2257.95287836038	-0.145897725691281	0.91087885913613	-0.160172479828601	0.87274520739757	0.999679617317458	neutre	PF07724	AAA_domain_(Cdc48_subfamily)	IPR003959	ATPase,_AAANAtype,_core	GO:0005524|GO:0016887	PF07724	AAA_domain_(Cdc4subfamily)	Heat_shock_protein_78,_mitochondrial_OS=Schizosaccharomyces_pombe_(strain_972_/_ATCC_24843)_OX=284812_GN=hsp78_PE=3_SV=1	NA	notA-TR
g11049_i0.p3	516.146904240637	-0.0965498670785898	1.57209966183234	-0.061414596938503	0.951029027627796	0.999679617317458	neutre	NA	Inositol_polyphosphate-4-phosphatase_type_I_A_OS=Homo_sapiens_OX=9606_GN=INPP4A_PE=1_SV=1	NA	NA	NA	NA	NA	NA	NA	notA-TR
g1104_i1.p1	2451.39190750432	0.791844976648897	0.977006050285664	0.81048113920827	0.417663700744508	0.949998667488403	neutre	PF00013	KH_domain	IPR004088	K_Homology_domain,_type_1	GO:0003723	PF00013	KH_domain	NA	NA	notA-TR
g11050_i0.p2	66.6042656520893	-1.15496274364841	1.35685309077027	-0.85120692247733	0.394654418066123	0.936735277734986	neutre	PF00400	WD_domain,_GNAbeta_repeat	IPR001680	WD40_repeat	GO:0005515	PF00400	WD_domain,_G-beta_repeat	POC1_centriolar_protein_homolog_A_OS=Xenopus_tropicalis_OX=8364_GN=poc1a_PE=2_SV=1	NA	notA-TR
g11051_i1.p1	65.287677126687	0.757576062787748	2.1814974295298	0.347273415284765	0.728385920983661	0.999679617317458	neutre	PF05686	Glycosyl_transferase_family_90	IPR006598	Glycosyl_transferase_CAP10_domain	NA	PF05686	Glycosyl_transferase_family_90	Protein_O-glucosyltransferase_1_OS=Homo_sapiens_OX=9606_GN=POGLUT1_PE=1_SV=1	NA	notA-TR
g11055_i0.p1	11.7900039310803	-0.32097539905009	2.45839604787545	-0.130562933229362	0.896121066653735	0.999679617317458	neutre	PF00082	Subtilase_family	IPR000209	Peptidase_S8/S53_domain	GO:0006508|GO:0008236	PF00082	Subtilase_family	Sexual_differentiation_process_putative_subtilase-type_proteinase_isp6_OS=Schizosaccharomyces_pombe_(strain_972_/_ATCC_24843)_OX=284812_GN=isp6_PE=2_SV=1	NA	notA-TR
g11056_i0.p2	4.25913164811016	-0.86198892309927	2.38880269904007	-0.360845591578433	0.718214878559583	NA	neutre	PF00226	DnaJ_domain	IPR001623	DnaJ_domain	NA	PF00226	DnaJ_domain	NA	NA	notA-TR
g11059_i0.p1	30162.6680898229	0.638052933325864	0.656957878807404	0.971223504441626	0.331436991748446	0.895983727938694	neutre	PF00291	PyridoxalNAphosphate_dependent_enzyme	IPR001926	Tryptophan_synthase_beta_chainNAlike,_PALP_domain	NA	PF00291	__Pyridoxal-phosphate_dependent_enzyme	L-cysteate_sulfo-lyase_OS=Roseovarius_nubinhibens_(strain_ATCC_BAA-591_/_DSM_15170_/_ISM)_OX=89187_GN=cuyA_PE=1_SV=1	NA	notA-TR
g1105_i1.p1	338.483010233254	-0.903442523209365	2.81808553321836	-0.320587332272204	0.748523138696034	0.999679617317458	neutre	PF13920	Zinc_finger,_C3HC4_type_(RING_finger)	NA	NA	NA	PF13920	Zinc_finger,_C3HCtype_(RING_finger)	Uncharacterized_protein_R883_OS=Acanthamoeba_polyphaga_mimivirus_OX=212035_GN=MIMI_R883_PE=4_SV=1	NA	notA-TR
g11060_i1.p1	381.198613279037	-1.82655796553159	2.52491524014454	-0.723413577014581	NA	NA	neutre	PF13676	TIR_domain	IPR000157	Toll/interleukinNA1_receptor_homology_(TIR)_domain	GO:0007165	PF13676	TIR_domain	NA	NA	notA-TR
g11060_i2.p1	215.121311479771	-11.2611402729981	3.50968591829007	-3.20858918295589	0.00133387933675499	0.0341445011140225	DOWN	PF13676	TIR_domain	IPR000157	Toll/interleukinNA1_receptor_homology_(TIR)_domain	GO:0007165	PF13676	TIR_domain	NA	NA	notA-TR
g11060_i3.p1	4816.74525119134	0.0874025957635579	0.703827879225528	0.124181775606464	0.901171351497526	0.999679617317458	neutre	PF13676	TIR_domain	IPR000157	Toll/interleukinNA1_receptor_homology_(TIR)_domain	GO:0007165	PF13676	TIR_domain	NA	NA	notA-TR
g11061_i0.p2	2878.22838970195	0.249958371346922	0.765475198099215	0.326540130846309	0.744015731717593	0.999679617317458	neutre	PF03194	LUC7_N_terminus	IPR004882	Luc7NArelated	GO:0003729|GO:0005685|GO:0006376	PF03194	LUCN_terminus	Putative_RNA-binding_protein_Luc7-like_2_OS=Homo_sapiens_OX=9606_GN=LUC7L2_PE=1_SV=2	NA	notA-TR
g11062_i0.p1	2129.80751461652	-1.18578069934266	1.1336149686622	-1.04601715055158	0.295553114125942	0.864296213909492	neutre	PF17801	Alpha_galactosidase_CNAterminal_beta_sandwich_domain	IPR041233	Alpha_galactosidase,_CNAterminal_beta_sandwich_domain	NA	PF16499	Alpha_galactosidase_A	Alpha-galactosidase_OS=Cyamopsis_tetragonoloba_OX=3832_PE=1_SV=1	NA	notA-TR
g11063_i0.p1	107.185148825929	-1.29068231892204	2.4651173433797	-0.523578450489702	NA	NA	neutre	PF00249	MybNAlike_DNANAbinding_domain	IPR001005	SANT/Myb_domain	NA	PF00249	Myb-like_DNA-binding_domain	NA	NA	notA-TR
g11063_i1.p1	3080.74454988927	-1.34351123981869	1.28683393186377	-1.04404399553937	0.296465035052234	0.865370419894238	neutre	PF00249	MybNAlike_DNANAbinding_domain	IPR001005	SANT/Myb_domain	NA	PF00249	Myb-like_DNA-binding_domain	Transcription_factor_MYB98_OS=Arabidopsis_thaliana_OX=3702_GN=MYB98_PE=2_SV=1	NA	notA-TR
g11064_i0.p1	166.718779416692	3.3460497203255	2.67434516151454	1.25116599325966	0.210873922472965	0.75929128706698	neutre	PF04153	NOT2_/_NOT3_/_NOT5_family	IPR007282	NOT2/NOT3/NOT5,_CNAterminal	GO:0006355	PF04153	NOT/_NOT/_NOTfamily	Probable_NOT_transcription_complex_subunit_VIP2_(Fragment)_OS=Nicotiana_benthamiana_OX=4100_GN=VIP2_PE=1_SV=1	NA	notA-TR
g11064_i1.p1	1812.62272076075	-0.261110241305536	0.755250770362385	-0.345726547462176	0.729548231173861	0.999679617317458	neutre	PF04153	NOT2_/_NOT3_/_NOT5_family	IPR007282	NOT2/NOT3/NOT5,_CNAterminal	GO:0006355	PF04153	NOT/_NOT/_NOTfamily	Probable_NOT_transcription_complex_subunit_VIP2_(Fragment)_OS=Nicotiana_benthamiana_OX=4100_GN=VIP2_PE=1_SV=1	NA	notA-TR
g11065_i0.p1	1407.84543379945	0.85377249702954	1.44662778077741	0.590181184389207	0.555069185202297	0.997666838127744	neutre	PF02622	Uncharacterized_ACR,_COG1678	IPR003774	Protein_of_unknown_function_UPF0301	NA	PF02622	Uncharacterized_ACR,_COG1678	UPF0301_protein_BT_1078_OS=Bacteroides_thetaiotaomicron_(strain_ATCC_29148_/_DSM_2079_/_JCM_5827_/_CCUG_10774_/_NCTC_10582_/_VPI-5482_/_E50)_OX=226186_GN=BT_1078_PE=3_SV=1	NA	notA-TR
g11067_i0.p1	457.583067467242	0.63768693940421	1.10903809760843	0.574991013184614	0.565297374882462	0.999679617317458	neutre	PF02782	FGGY_family_of_carbohydrate_kinases,_CNAterminal_domain	IPR018485	Carbohydrate_kinase,_FGGY,_CNAterminal	GO:0005975|GO:0016301	PF02782	FGGY_family_of_carbohydrate_kinases,_C-terminal_domain	D-ribulose_kinase_OS=Arabidopsis_thaliana_OX=3702_GN=XK1_PE=1_SV=1	NA	notA-TR
g11068_i0.p2	949.069274139879	10.1671786904916	1.53889687900396	6.60679661464531	3.92724983125201e-11	2.28527220814333e-08	UP	PF05637	galactosyl_transferase_GMA12/MNN10_family	IPR008630	Glycosyltransferase_34	GO:0016020|GO:0016757	PF05637	galactosyl_transferase_GMA12/MNN1family	NA	NA	notA-TR
g11069_i0.p1	121.844857926888	-4.19031137128975	3.36608001994865	-1.24486386136289	0.2131817968391	0.762233313406094	neutre	PF03126	PlusNA3_domain	IPR004343	PlusNA3_domain	GO:0003677	PF03126	Plus-domain	RNA_polymerase-associated_protein_RTF1_homolog_(Fragment)_OS=Pongo_abelii_OX=9601_GN=RTF1_PE=2_SV=2	NA	notA-TR
g11069_i1.p2	476.791835341432	-2.09416516420154	1.12027880574508	-1.86932498719258	0.0615776137865424	0.446407986241621	neutre	PF03126	PlusNA3_domain	IPR004343	PlusNA3_domain	GO:0003677	PF03126	Plus-domain	RNA_polymerase-associated_protein_RTF1_homolog_(Fragment)_OS=Pongo_abelii_OX=9601_GN=RTF1_PE=2_SV=2	NA	notA-TR
g1106_i0.p1	23.4108046113593	21.5370175265961	3.90860947115246	5.51014822165027	NA	NA	NA	PF02386	Cation_transport_protein	IPR003445	Cation_transporter	GO:0006812|GO:0008324|GO:0055085	PF02386	Cation_transport_protein	Trk_system_potassium_uptake_protein_TrkI_OS=Halomonas_elongata_(strain_ATCC_33173_/_DSM_2581_/_NBRC_15536_/_NCIMB_2198_/_1H9)_OX=768066_GN=trkI_PE=1_SV=1	2.A.38.1.2 TrkI	otherTR
g11070_i0.p1	293.733476431375	0.873370935597196	2.40333360295899	0.363399793737291	0.716306255831459	0.999679617317458	neutre	PF00132	Bacterial_transferase_hexapeptide_(six_repeats)	IPR001451	Hexapeptide_repeat	NA	PF06426	Serine_acetyltransferase,_N-terminal	Probable_serine_acetyltransferase_4_OS=Oryza_sativa_subsp._japonica_OX=39947_GN=SAT4_PE=2_SV=1	NA	notA-TR
g11073_i0.p1	49.9537465932943	3.88742073714437	2.42150613013908	1.60537307288216	NA	NA	NA	PF00076	RNA_recognition_motif._(a.k.a._RRM,_RBD,_or_RNP_domain)	IPR000504	RNA_recognition_motif_domain	GO:0003723	PF00076	RNA_recognition_motif._(a.k.a._RRM,_RBD,_or_RNP_domain)	NA	NA	notA-TR
g11076_i0.p1	2.66545961681015	-4.92609070895743	3.92135227714923	-1.25622243573042	0.209035334572234	NA	NA	PF03031	NLI_interacting_factorNAlike_phosphatase	IPR004274	FCP1_homology_domain	NA	PF03031	NLI_interacting_factor-like_phosphatase	Ubiquitin-like_domain-containing_CTD_phosphatase_1_OS=Danio_rerio_OX=7955_GN=ublcp1_PE=2_SV=1	NA	notA-TR
g11079_i0.p1	18504.3547374727	-0.0869353113352541	0.620292913712677	-0.140152030457538	0.888539871873151	0.999679617317458	neutre	PF02866	lactate/malate_dehydrogenase,_alpha/beta_CNAterminal_domain	IPR022383	Lactate/malate_dehydrogenase,_CNAterminal	GO:0016616	PF00056	__lactate/malate_dehydrogenase,_NAD_binding_domain	Malate_dehydrogenase_OS=Nicotiana_tabacum_OX=4097_GN=MD1_PE=1_SV=1	NA	notA-TR
g11079_i1.p1	4083.07967993623	-0.102150505166258	0.670504957465194	-0.152348620288256	0.878911978997719	0.999679617317458	neutre	PF00056	lactate/malate_dehydrogenase,_NAD_binding_domain	IPR001236	Lactate/malate_dehydrogenase,_NNAterminal	GO:0016491	PF00056	__lactate/malate_dehydrogenase,_NAD_binding_domain	Malate_dehydrogenase_OS=Nicotiana_tabacum_OX=4097_GN=MD1_PE=1_SV=1	NA	notA-TR
g1107_i0.p2	1292.23211889419	0.653561975414362	0.645281000747276	1.01283312953193	0.311139873438881	0.880266315072437	neutre	PF01566	Natural_resistanceNAassociated_macrophage_protein	IPR001046	NRAMP_family	GO:0016020|GO:0030001|GO:0046873	PF01566	Natural_resistance-associated_macrophage_protein	Metal_transporter_Nramp4_OS=Arabidopsis_thaliana_OX=3702_GN=NRAMP4_PE=2_SV=1	NA	otherTR
g1107_i1.p2	3727.35195249857	0.00997562136915942	0.626522498226306	0.0159222077377916	0.987296453034604	0.999679617317458	neutre	PF01566	Natural_resistanceNAassociated_macrophage_protein	IPR001046	NRAMP_family	GO:0016020|GO:0030001|GO:0046873	PF01566	Natural_resistance-associated_macrophage_protein	Metal_transporter_nramp1_homolog_OS=Dictyostelium_discoideum_OX=44689_GN=nramp1_PE=2_SV=1	NA	otherTR
g11080_i0.p1	2151.82358225208	0.957310127309738	3.72504585819416	0.256992843511952	NA	NA	neutre	PF04280	Tim44NAlike_domain	IPR007379	Tim44NAlike_domain	NA	PF04280	Tim44-like_domain	Mitochondrial_import_inner_membrane_translocase_subunit_TIM44-2_OS=Arabidopsis_thaliana_OX=3702_GN=TIM44-2_PE=1_SV=1	NA	notA-TR
g11080_i1.p1	1882.94558036923	-2.14847527382866	2.47642483931031	-0.867571363250827	0.385629028975254	0.931065841270434	neutre	PF04280	Tim44NAlike_domain	IPR007379	Tim44NAlike_domain	NA	PF04280	Tim44-like_domain	Mitochondrial_import_inner_membrane_translocase_subunit_TIM44-2_OS=Arabidopsis_thaliana_OX=3702_GN=TIM44-2_PE=1_SV=1	NA	notA-TR
g11084_i1.p1	354.85082382851	0.669394198135093	2.24637634307693	0.297988447126452	0.76571198116026	0.999679617317458	neutre	NA	Arsenite transport protein - Halobacterium sp. (strain NRC-1 / ATCC 700922 / JCM 11081).	NA	NA	NA	NA	NA	NA	NA	otherTR
g11087_i0.p1	111.79895419603	0.373811606373196	3.12632196950178	0.119569132680461	NA	NA	neutre	PF06905	Fas_apoptotic_inhibitory_molecule_(FAIM1)	IPR010695	Fas_apoptotic_inhibitory_molecule_1	GO:0043066	PF00595	PDZ_domain	NA	NA	notA-TR
g11087_i1.p1	632.974604283042	2.10158784942865	1.71844200384717	1.22296117339061	0.221344361442247	0.773806252579662	neutre	PF17820	PDZ_domain	IPR041489	PDZ_domain_6	NA	PF17820	PDZ_domain	NA	NA	notA-TR
g1108_i0.p1	1522.74594466527	0.142450497503298	1.42286793090962	0.100115052429519	0.920252985261608	0.999679617317458	neutre	PF00626	Gelsolin_repeat	IPR007123	GelsolinNAlike_domain	NA	PF00626	Gelsolin_repeat	Gelsolin-like_protein_1_OS=Lumbricus_terrestris_OX=6398_GN=AM_PE=1_SV=1	NA	notA-TR
g1108_i1.p1	3191.67355518954	-0.336348930229748	0.747856074381909	-0.449750883561032	0.652890077028714	0.999679617317458	neutre	PF03016	Exostosin_family	IPR040911	Exostosin,_GT47_domain	NA	PF03016	Exostosin_family	NA	NA	notA-TR
g11090_i0.p1	34.632476222511	-0.69042754197776	1.45300478760438	-0.475172241597424	0.634664210565443	0.999679617317458	neutre	PF00169	PH_domain	NA	NA	NA	NA	NA	NA	NA	notA-TR
g11091_i0.p2	179.842398122975	-1.1697459398609	1.14304291538502	-1.02336134900665	0.306137026976916	0.875475236336349	neutre	PF02141	DENN_(AEXNA3)_domain	IPR001194	cDENN_domain	NA	PF02141	DENN_(AEX-3)_domain	DENN_domain-containing_protein_5B_OS=Danio_rerio_OX=7955_GN=dennd5b_PE=2_SV=2	NA	notA-TR
g11092_i0.p1	177.343633056953	-1.76723305569098	0.990139886500936	-1.78483169881805	0.0742886200148999	0.486120325935901	neutre	PF03372	Endonuclease/Exonuclease/phosphatase_family	IPR005135	Endonuclease/exonuclease/phosphatase	GO:0003824	PF03372	Endonuclease/Exonuclease/phosphatase_family	DNA-(apurinic_or_apyrimidinic_site)_endonuclease_2_OS=Bos_taurus_OX=9913_GN=APEX2_PE=2_SV=1	NA	notA-TR
g11093_i0.p1	159.638649629535	-0.633085311234116	1.90867503693455	-0.331688369671817	0.740124583645413	0.999679617317458	neutre	PF04547	CalciumNAactivated_chloride_channel	IPR007632	Anoctamin	NA	PF04547	Calcium-activated_chloride_channel	Anoctamin-10_OS=Mus_musculus_OX=10090_GN=Ano10_PE=1_SV=1	NA	otherTR
g11094_i0.p1	154.598157968471	0.0798301755824493	1.58168286151771	0.0504716700956398	0.959746524611165	0.999679617317458	neutre	PF03388	LegumeNAlike_lectin_family	IPR005052	LegumeNAlike_lectin	GO:0016020	PF03388	Legume-like_lectin_family	Protein_ERGIC-53-like_OS=Rattus_norvegicus_OX=10116_GN=Lman1l_PE=1_SV=1	NA	notA-TR
g11095_i0.p1	203.635218187598	0.138350654038299	3.25691324017548	0.0424790726174961	NA	NA	neutre	PF12832	MFS_1_like_family	IPR024989	Major_facilitator_superfamily_associated_domain	NA	PF12832	MFS_like_family	Major_facilitator_superfamily_domain-containing_protein_6_OS=Mus_musculus_OX=10090_GN=Mfsd6_PE=1_SV=1	NA	otherTR
g11095_i1.p1	4.12418319578351	5.72196714308814	3.91721930231691	1.46072167562939	0.144091838067644	NA	NA	PF12832	MFS_1_like_family	IPR024989	Major_facilitator_superfamily_associated_domain	NA	PF12832	MFS_like_family	Major_facilitator_superfamily_domain-containing_protein_6_OS=Mus_musculus_OX=10090_GN=Mfsd6_PE=1_SV=1	NA	otherTR
g11096_i0.p1	3.17998908853279	-5.18050622739423	3.91899923985261	-1.32189518556504	0.186203055823982	NA	NA	PF14240	YHYH_protein	IPR025924	YHYH_domain	NA	NA	NA	NA	NA	notA-TR
g11099_i0.p1	1333.87451593792	1.23768703549649	1.60905412010892	0.769201619776912	0.441773629008736	0.965165159352902	neutre	PF05739	SNARE_domain	IPR000727	Target_SNARE_coiledNAcoil_homology_domain	NA	PF05739	SNARE_domain	Syntaxin-43_OS=Arabidopsis_thaliana_OX=3702_GN=SYP43_PE=2_SV=2	NA	notA-TR
g11099_i1.p1	5535.83866995828	-0.0735111728422578	0.865532539543712	-0.0849317264039676	0.932315668882457	0.999679617317458	neutre	PF05739	SNARE_domain	IPR000727	Target_SNARE_coiledNAcoil_homology_domain	NA	PF05739	__SNARE_domain	Tlg2p-like_protein_a_OS=Arabidopsis_thaliana_OX=3702_GN=SYP41_PE=1_SV=1	NA	notA-TR
g11099_i2.p1	7456.89022870666	1.36571226916444	1.70838336198996	0.799417917283877	0.424048124574371	0.953369106150735	neutre	PF05739	SNARE_domain	IPR000727	Target_SNARE_coiledNAcoil_homology_domain	NA	PF05739	__SNARE_domain	Syntaxin-43_OS=Arabidopsis_thaliana_OX=3702_GN=SYP43_PE=2_SV=2	NA	notA-TR
g11099_i3.p3	29.7241062832138	2.7112031437845	2.77549936668668	0.976834358647709	NA	NA	NA	PF05739	SNARE_domain	IPR000727	Target_SNARE_coiledNAcoil_homology_domain	NA	PF05739	__SNARE_domain	Syntaxin-43_OS=Arabidopsis_thaliana_OX=3702_GN=SYP43_PE=2_SV=2	NA	notA-TR
g110_i1.p1	105.082725109218	-8.36756851141953	3.86511097742388	-2.1648973497254	NA	NA	NA	PF11913	Protein_of_unknown_function_(DUF3431)	IPR021838	Protein_of_unknown_function_DUF3431	NA	PF11913	Protein_of_unknown_function_(DUF3431)	NA	NA	notA-TR
g11105_i0.p1	550.182328542956	-0.937072146535996	2.84135658196861	-0.32979744692472	0.741553016610611	0.999679617317458	neutre	PF03747	ADPNAribosylglycohydrolase	IPR005502	ADPNAribosylation/Crystallin_J1	NA	PF03747	ADP-ribosylglycohydrolase	NA	NA	notA-TR
g11106_i0.p1	527.459279954458	0.00370571160593538	1.64607509144844	0.00225124092162442	0.998203771143229	0.999760118405585	neutre	PF06325	Ribosomal_protein_L11_methyltransferase_(PrmA)	NA	NA	NA	PF06325	Ribosomal_protein_L1methyltransferase_(PrmA)	Probable_histone-arginine_methyltransferase_CARM1_OS=Oryza_sativa_subsp._indica_OX=39946_GN=CARM1_PE=3_SV=2	NA	notA-TR
g11109_i0.p1	95.5284633930806	0.81443949026923	3.7268840727408	0.218530942839411	NA	NA	neutre	PF00150	Cellulase_(glycosyl_hydrolase_family_5)	IPR001547	Glycoside_hydrolase,_family_5	GO:0004553|GO:0071704	PF00150	Cellulase_(glycosyl_hydrolase_family_5)	NA	NA	notA-TR
g1110_i0.p1	1073.04700480321	-1.63805425044946	1.28911550092707	-1.27068074914268	0.203842246888342	0.748793691991841	neutre	PF13499	EFNAhand_domain_pair	IPR002048	EFNAhand_domain	GO:0005509	PF13499	EF-hand_domain_pair	Calmodulin-like_protein_5_OS=Oryza_sativa_subsp._japonica_OX=39947_GN=CML5_PE=2_SV=1	NA	notA-TR
g11110_i0.p1	26.2702522250742	-1.95773555608202	3.23020080661894	-0.60607240022678	0.544466677452838	0.996455150830709	neutre	PF01734	PatatinNAlike_phospholipase	IPR002641	PatatinNAlike_phospholipase_domain	GO:0006629	PF01734	Patatin-like_phospholipase	NA	NA	notA-TR
g11110_i1.p1	7.59064075422367	6.59804250569067	3.91246329147271	1.68641646301736	0.091715612694753	0.516555344344266	neutre	PF01734	PatatinNAlike_phospholipase	IPR002641	PatatinNAlike_phospholipase_domain	GO:0006629	PF01734	Patatin-like_phospholipase	NA	NA	notA-TR
g11117_i0.p3	2.78988863244178	5.16007699449213	3.92218655387077	1.31561233093303	0.18830419268787	NA	NA	PF00632	HECTNAdomain_(ubiquitinNAtransferase)	IPR000569	HECT_domain	GO:0004842	PF00632	HECT-domain_(ubiquitin-transferase)	E3_ubiquitin-protein_ligase_hecd-1_OS=Caenorhabditis_elegans_OX=6239_GN=hecd-1_PE=1_SV=1	NA	notA-TR
g11117_i1.p1	222.681078997372	1.91082715326721	2.23661417682111	0.854339194068354	0.392917076549848	0.936209978206392	neutre	PF00632	HECTNAdomain_(ubiquitinNAtransferase)	IPR000569	HECT_domain	GO:0004842	PF00632	HECT-domain_(ubiquitin-transferase)	E3_ubiquitin-protein_ligase_hecd-1_OS=Caenorhabditis_elegans_OX=6239_GN=hecd-1_PE=1_SV=1	NA	notA-TR
g11117_i2.p2	261.80351801026	0.154648295118374	0.9680328092043	0.159755220740392	0.873073899603012	0.999679617317458	neutre	PF00632	HECTNAdomain_(ubiquitinNAtransferase)	IPR000569	HECT_domain	GO:0004842	PF00632	HECT-domain_(ubiquitin-transferase)	E3_ubiquitin-protein_ligase_hecd-1_OS=Caenorhabditis_elegans_OX=6239_GN=hecd-1_PE=1_SV=1	NA	notA-TR
g11118_i0.p1	349.31229391295	0.163916603037338	1.37444766270696	0.119259981652926	0.905069387181889	0.999679617317458	neutre	PF00004	ATPase_family_associated_with_various_cellular_activities_(AAA)	IPR003959	ATPase,_AAANAtype,_core	GO:0005524|GO:0016887	PF00004	ATPase_family_associated_with_various_cellular_activities_(AAA)	Cell_division_cycle_protein_48_homolog_OS=Glycine_max_OX=3847_GN=CDC48_PE=2_SV=1	NA	notA-TR
g11119_i0.p1	123.545484920902	-0.031926035881333	1.31690601048474	-0.0242432152538976	0.980658607460593	0.999679617317458	neutre	PF00153	Mitochondrial_carrier_protein	IPR018108	Mitochondrial_substrate/solute_carrier	NA	PF00153	Mitochondrial_carrier_protein	Mitochondrial_uncoupling_protein_1_OS=Arabidopsis_thaliana_OX=3702_GN=PUMP1_PE=1_SV=1	NA	otherTR
g1111_i0.p1	685.807576378398	-1.25516959494829	2.67273898508502	-0.469619219068025	NA	NA	neutre	PF03781	SulfataseNAmodifying_factor_enzyme_1	IPR005532	SulfataseNAmodifying_factor_enzyme	NA	PF03781	Sulfatase-modifying_factor_enzyme_1	Formylglycine-generating_enzyme_OS=Streptomyces_coelicolor_(strain_ATCC_BAA-471_/_A3(2)_/_M145)_OX=100226_GN=SCO7548_PE=1_SV=1	NA	notA-TR
g11121_i0.p1	66.0312792493652	1.29850310481839	2.17889484400729	0.595945742122303	0.551211474022679	0.996489651991398	neutre	PF01490	Transmembrane_amino_acid_transporter_protein	IPR013057	Amino_acid_transporter,_transmembrane_domain	NA	PF01490	Transmembrane_amino_acid_transporter_protein	Amino_acid_transporter_ANT1_OS=Arabidopsis_thaliana_OX=3702_GN=ANT1_PE=1_SV=1	Similar to lysosomal amino acid transporter 1 (Tramdorin 1) - Mus musculus (Mouse).	nitrateTR
g11122_i0.p1	49.4092109484558	0.104657467117922	1.61309052266871	0.0648800954733623	0.948269468709137	0.999679617317458	neutre	PF00581	RhodaneseNAlike_domain	IPR001763	RhodaneseNAlike_domain	NA	NA	NA	NA	NA	notA-TR
g11125_i0.p1	10262.0264987896	0.163858358137239	0.696161363675591	0.23537410532538	0.813918382508914	0.999679617317458	neutre	PF05050	Methyltransferase_FkbM_domain	IPR006342	Methyltransferase_FkbM	NA	NA	NA	NA	NA	notA-TR
g11126_i0.p1	3835.63815994769	-0.209179994896809	1.28593079311588	-0.162668159139385	0.870779718345482	0.999679617317458	neutre	PF00187	Chitin_recognition_protein	NA	NA	NA	NA	NA	NA	NA	notA-TR
g11128_i0.p1	2375.33864092552	0.136153308157753	1.09332630489378	0.124531265321546	0.900894646899513	0.999679617317458	neutre	PF00027	Cyclic_nucleotideNAbinding_domain	IPR000595	Cyclic_nucleotideNAbinding_domain	NA	PF00027	Cyclic_nucleotide-binding_domain	NA	NA	notA-TR
g11129_i1.p1	516.890747572075	-0.648239811127583	1.0160505879478	-0.637999543346446	0.523473977350336	0.993400733738879	neutre	PF00036	EF_hand	NA	NA	NA	NA	NA	NA	NA	notA-TR
g1112_i0.p1	1335.68680073581	0.141682807406261	1.45994857141707	0.0970464372376759	0.922689516878199	0.999679617317458	neutre	PF01805	Surp_module	IPR000061	SWAP/Surp	GO:0003723|GO:0006396	PF01805	Surp_module	Protein_RRC1_OS=Arabidopsis_thaliana_OX=3702_GN=RRC1_PE=1_SV=1	NA	notA-TR
g1112_i1.p1	24.6097804667312	3.63990484664648	3.74922097819925	0.970842974530332	NA	NA	NA	PF01805	Surp_module	IPR000061	SWAP/Surp	GO:0003723|GO:0006396	PF01805	Surp_module	Protein_RRC1-like_OS=Arabidopsis_thaliana_OX=3702_GN=At5g10800_PE=2_SV=1	NA	notA-TR
g11130_i0.p1	539.146498781801	1.95662267314286	1.98730891830673	0.984558895257205	0.324840788694395	0.890943352058522	neutre	PF01762	Galactosyltransferase	IPR002659	Glycosyl_transferase,_family_31	GO:0006486|GO:0016020|GO:0016758	PF01762	Galactosyltransferase	Beta-1,3-galactosyltransferase_6_OS=Homo_sapiens_OX=9606_GN=B3GALT6_PE=1_SV=2	NA	notA-TR
g11134_i0.p1	6.09055156900367	1.88260740650007	1.56541137647218	1.20262790650131	0.22912034356604	NA	neutre	PF07883	Cupin_domain	IPR013096	Cupin_2,_conserved_barrel	NA	PF07883	Cupin_domain	(S)-ureidoglycine_aminohydrolase_OS=Escherichia_coli_(strain_K12)_OX=83333_GN=allE_PE=1_SV=1	NA	notA-TR
g11138_i1.p1	10.2306018259923	7.02643401532139	3.91099898958395	1.79658292779791	0.0724018566948588	0.481765615936236	neutre	PF17921	Integrase_zinc_binding_domain	IPR041588	Integrase_zincNAbinding_domain	NA	PF17921	Integrase_zinc_binding_domain	Transposon_Tf2-1_polyprotein_OS=Schizosaccharomyces_pombe_(strain_972_/_ATCC_24843)_OX=284812_GN=Tf2-1_PE=3_SV=1	NA	notA-TR
g11138_i3.p1	2.50545350840628	4.99081009349867	3.92410106450279	1.27183525894511	0.203431658450698	NA	NA	PF17921	Integrase_zinc_binding_domain	IPR041588	Integrase_zincNAbinding_domain	NA	PF17921	Integrase_zinc_binding_domain	Transposon_Tf2-1_polyprotein_OS=Schizosaccharomyces_pombe_(strain_972_/_ATCC_24843)_OX=284812_GN=Tf2-1_PE=3_SV=1	NA	notA-TR
g11138_i4.p1	10.4393896183595	7.05561963501322	3.91091414556998	1.80408451129139	0.0712180594425162	0.478357035582435	neutre	PF17921	Integrase_zinc_binding_domain	IPR041588	Integrase_zincNAbinding_domain	NA	PF17921	Integrase_zinc_binding_domain	Transposon_Tf2-1_polyprotein_OS=Schizosaccharomyces_pombe_(strain_972_/_ATCC_24843)_OX=284812_GN=Tf2-1_PE=3_SV=1	NA	notA-TR
g1113_i3.p1	3.96696805497661	5.65663226798726	3.91770293643413	1.44386451953294	0.148777088740968	NA	NA	PF03732	Retrotransposon_gag_protein	IPR005162	Retrotransposon_gag_domain	NA	PF03732	Retrotransposon_gag_protein	NA	NA	notA-TR
g11142_i0.p1	2682.0685425072	-0.370349704296593	0.919559331843605	-0.40274693700741	0.687134400697381	0.999679617317458	neutre	PF00443	Ubiquitin_carboxylNAterminal_hydrolase	IPR001394	Peptidase_C19,_ubiquitin_carboxylNAterminal_hydrolase	GO:0004843|GO:0016579	PF00443	Ubiquitin_carboxyl-terminal_hydrolase	Ubiquitin_carboxyl-terminal_hydrolase_6_OS=Arabidopsis_thaliana_OX=3702_GN=UBP6_PE=1_SV=1	NA	notA-TR
g11142_i2.p2	16.5075744327607	-7.55806613162346	3.3415155525878	-2.26186771022813	0.0237055778909741	0.249973443227564	neutre	PF00443	Ubiquitin_carboxylNAterminal_hydrolase	IPR001394	Peptidase_C19,_ubiquitin_carboxylNAterminal_hydrolase	GO:0004843|GO:0016579	PF00443	Ubiquitin_carboxyl-terminal_hydrolase	Ubiquitin_carboxyl-terminal_hydrolase_6_OS=Arabidopsis_thaliana_OX=3702_GN=UBP6_PE=1_SV=1	NA	notA-TR
g11142_i4.p2	76.5194496011913	5.37226848796194	2.10403122364673	2.55332165586909	0.0106700907117701	0.14305464539533	neutre	PF00443	Ubiquitin_carboxylNAterminal_hydrolase	IPR001394	Peptidase_C19,_ubiquitin_carboxylNAterminal_hydrolase	GO:0004843|GO:0016579	PF00443	Ubiquitin_carboxyl-terminal_hydrolase	Ubiquitin_carboxyl-terminal_hydrolase_6_OS=Arabidopsis_thaliana_OX=3702_GN=UBP6_PE=1_SV=1	NA	notA-TR
g11145_i0.p1	610.691975563937	0.326381312564191	1.85033582119054	0.176390311870087	0.85998731534367	0.999679617317458	neutre	PF04055	Radical_SAM_superfamily	IPR007197	Radical_SAM	GO:0003824|GO:0051536	PF04055	Radical_SAM_superfamily	tRNA-2-methylthio-N(6)-dimethylallyladenosine_synthase_OS=Trichormus_variabilis_(strain_ATCC_29413_/_PCC_7937)_OX=240292_GN=miaB_PE=3_SV=1	NA	notA-TR
g11146_i0.p1	1.65783127661138	2.0866193351437	3.35677697714732	0.621613931860605	0.534195757876366	NA	NA	PF01167	Tub_family	IPR000007	Tubby,_CNAterminal	NA	PF01167	Tub_family	Tubby_protein_homolog_OS=Homo_sapiens_OX=9606_GN=TUB_PE=1_SV=1	NA	notA-TR
g11146_i1.p1	657.626548592619	2.16227572940709	1.10949733575592	1.94887870364636	0.051309911886065	0.406962758604871	neutre	PF01167	Tub_family	IPR000007	Tubby,_CNAterminal	NA	PF01167	Tub_family	Tubby_protein_homolog_OS=Homo_sapiens_OX=9606_GN=TUB_PE=1_SV=1	NA	notA-TR
g11147_i0.p1	1146.49542254258	-1.30537273592494	1.23474033733139	-1.05720425295752	0.2904183792601	0.860346534098637	neutre	PF00685	Sulfotransferase_domain	IPR000863	Sulfotransferase_domain	GO:0008146	PF00685	Sulfotransferase_domain	Sulfotransferase_1B1_OS=Gallus_gallus_OX=9031_GN=SULT1B1_PE=1_SV=1	NA	notA-TR
g11147_i1.p1	1.84725928012772	-4.39591315779264	3.92780534878007	-1.1191779549763	0.263064228220272	NA	NA	PF00685	Sulfotransferase_domain	IPR000863	Sulfotransferase_domain	GO:0008146	PF00685	Sulfotransferase_domain	Sulfotransferase_1A1_OS=Mus_musculus_OX=10090_GN=Sult1a1_PE=1_SV=1	NA	notA-TR
g11149_i0.p1	514.5197519614	1.06002326954946	2.14285939488418	0.494677005910951	0.620828135207701	0.999679617317458	neutre	PF12799	Leucine_Rich_repeats_(copies)	NA	NA	NA	NA	NA	NA	NA	notA-TR
g11150_i0.p1	529.139465740292	0.929308222495311	1.75652836683078	0.529059615571149	0.59676409505496	0.999679617317458	neutre	NA	E3_ubiquitin-protein_ligase_RNF165_OS=Mus_musculus_OX=10090_GN=Rnf165_PE=1_SV=1	NA	NA	NA	NA	NA	NA	NA	notA-TR
g11153_i0.p1	33.2115953405614	-1.189590474027	3.73121342541891	-0.318821342655692	NA	NA	neutre	PF14240	YHYH_protein	IPR025924	YHYH_domain	NA	PF14240	YHYH_protein	NA	NA	notA-TR
g11157_i0.p1	9475.64845491327	0.772909221530441	0.689911055345359	1.12030270502555	0.262584789748349	0.830807978898227	neutre	PF02874	ATP_synthase_alpha/beta_family,_betaNAbarrel_domain	IPR004100	ATPase,_F1/V1/A1_complex,_alpha/beta_subunit,_NNAterminal_domain	GO:0046034|GO:1902600	PF02874	ATP_synthase_alpha/beta_family,_beta-barrel_domain	ATP_synthase_subunit_beta,_chloroplastic_OS=Ochrosphaera_neapolitana_OX=35137_GN=atpD_PE=3_SV=1	NA	notA-TR
g11158_i0.p2	3592.23080882725	0.0296026333668476	0.961839676529888	0.0307770973574802	0.975447305426993	0.999679617317458	neutre	PF09177	Syntaxin_6,_NNAterminal	IPR015260	Syntaxin_6,_NNAterminal	GO:0016020|GO:0048193	PF09177	Syntaxin_6,_N-terminal	Syntaxin-6_OS=Mus_musculus_OX=10090_GN=Stx6_PE=1_SV=1	NA	notA-TR
g11159_i0.p1	7.24169565819352	1.55153353091548	1.88952871548098	0.821121964542643	0.411576800060464	0.945204315118364	neutre	PF00069	Protein_kinase_domain	IPR000719	Protein_kinase_domain	GO:0004672|GO:0005524|GO:0006468	PF00069	Protein_kinase_domain	cAMP-dependent_protein_kinase_catalytic_subunit_PRKX_OS=Mus_musculus_OX=10090_GN=Prkx_PE=1_SV=1	NA	notA-TR
g11159_i1.p1	1283.42655220072	0.44526919452577	1.14381572074542	0.389284031028696	0.697066047904394	0.999679617317458	neutre	PF00069	Protein_kinase_domain	IPR000719	Protein_kinase_domain	GO:0004672|GO:0005524|GO:0006468	PF00069	Protein_kinase_domain	cAMP-dependent_protein_kinase_catalytic_subunit_PRKX_OS=Mus_musculus_OX=10090_GN=Prkx_PE=1_SV=1	NA	notA-TR
g11159_i2.p1	347.736434399268	-3.33699103178543	3.72653862446855	-0.895466642925597	NA	NA	NA	PF00069	Protein_kinase_domain	IPR000719	Protein_kinase_domain	GO:0004672|GO:0005524|GO:0006468	PF00069	Protein_kinase_domain	cAMP-dependent_protein_kinase_catalytic_subunit_PRKX_OS=Mus_musculus_OX=10090_GN=Prkx_PE=1_SV=1	NA	notA-TR
g1115_i0.p1	5698.54129604282	-0.438205229315876	0.867590369601449	-0.505083095282832	0.6135004740882	0.999679617317458	neutre	PF00249	MybNAlike_DNANAbinding_domain	IPR001005	SANT/Myb_domain	NA	PF00249	Myb-like_DNA-binding_domain	Transcriptional_activator_Myb_OS=Mus_musculus_OX=10090_GN=Myb_PE=1_SV=2	NA	notA-TR
g11160_i0.p1	1950.83916812846	-0.800216014894482	1.16071864318779	-0.689414286219073	0.490562595676637	0.983195577781132	neutre	PF17177	PentacotripeptideNArepeat_region_of_PRORP	IPR033443	PentacotripeptideNArepeat_region_of_PRORP	NA	PF13041	PPR_repeat_family	NA	NA	notA-TR
g11161_i0.p1	1166.11521799	-1.34277326734306	1.10463609649938	-1.2155797475733	0.224145052923594	0.777110933945704	neutre	PF00092	von_Willebrand_factor_type_A_domain	IPR002035	von_Willebrand_factor,_type_A	NA	PF00092	von_Willebrand_factor_type_A_domain	Integrin_alpha-11_OS=Mus_musculus_OX=10090_GN=Itga11_PE=1_SV=1	NA	notA-TR
g11162_i0.p1	1089.06864508991	-1.01459471649388	2.07533797643196	-0.488881680003865	0.624925466427955	0.999679617317458	neutre	PF00850	Histone_deacetylase_domain	IPR023801	Histone_deacetylase_domain	NA	PF00850	Histone_deacetylase_domain	Histone_deacetylase_2_OS=Homo_sapiens_OX=9606_GN=HDAC2_PE=1_SV=2	NA	notA-TR
g11164_i0.p1	161.272636021462	5.92943081777568	2.90127717927949	2.04373124364774	NA	NA	NA	PF00069	Protein_kinase_domain	IPR000719	Protein_kinase_domain	GO:0004672|GO:0005524|GO:0006468	PF00069	Protein_kinase_domain	Serine/threonine-protein_kinase_Nek7_OS=Rattus_norvegicus_OX=10116_GN=Nek7_PE=2_SV=1	NA	notA-TR
g11164_i1.p1	767.619238337711	-2.64754422187846	1.39559346551796	-1.89707410309194	0.0578181585659152	0.433064190654911	neutre	PF00069	Protein_kinase_domain	IPR000719	Protein_kinase_domain	GO:0004672|GO:0005524|GO:0006468	PF00069	Protein_kinase_domain	Serine/threonine-protein_kinase_Nek6_OS=Arabidopsis_thaliana_OX=3702_GN=NEK6_PE=3_SV=1	NA	notA-TR
g11165_i0.p1	387.959515869003	-1.44738161328612	2.09300722707323	-0.691532066666619	0.489231236274091	0.981956302305871	neutre	PF00271	Helicase_conserved_CNAterminal_domain	IPR001650	Helicase,_CNAterminal	NA	PF00270	DEAD/DEAH_box_helicase	DEAD-box_ATP-dependent_RNA_helicase_58,_chloroplastic_OS=Oryza_sativa_subsp._japonica_OX=39947_GN=Os01g0970600_PE=2_SV=2	NA	notA-TR
g11165_i1.p1	18.0317902454736	7.84696905754746	3.45312686384217	2.27242420187725	0.0230609013210271	0.245493722772027	neutre	PF00270	DEAD/DEAH_box_helicase	IPR011545	DEAD/DEAH_box_helicase_domain	GO:0003676|GO:0005524	PF00270	DEAD/DEAH_box_helicase	DEAD-box_ATP-dependent_RNA_helicase_58,_chloroplastic_OS=Oryza_sativa_subsp._japonica_OX=39947_GN=Os01g0970600_PE=2_SV=2	NA	notA-TR
g11166_i0.p3	270.884245929876	0.796995504723319	1.78855837288817	0.445607768135813	0.655880598295972	0.999679617317458	neutre	PF00076	RNA_recognition_motif._(a.k.a._RRM,_RBD,_or_RNP_domain)	IPR000504	RNA_recognition_motif_domain	GO:0003723	PF00076	RNA_recognition_motif._(a.k.a._RRM,_RBD,_or_RNP_domain)	HIV_Tat-specific_factor_1_homolog_OS=Mus_musculus_OX=10090_GN=Htatsf1_PE=1_SV=1	NA	notA-TR
g11168_i0.p1	302.219208055618	-5.26309846467124	2.01653671798871	-2.60996907109167	0.00905504090687852	0.126430893905943	neutre	PF14753	Protein_FAM221A/B	IPR026755	Protein_FAM221A/B	NA	PF14753	Protein_FAM221A/B	Protein_FAM221B_OS=Homo_sapiens_OX=9606_GN=FAM221B_PE=1_SV=2	NA	notA-TR
g11170_i0.p1	19.6834301376487	-0.540355633110386	2.49470872404503	-0.216600690855095	0.828519547295091	0.999679617317458	neutre	PF00734	Fungal_cellulose_binding_domain	IPR000254	CelluloseNAbinding_domain,_fungal	GO:0005576|GO:0005975|GO:0030248	PF00734	Fungal_cellulose_binding_domain	Exoglucanase_2_OS=Hypocrea_jecorina_(strain_ATCC_56765_/_BCRC_32924_/_NRRL_11460_/_Rut_C-30)_OX=1344414_GN=cbh2_PE=1_SV=1	NA	notA-TR
g11172_i0.p1	225.200236328901	-3.27163994204497	2.67806054823119	-1.22164524779166	NA	NA	NA	PF00777	Glycosyltransferase_family_29_(sialyltransferase)	IPR001675	Glycosyl_transferase_family_29	GO:0006486|GO:0008373	PF00777	Glycosyltransferase_family_2(sialyltransferase)	CMP-N-acetylneuraminate-beta-galactosamide-alpha-2,3-sialyltransferase_1_OS=Homo_sapiens_OX=9606_GN=ST3GAL1_PE=1_SV=1	NA	notA-TR
g11172_i1.p1	3386.84082186276	0.225722819194388	1.34779668666631	0.167475422240946	0.866995984609095	0.999679617317458	neutre	PF00777	Glycosyltransferase_family_29_(sialyltransferase)	IPR001675	Glycosyl_transferase_family_29	GO:0006486|GO:0008373	PF00777	Glycosyltransferase_family_2(sialyltransferase)	Beta-galactoside_alpha-2,6-sialyltransferase_1_OS=Homo_sapiens_OX=9606_GN=ST6GAL1_PE=1_SV=1	NA	notA-TR
g11173_i0.p2	67.2124847777656	-23.6013625952471	3.90734442964273	-6.04025650162741	NA	NA	NA	PF07707	BTB_And_CNAterminal_Kelch	IPR011705	BTB/KelchNAassociated	NA	PF01344	Kelch_motif	Kelch-like_protein_12_OS=Homo_sapiens_OX=9606_GN=KLHL12_PE=1_SV=2	NA	notA-TR
g11175_i0.p1	828.136229808668	-0.828023104429562	0.749495919693666	-1.10477333187883	0.269257818798175	0.839004157450802	neutre	PF01344	Kelch_motif	IPR006652	Kelch_repeat_type_1	GO:0005515	PF01344	Kelch_motif	NA	NA	notA-TR
g11175_i1.p1	398.409051355079	-1.1955407501069	1.04700352717389	-1.1418688849444	0.253508523826045	0.82137428113	neutre	PF07707	BTB_And_CNAterminal_Kelch	IPR011705	BTB/KelchNAassociated	NA	PF01344	Kelch_motif	Kelch-like_protein_20_OS=Gallus_gallus_OX=9031_GN=KLHL20_PE=2_SV=1	NA	notA-TR
g11176_i0.p2	88.8223837194744	-23.9805499941499	3.90720349564813	-6.13752266060869	NA	NA	NA	PF13374	Tetratricopeptide_repeat	NA	NA	NA	PF13424	Tetratricopeptide_repeat	Zinc_finger_MYND_domain-containing_protein_12_OS=Homo_sapiens_OX=9606_GN=ZMYND12_PE=1_SV=3	NA	notA-TR
g11176_i1.p1	993.986020141008	1.0704384799787	2.27771041740221	0.469962499095721	0.638381810346676	0.999679617317458	neutre	PF13181	Tetratricopeptide_repeat	IPR019734	Tetratricopeptide_repeat	GO:0005515	PF13424	Tetratricopeptide_repeat	Zinc_finger_MYND_domain-containing_protein_12_OS=Homo_sapiens_OX=9606_GN=ZMYND12_PE=1_SV=3	NA	notA-TR
g11177_i0.p1	1327.09053880901	-0.0347450823036579	0.97887343773142	-0.0354949689759496	0.971685058024747	0.999679617317458	neutre	PF12796	Ankyrin_repeats_(3_copies)	IPR002110	Ankyrin_repeat	GO:0005515	PF12796	Ankyrin_repeats_(copies)	NA	NA	notA-TR
g1117_i0.p1	523.419072290227	1.29633251761449	1.58355233273358	0.818623098724321	0.413001484059781	0.946718306695006	neutre	PF20519	Polycystin_domain	IPR046791	Polycystin_domain	NA	PF08016	Polycystin_cation_channel	Polycystic_kidney_disease_2-like_1_protein_OS=Mus_musculus_OX=10090_GN=Pkd2l1_PE=1_SV=1	NA	otherTR
g11180_i0.p1	20.8635149904342	21.370153426112	3.90883493482593	5.46714143278698	NA	NA	NA	PF00293	NUDIX_domain	IPR000086	NUDIX_hydrolase_domain	NA	PF00293	NUDIX_domain	Nucleoside_diphosphate-linked_moiety_X_motif_6_OS=Xenopus_laevis_OX=8355_GN=nudt6_PE=1_SV=1	NA	notA-TR
g11180_i1.p1	884.823776205392	0.0186217064217243	1.69968389504397	0.0109559821541066	0.991258565868711	0.999679617317458	neutre	PF00293	NUDIX_domain	IPR000086	NUDIX_hydrolase_domain	NA	PF00293	NUDIX_domain	Nudix_hydrolase_8_OS=Arabidopsis_thaliana_OX=3702_GN=NUDT8_PE=2_SV=2	NA	notA-TR
g11181_i0.p1	401.008276361201	2.58602089099981	2.15565032137343	1.19964767261148	0.230276203502189	0.787636505314424	neutre	PF07690	Major_Facilitator_Superfamily	IPR011701	Major_facilitator_superfamily	GO:0022857|GO:0055085	PF07690	Major_Facilitator_Superfamily	Hippocampus_abundant_transcript-like_protein_1_OS=Homo_sapiens_OX=9606_GN=MFSD14B_PE=1_SV=3	Hippocampus abundant transcript-like protein 1 - Homo sapiens (Human).	otherTR
g11184_i0.p2	416.424387425872	-0.0065794023361291	1.21602225782345	-0.0054105936744164	0.995682991905475	0.999760118405585	neutre	NA	Histone_acetyltransferase_type_B_subunit_2_OS=Candida_glabrata_(strain_ATCC_2001_/_CBS_138_/_JCM_3761_/_NBRC_0622_/_NRRL_Y-65)_OX=284593_GN=HAT2_PE=3_SV=1	NA	NA	NA	NA	NA	NA	NA	notA-TR
g11185_i0.p3	20.9614312931911	5.48010572012975	3.81461739276718	1.43660691384684	NA	NA	NA	PF03016	Exostosin_family	IPR040911	Exostosin,_GT47_domain	NA	PF03016	Exostosin_family	NA	NA	notA-TR
g11185_i1.p1	361.101636142663	-1.45268254193463	2.6842332048597	-0.54119088434813	0.588376019919403	0.999679617317458	neutre	PF03016	Exostosin_family	IPR040911	Exostosin,_GT47_domain	NA	PF03016	Exostosin_family	NA	NA	notA-TR
g11186_i0.p1	271.627823332464	0.802743323182869	1.9013132431746	0.422204666203522	0.672875635889739	0.999679617317458	neutre	PF03820	Sideroflexins	IPR004686	Tricarboxylate/iron_carrier	GO:0006811|GO:0015075|GO:0016020|GO:0055085	PF03820	Sideroflexins	Sideroflexin_FSF1_OS=Saccharomyces_cerevisiae_(strain_ATCC_204508_/_S288c)_OX=559292_GN=FSF1_PE=1_SV=1	NA	metalTR
g11188_i0.p2	140.376221232422	-1.05227984134812	2.63978689999427	-0.398623025726207	0.690170992832658	0.999679617317458	neutre	PF13844	Glycosyl_transferase_family_41	IPR029489	ONAGlcNAc_transferase,_CNAterminal	NA	PF13844	Glycosyl_transferase_family_41	Probable_UDP-N-acetylglucosamine--peptide_N-acetylglucosaminyltransferase_SEC_OS=Arabidopsis_thaliana_OX=3702_GN=SEC_PE=1_SV=1	NA	notA-TR
g11188_i1.p2	4.70438704516908	5.9126296909878	2.53303656632501	2.33420621304571	0.0195849267390045	NA	NA	PF13844	Glycosyl_transferase_family_41	IPR029489	ONAGlcNAc_transferase,_CNAterminal	NA	PF13844	Glycosyl_transferase_family_41	Probable_UDP-N-acetylglucosamine--peptide_N-acetylglucosaminyltransferase_SEC_OS=Arabidopsis_thaliana_OX=3702_GN=SEC_PE=1_SV=1	NA	notA-TR
g11189_i0.p1	81.6201383565538	0.561402745861911	2.8451883255713	0.197316550477966	NA	NA	neutre	PF05721	PhytanoylNACoA_dioxygenase_(PhyH)	IPR008775	PhytanoylNACoA_dioxygenaseNAlike	NA	NA	NA	NA	NA	notA-TR
g1118_i1.p3	73.6206437249537	-5.61274324729899	2.47311828687074	-2.26950052372984	0.0232379054117064	0.246627594170359	neutre	PF01554	MatE	IPR002528	Multi_antimicrobial_extrusion_protein	GO:0015297|GO:0016020|GO:0042910|GO:0055085	PF01554	MatE	Protein_DETOXIFICATION_35_OS=Arabidopsis_thaliana_OX=3702_GN=DTX35_PE=1_SV=1	NA	notA-TR
g1118_i4.p1	17.7114950931886	21.1924032748494	3.90920572056805	5.42115324433986	NA	NA	NA	PF01554	MatE	IPR002528	Multi_antimicrobial_extrusion_protein	GO:0015297|GO:0016020|GO:0042910|GO:0055085	PF01554	MatE	Protein_DETOXIFICATION_35_OS=Arabidopsis_thaliana_OX=3702_GN=DTX35_PE=1_SV=1	NA	notA-TR
g1118_i5.p1	236.203962491382	2.61915547538384	2.90495459862437	0.901616664378896	0.367260535571162	0.9225167975196	neutre	PF01554	MatE	IPR002528	Multi_antimicrobial_extrusion_protein	GO:0015297|GO:0016020|GO:0042910|GO:0055085	PF01554	MatE	Protein_DETOXIFICATION_35_OS=Arabidopsis_thaliana_OX=3702_GN=DTX35_PE=1_SV=1	HYPOTHETICAL 64.2 KDA PROTEIN IN SLT2-PUT2 INTERGENIC REGION - Saccharomyces cerevisiae (Baker's yeast).	notA-TR
g1118_i6.p1	10.2705925366065	5.02689151665004	3.85989519017024	1.30233886387685	0.192800571712455	0.730784919293585	neutre	PF01554	MatE	IPR002528	Multi_antimicrobial_extrusion_protein	GO:0015297|GO:0016020|GO:0042910|GO:0055085	PF01554	MatE	Protein_DETOXIFICATION_35_OS=Arabidopsis_thaliana_OX=3702_GN=DTX35_PE=1_SV=1	NA	notA-TR
g11191_i0.p1	43.6157876553043	-2.25811066591999	1.92742165526572	-1.17157066267821	0.241369472318463	0.803819099535492	neutre	PF00270	DEAD/DEAH_box_helicase	IPR011545	DEAD/DEAH_box_helicase_domain	GO:0003676|GO:0005524	PF00270	DEAD/DEAH_box_helicase	ATP-dependent_RNA_helicase_eIF4A_OS=Magnaporthe_oryzae_(strain_70-15_/_ATCC_MYA-4617_/_FGSC_8958)_OX=242507_GN=TIF1_PE=3_SV=1	NA	notA-TR
g11192_i0.p1	5.28543078391033	0.172849719976558	1.99597216147525	0.0865992639139831	0.930990051015301	NA	neutre	PF00179	UbiquitinNAconjugating_enzyme	IPR000608	UbiquitinNAconjugating_enzyme_E2	NA	PF00179	Ubiquitin-conjugating_enzyme	Baculoviral_IAP_repeat-containing_protein_6_OS=Mus_musculus_OX=10090_GN=Birc6_PE=1_SV=2	NA	notA-TR
g11193_i2.p1	3730.05737882477	-0.555663392103711	0.809021067763754	-0.686834267047755	0.49218717323993	0.98429215854293	neutre	PF04749	PLACfamily	NA	NA	NA	NA	NA	NA	NA	notA-TR
g11194_i0.p2	2328.60172560335	-0.455683801511119	0.770314033408756	-0.591555887271909	0.554148020652815	0.997408130777779	neutre	PF00481	Protein_phosphatase_2C	IPR001932	PPMNAtype_phosphataseNAlike_domain	NA	PF00481	Protein_phosphatase_2C	Probable_protein_phosphatase_2C_10_OS=Oryza_sativa_subsp._japonica_OX=39947_GN=Os02g0149800_PE=2_SV=1	NA	notA-TR
g11195_i0.p1	677.410413198614	-1.32334909651639	1.36803721925721	-0.967334132352711	0.333377025989983	0.897645452866015	neutre	PF00535	Glycosyl_transferase_family_2	IPR001173	Glycosyltransferase_2NAlike	NA	PF00535	Glycosyl_transferase_family_2	Poly-beta-1,6-N-acetyl-D-glucosamine_synthase_OS=Escherichia_coli_O157:H7_OX=83334_GN=pgaC_PE=3_SV=1	NA	notA-TR
g11195_i1.p1	1465.93816367726	-1.99698292428344	1.89675906273172	-1.05283953218992	0.29241454329571	0.861275173327315	neutre	PF00535	Glycosyl_transferase_family_2	IPR001173	Glycosyltransferase_2NAlike	NA	PF00535	Glycosyl_transferase_family_2	Dolichyl-phosphate_beta-glucosyltransferase_OS=Mus_musculus_OX=10090_GN=Alg5_PE=1_SV=1	NA	notA-TR
g11197_i0.p1	462.575153934936	1.90875728178844	3.72550255176341	0.512348939577282	0.608406819697182	0.999679617317458	neutre	PF12717	nonNASMC_mitotic_condensation_complex_subunit_1	IPR032682	Condensin_complex_subunit_1,_CNAterminal	NA	PF02985	HEAT_repeat	NA	NA	notA-TR
g11200_i0.p1	249.888108253596	0.14106866943498	0.931867198484645	0.151382803970757	0.87967375357436	0.999679617317458	neutre	PF03407	NucleotideNAdiphosphoNAsugar_transferase	IPR005069	NucleotideNAdiphosphoNAsugar_transferase	NA	NA	NA	NA	NA	notA-TR
g11202_i0.p2	67.8011347155204	-9.59519727192431	3.60497082048823	-2.66165740299246	NA	NA	NA	PF01554	MatE	IPR002528	Multi_antimicrobial_extrusion_protein	GO:0015297|GO:0016020|GO:0042910|GO:0055085	NA	NA	NA	NA	notA-TR
g11203_i0.p1	44.7447526287057	7.18387814014897	3.85647742677949	1.86280829501656	NA	NA	NA	PF13202	EF_hand	IPR002048	EFNAhand_domain	GO:0005509	PF00036	EF_hand	NA	NA	notA-TR
g11204_i0.p1	31.1906877118576	7.66932340607844	1.75483677572354	4.37039131626146	1.24024073675986e-05	0.000846865920824367	UP	PF02492	CobW/HypB/UreG,_nucleotideNAbinding_domain	IPR003495	CobW/HypB/UreG,_nucleotideNAbinding_domain	NA	PF02492	CobW/HypB/UreG,_nucleotide-binding_domain	COBW_domain-containing_protein_1_OS=Rattus_norvegicus_OX=10116_GN=Cbwd1_PE=2_SV=2	NA	notA-TR
g11207_i0.p1	10.6189150247277	-2.90250472861874	2.24494959379509	-1.29290418664236	0.196044199338005	0.736123429578267	neutre	PF13679	Methyltransferase_domain	IPR025714	Methyltransferase_domain	NA	PF13679	Methyltransferase_domain	Glutathione_S-transferase_C-terminal_domain-containing_protein_homolog_OS=Drosophila_melanogaster_OX=7227_GN=CG10428_PE=2_SV=2	NA	notA-TR
g11209_i0.p1	3.81561804346567	-1.77808011873847	1.51676114236026	-1.17228749410838	0.241081650822715	NA	neutre	PF00596	Class_II_Aldolase_and_Adducin_NNAterminal_domain	IPR001303	Class_II_aldolase/adducin_NNAterminal	NA	PF00596	Class_II_Aldolase_and_Adducin_N-terminal_domain	Meiotically_up-regulated_gene_14_protein_OS=Schizosaccharomyces_pombe_(strain_972_/_ATCC_24843)_OX=284812_GN=mug14_PE=1_SV=1	NA	notA-TR
g1120_i0.p1	2423.81214553953	0.483100680544306	0.825030453684621	0.585554967561207	0.558174617899702	0.999435916552231	neutre	PF03016	Exostosin_family	IPR040911	Exostosin,_GT47_domain	NA	PF03016	Exostosin_family	Probable_glucuronosyltransferase_Os03g0107900_OS=Oryza_sativa_subsp._japonica_OX=39947_GN=Os03g0107900_PE=2_SV=1	NA	notA-TR
g11210_i0.p1	110.814044050168	2.61069131873035	1.42914452375051	1.82675109154049	NA	NA	NA	PF00153	Mitochondrial_carrier_protein	IPR018108	Mitochondrial_substrate/solute_carrier	NA	PF00153	Mitochondrial_carrier_protein	NA	NA	otherTR
g11210_i1.p1	29.458272877377	4.10167401108085	1.85600324126307	2.20994981037292	0.0271086457403964	0.273569540489613	neutre	PF00153	Mitochondrial_carrier_protein	IPR018108	Mitochondrial_substrate/solute_carrier	NA	PF00153	Mitochondrial_carrier_protein	NA	NA	otherTR
g11210_i2.p1	9003.95006707809	0.437917794416882	0.691354194042624	0.633420319411389	0.526459199319403	0.994609350961907	neutre	PF00153	Mitochondrial_carrier_protein	IPR018108	Mitochondrial_substrate/solute_carrier	NA	PF00153	Mitochondrial_carrier_protein	NA	NA	otherTR
g11211_i0.p2	165.483643844775	-24.828507643568	3.90700022390932	-6.35487745601529	NA	NA	NA	PF00069	Protein_kinase_domain	IPR000719	Protein_kinase_domain	GO:0004672|GO:0005524|GO:0006468	PF00069	Protein_kinase_domain	Serine/threonine-protein_kinase_N1_OS=Rattus_norvegicus_OX=10116_GN=Pkn1_PE=1_SV=2	NA	notA-TR
g11212_i0.p1	971.449675575635	-0.0777300008337293	1.18741945171741	-0.0654612830548676	0.947806731833931	0.999679617317458	neutre	NA	Glutathione_S-transferase_1_OS=Ascaris_suum_OX=6253_GN=GST1_PE=1_SV=3	NA	NA	NA	NA	NA	NA	NA	notA-TR
g11213_i1.p1	944.64060468939	-1.6140856914085	1.46279931385261	-1.10342251060909	0.269843725513819	0.839004157450802	neutre	PF00153	Mitochondrial_carrier_protein	IPR018108	Mitochondrial_substrate/solute_carrier	NA	PF00153	Mitochondrial_carrier_protein	Peroxisomal_adenine_nucleotide_carrier_1_OS=Glycine_max_OX=3847_GN=PNC1_PE=2_SV=1	Similar to mitochondrial ADP/ATP carrier protein - Saccharomyces cerevisiae (Baker's yeast).	otherTR
g11215_i0.p1	827.631689787609	2.11720653493798	1.71258444884024	1.23626401978118	0.216360440694706	0.766918755772581	neutre	PF03715	Noc2p_family	IPR005343	Nucleolar_complex_protein_2	NA	PF03715	Noc2p_family	Nucleolar_complex-associated_protein_2_OS=Arabidopsis_thaliana_OX=3702_GN=NOC2_PE=1_SV=2	NA	notA-TR
g11217_i0.p1	164.33024334391	-0.201129923048212	2.64956362086613	-0.0759105844691752	NA	NA	neutre	PF01966	HD_domain	IPR006674	HD_domain	NA	NA	NA	Deoxynucleoside_triphosphate_triphosphohydrolase_SAMHD1_OS=Bos_taurus_OX=9913_GN=SAMHD1_PE=2_SV=1	NA	notA-TR
g11218_i0.p1	560.95388973986	-1.65846296455173	1.36988558984229	-1.21065801177065	0.226026500915783	0.779749906925149	neutre	PF07496	CWNAtype_Zinc_Finger	IPR011124	Zinc_finger,_CWNAtype	GO:0008270	PF07496	CW-type_Zinc_Finger	Zinc_finger_CW-type_PWWP_domain_protein_2_homolog_OS=Mus_musculus_OX=10090_GN=Zcwpw2_PE=2_SV=2	NA	notA-TR
g1121_i0.p1	4450.05069671613	0.137215675215395	0.831340055457178	0.165053607503534	0.868901787940391	0.999679617317458	neutre	PF00514	Armadillo/betaNAcateninNAlike_repeat	IPR000225	Armadillo	GO:0005515	PF09759	Spinocerebellar_ataxia_type_1protein_domain	NA	NA	notA-TR
g11221_i0.p2	168.828500625473	2.02620144997885	1.715085865997	1.18139942153917	NA	NA	NA	PF01417	ENTH_domain	IPR013809	ENTH_domain	NA	PF01417	ENTH_domain	Clathrin_interactor_EPSIN_1_OS=Arabidopsis_thaliana_OX=3702_GN=EPSIN1_PE=1_SV=1	NA	notA-TR
g11223_i0.p1	8.53103556605169	-0.554106625250948	2.44799878820624	-0.226350857655843	0.820928545937126	0.999679617317458	neutre	PF00240	Ubiquitin_family	IPR000626	UbiquitinNAlike_domain	GO:0005515	PF00240	Ubiquitin_family	Polyubiquitin-C_OS=Sus_scrofa_OX=9823_GN=UBC_PE=2_SV=1	NA	notA-TR
g11223_i1.p1	22.9772695599376	-1.27421810532905	2.26522605662809	-0.562512558780023	0.573766849435945	0.999679617317458	neutre	PF00240	Ubiquitin_family	IPR000626	UbiquitinNAlike_domain	GO:0005515	PF00240	Ubiquitin_family	Polyubiquitin-C_OS=Sus_scrofa_OX=9823_GN=UBC_PE=2_SV=1	NA	notA-TR
g11224_i0.p1	17.8544568626586	-2.21444178287973	1.10136803154651	-2.01062834534091	0.0443647277410445	0.372017196391568	neutre	PF00240	Ubiquitin_family	IPR000626	UbiquitinNAlike_domain	GO:0005515	PF00240	Ubiquitin_family	Polyubiquitin-C_OS=Sus_scrofa_OX=9823_GN=UBC_PE=2_SV=1	NA	notA-TR
g11226_i0.p1	4114.80744001419	12.0412525872792	1.30318028727898	9.23989773695945	2.46732933785853e-20	3.3979237197875e-16	UP	PF00300	Histidine_phosphatase_superfamily_(branch_1)	IPR013078	Histidine_phosphatase_superfamily,_cladeNA1	NA	PF00300	Histidine_phosphatase_superfamily_(branch_1)	Phosphoglycerate_mutase-like_protein_OS=Arabidopsis_thaliana_OX=3702_GN=PGM_PE=2_SV=1	NA	notA-TR
g11226_i1.p1	2128.29426248719	4.31608208554144	1.37024513677694	3.14986126912563	0.00163348009490942	0.0392402882929566	UP	PF00300	Histidine_phosphatase_superfamily_(branch_1)	IPR013078	Histidine_phosphatase_superfamily,_cladeNA1	NA	PF00300	Histidine_phosphatase_superfamily_(branch_1)	Phosphoglycerate_mutase-like_protein_OS=Arabidopsis_thaliana_OX=3702_GN=PGM_PE=2_SV=1	NA	notA-TR
g11227_i0.p2	12.8650506429397	-0.159719280534651	3.73843056733212	-0.0427236182825867	0.965921852089424	0.999679617317458	neutre	PF03435	Saccharopine_dehydrogenase_NADP_binding_domain	IPR005097	Saccharopine_dehydrogenase,_NADP_binding_domain	GO:0016491	PF03435	Saccharopine_dehydrogenase_NADP_binding_domain	Putative_trans-acting_enoyl_reductase_Rv2449c_OS=Mycobacterium_tuberculosis_(strain_ATCC_25618_/_H37Rv)_OX=83332_GN=Rv2449c_PE=1_SV=3	NA	notA-TR
g11227_i1.p1	2374.02471109831	0.0376327356982699	0.930520601552686	0.0404426679382221	0.967740213962201	0.999679617317458	neutre	PF03435	Saccharopine_dehydrogenase_NADP_binding_domain	IPR005097	Saccharopine_dehydrogenase,_NADP_binding_domain	GO:0016491	PF03435	Saccharopine_dehydrogenase_NADP_binding_domain	Putative_trans-acting_enoyl_reductase_Rv2449c_OS=Mycobacterium_tuberculosis_(strain_ATCC_25618_/_H37Rv)_OX=83332_GN=Rv2449c_PE=1_SV=3	NA	notA-TR
g11227_i2.p1	10.9816651110711	2.03739416678493	2.59073681716369	0.786414950869248	0.43162442729671	0.959410845426082	neutre	PF03435	Saccharopine_dehydrogenase_NADP_binding_domain	IPR005097	Saccharopine_dehydrogenase,_NADP_binding_domain	GO:0016491	PF03435	Saccharopine_dehydrogenase_NADP_binding_domain	Putative_trans-acting_enoyl_reductase_Rv2449c_OS=Mycobacterium_tuberculosis_(strain_ATCC_25618_/_H37Rv)_OX=83332_GN=Rv2449c_PE=1_SV=3	NA	notA-TR
g11228_i0.p1	778.83312718665	-1.2669977878943	1.2725164770616	-0.995663168794454	0.319413831237253	0.887344166054808	neutre	PF01208	Uroporphyrinogen_decarboxylase_(URONAD)	IPR000257	Uroporphyrinogen_decarboxylase_(URONAD)	GO:0004853|GO:0006779	PF01208	Uroporphyrinogen_decarboxylase_(URO-D)	Uroporphyrinogen_decarboxylase_OS=Salinibacter_ruber_(strain_DSM_13855_/_M31)_OX=309807_GN=hemE_PE=3_SV=1	NA	notA-TR
g11229_i0.p1	18.6005536892403	-3.98095402873561	3.0149395065818	-1.320409255325	0.186698415145125	0.720115811036662	neutre	PF06705	SFNAassemblin/beta_giardin	IPR008374	SFNAassemblin/betaNAgiardin	GO:0005200	PF06705	SF-assemblin/beta_giardin	SF-assemblin_OS=Dunaliella_bioculata_OX=13790_PE=1_SV=1	NA	notA-TR
g11229_i1.p1	1521.07247374085	-0.358856203005645	1.03029838928805	-0.348303177736325	0.727612507599999	0.999679617317458	neutre	PF06705	SFNAassemblin/beta_giardin	IPR008374	SFNAassemblin/betaNAgiardin	GO:0005200	PF06705	SF-assemblin/beta_giardin	SF-assemblin_OS=Dunaliella_bioculata_OX=13790_PE=1_SV=1	NA	notA-TR
g1122_i0.p1	3091.91208307552	0.739967461213738	0.874526539283617	0.846134940421471	0.397477470863833	0.937958745073066	neutre	PF07974	EGFNAlike_domain	IPR013111	EGFNAlike_domain,_extracellular	NA	PF07974	EGF-like_domain	NA	NA	notA-TR
g11230_i0.p1	22.7576435730583	6.1233311642963	3.01701820923035	2.02959701919014	0.0423975181573228	0.36231922280174	neutre	PF00149	CalcineurinNAlike_phosphoesterase	IPR004843	CalcineurinNAlike_phosphoesterase_domain,_ApaH_type	GO:0016787	PF00149	Calcineurin-like_phosphoesterase	Manganese-dependent_ADP-ribose/CDP-alcohol_diphosphatase_OS=Xenopus_tropicalis_OX=8364_GN=adprm_PE=2_SV=1	NA	notA-TR
g11230_i1.p1	34.9150259754243	5.56820667565159	3.78234192592221	1.47215846285339	NA	NA	NA	PF00149	CalcineurinNAlike_phosphoesterase	IPR004843	CalcineurinNAlike_phosphoesterase_domain,_ApaH_type	GO:0016787	PF00149	Calcineurin-like_phosphoesterase	Manganese-dependent_ADP-ribose/CDP-alcohol_diphosphatase_OS=Xenopus_tropicalis_OX=8364_GN=adprm_PE=2_SV=1	NA	notA-TR
g11230_i2.p1	1278.2570448174	1.2634630107824	1.59782577970761	0.790738907100127	0.429096366959256	0.958245112351505	neutre	PF00149	CalcineurinNAlike_phosphoesterase	IPR004843	CalcineurinNAlike_phosphoesterase_domain,_ApaH_type	GO:0016787	PF00149	Calcineurin-like_phosphoesterase	Manganese-dependent_ADP-ribose/CDP-alcohol_diphosphatase_OS=Xenopus_tropicalis_OX=8364_GN=adprm_PE=2_SV=1	NA	notA-TR
g11231_i0.p1	1910.1615163947	0.58934579912545	1.16183377239296	0.507254835527468	0.611976023930638	0.999679617317458	neutre	PF07690	Major_Facilitator_Superfamily	IPR011701	Major_facilitator_superfamily	GO:0022857|GO:0055085	PF07690	Major_Facilitator_Superfamily	NA	NA	otherTR
g11232_i0.p1	105.016282836282	6.8511449580006	2.97837941748397	2.30029287665042	0.0214316329750157	0.232645274924533	neutre	PF01331	mRNA_capping_enzyme,_catalytic_domain	IPR001339	mRNA_capping_enzyme,_adenylation_domain	GO:0004484|GO:0005524|GO:0006370	PF01331	mRNA_capping_enzyme,_catalytic_domain	mRNA-capping_enzyme_subunit_alpha_OS=Candida_albicans_OX=5476_GN=CGT1_PE=1_SV=1	NA	notA-TR
g11232_i1.p2	856.339940094462	-0.219598247725139	2.11329467041401	-0.103912743830522	0.917238593745234	0.999679617317458	neutre	PF01331	mRNA_capping_enzyme,_catalytic_domain	IPR001339	mRNA_capping_enzyme,_adenylation_domain	GO:0004484|GO:0005524|GO:0006370	PF01331	mRNA_capping_enzyme,_catalytic_domain	mRNA-capping_enzyme_subunit_alpha_OS=Schizosaccharomyces_pombe_(strain_972_/_ATCC_24843)_OX=284812_GN=ceg1_PE=1_SV=1	NA	notA-TR
g11233_i0.p1	605.822740016164	0.229174502623091	3.02491186087059	0.0757623736372711	0.939608151540597	0.999679617317458	neutre	NA	Secernin-2_OS=Homo_sapiens_OX=9606_GN=SCRN2_PE=1_SV=3	NA	NA	NA	NA	NA	NA	NA	notA-TR
g11234_i0.p1	722.816802372206	-0.079485897258808	2.41824237615675	-0.0328692847509904	NA	NA	neutre	PF03016	Exostosin_family	IPR040911	Exostosin,_GT47_domain	NA	PF03016	Exostosin_family	Probable_xyloglucan_galactosyltransferase_GT19_OS=Arabidopsis_thaliana_OX=3702_GN=GT19_PE=2_SV=1	NA	notA-TR
g11236_i0.p1	551.081498483888	-1.43427255128995	1.99695979933334	-0.7182280543498	0.472616682630785	0.976429055665071	neutre	PF02338	OTUNAlike_cysteine_protease	IPR003323	OTU_domain	NA	PF02338	OTU-like_cysteine_protease	OVARIAN_TUMOR_DOMAIN-containing_deubiquitinating_enzyme_10_OS=Arabidopsis_thaliana_OX=3702_GN=OTU10_PE=1_SV=1	NA	notA-TR
g11238_i0.p1	18.9755347297481	-2.00857599299832	3.38377467906421	-0.593590349093161	NA	NA	NA	NA	Dynein_axonemal_heavy_chain_1_OS=Homo_sapiens_OX=9606_GN=DNAH1_PE=1_SV=6	NA	NA	NA	NA	NA	NA	NA	notA-TR
g11240_i0.p1	9.57538115649587	1.38250039902556	2.17840977708723	0.634637437623929	0.525664905435444	0.994207109086725	neutre	PF12796	Ankyrin_repeats_(3_copies)	IPR002110	Ankyrin_repeat	GO:0005515	PF12796	Ankyrin_repeats_(copies)	NA	NA	notA-TR
g11244_i0.p1	802.616428715592	-0.786478085811168	1.42871647465429	-0.550478768715445	0.581991035242743	0.999679617317458	neutre	PF00646	FNAbox_domain	IPR001810	FNAbox_domain	GO:0005515	PF00646	F-box_domain	NA	NA	notA-TR
g11245_i0.p1	404.368777432713	-4.45848113175532	1.45509665817351	-3.06404465071878	0.0021836631594605	0.0481933992698241	DOWN	PF13087	AAA_domain	IPR041679	DNA2/NAM7_helicaseNAlike,_CNAterminal	NA	PF13087	AAA_domain	Regulator_of_nonsense_transcripts_1_homolog_OS=Arabidopsis_thaliana_OX=3702_GN=UPF1_PE=1_SV=2	NA	notA-TR
g11248_i0.p1	7.49614726564237	-0.393440568958788	1.15807537186784	-0.339736582364424	0.734054909867011	0.999679617317458	neutre	PF01699	Sodium/calcium_exchanger_protein	IPR004837	Sodium/calcium_exchanger_membrane_region	GO:0016020|GO:0055085	PF01699	Sodium/calcium_exchanger_protein	Sodium/potassium/calcium_exchanger_5_OS=Mus_musculus_OX=10090_GN=Slc24a5_PE=2_SV=1	Sodium/potassium/calcium exchanger 5 - Homo sapiens (Human).	otherTR
g11249_i0.p1	146.087421403434	-24.2228218546624	3.90703152387144	-6.19980199971877	NA	NA	NA	PF00196	Bacterial_regulatory_proteins,_luxR_family	IPR000792	Transcription_regulator_LuxR,_CNAterminal	GO:0006355	PF03472	Autoinducer_binding_domain	Transcriptional_activator_protein_RaiR_OS=Rhizobium_etli_OX=29449_GN=raiR_PE=3_SV=1	NA	notA-TR
g1124_i1.p2	3086.4783930388	1.48010927988148	1.0049867006221	1.47276504153265	0.140814401684727	0.625968044502312	neutre	PF01909	Nucleotidyltransferase_domain	IPR002934	Polymerase,_nucleotidyl_transferase_domain	GO:0016779	PF01909	Nucleotidyltransferase_domain	Non-canonical_poly(A)_RNA_polymerase_protein_Trf4-1_OS=Drosophila_melanogaster_OX=7227_GN=Trf4-1_PE=1_SV=1	NA	notA-TR
g11250_i0.p1	15.6247919400222	1.39626816670972	2.58539262048517	0.54006039765353	0.589155380714291	0.999679617317458	neutre	PF03457	Helicase_associated_domain	IPR005114	HelicaseNAassociated	NA	PF03457	Helicase_associated_domain	NA	NA	notA-TR
g11251_i0.p1	64.1309168837725	-1.05097489969855	3.72807924895617	-0.281907875212902	NA	NA	neutre	PF03953	Tubulin_CNAterminal_domain	IPR018316	Tubulin/FtsZ,_2NAlayer_sandwich_domain	NA	PF00091	Tubulin/FtsZ_family,_GTPase_domain	Tubulin_alpha-3_chain_OS=Zea_mays_OX=4577_GN=TUBA3_PE=2_SV=1	NA	notA-TR
g11251_i1.p1	40.6359461292267	-0.713748579862348	3.63934131366516	-0.196120264175919	NA	NA	neutre	PF03953	Tubulin_CNAterminal_domain	IPR018316	Tubulin/FtsZ,_2NAlayer_sandwich_domain	NA	PF00091	Tubulin/FtsZ_family,_GTPase_domain	Tubulin_alpha-3_chain_OS=Zea_mays_OX=4577_GN=TUBA3_PE=2_SV=1	NA	notA-TR
g11252_i0.p1	186.736033507409	0.954976339543856	1.50971027364682	0.6325560315868	0.527023607354937	0.994699878385986	neutre	PF00005	ABC_transporter	IPR003439	ABC_transporterNAlike,_ATPNAbinding_domain	GO:0005524	PF00664	ABC_transporter_transmembrane_region	Mitochondrial_potassium_channel_ATP-binding_subunit_OS=Rattus_norvegicus_OX=10116_GN=Abcb8_PE=2_SV=1	Multidrug resistance protein 1 (P-glycoprotein 1) - Homo sapiens (Human).	metalTR
g11253_i0.p1	24.4618006585331	4.44184526771049	3.76462288309236	1.17989116191682	NA	NA	NA	PF09815	XKNArelated_protein	IPR018629	XKNArelated_protein	GO:0016020	PF09815	XK-related_protein	NA	NA	notA-TR
g11254_i0.p2	14.2607502082582	3.28247005009502	3.7590211072612	0.873224692395146	0.382540618461117	0.930043935730461	neutre	PF00892	EamANAlike_transporter_family	IPR000620	EamA_domain	GO:0016020	PF00892	EamA-like_transporter_family	Riboflavin_transporter_OS=Rhizobium_leguminosarum_bv._viciae_(strain_3841)_OX=216596_GN=ribN_PE=1_SV=1	NA	metalTR
g11254_i1.p2	8.08930608330338	1.59736804641079	3.20796144939937	0.497938666535367	0.618527272739545	0.999679617317458	neutre	PF00892	EamANAlike_transporter_family	IPR000620	EamA_domain	GO:0016020	PF00892	EamA-like_transporter_family	Riboflavin_transporter_OS=Rhizobium_leguminosarum_bv._viciae_(strain_3841)_OX=216596_GN=ribN_PE=1_SV=1	NA	metalTR
g11255_i0.p1	30.9942348173248	-0.834649618254138	1.58834862922316	-0.525482632022892	0.599247723824905	0.999679617317458	neutre	PF00009	Elongation_factor_Tu_GTP_binding_domain	IPR000795	Translational_(tr)NAtype_GTPNAbinding_domain	GO:0003924|GO:0005525	PF00009	Elongation_factor_Tu_GTP_binding_domain	Elongation_factor_1-alpha_1_OS=Drosophila_melanogaster_OX=7227_GN=eEF1alpha1_PE=1_SV=2	NA	notA-TR
g11257_i0.p1	2.05490111076498	-0.862672629156677	2.62955945477029	-0.328067360329769	0.74286073212822	NA	neutre	PF04886	PT_repeat	NA	NA	NA	NA	NA	NA	NA	notA-TR
g11258_i0.p1	135.496390171279	-0.530194000124994	2.64742613015688	-0.20026772195286	0.84127120530243	0.999679617317458	neutre	PF00504	Chlorophyll_ANAB_binding_protein	IPR022796	Chlorophyll_ANAB_binding_protein	NA	PF00504	__Chlorophyll_A-B_binding_protein	Fucoxanthin-chlorophyll_a-c_binding_protein_B,_chloroplastic_OS=Macrocystis_pyrifera_OX=35122_GN=FCPB_PE=2_SV=1	NA	notA-TR
g11258_i1.p1	83.6945304473551	-1.19587757739062	1.12392833538476	-1.06401586270287	0.287321513628903	0.858328874589886	neutre	PF00504	Chlorophyll_ANAB_binding_protein	IPR022796	Chlorophyll_ANAB_binding_protein	NA	PF00504	__Chlorophyll_A-B_binding_protein	Fucoxanthin-chlorophyll_a-c_binding_protein_B,_chloroplastic_OS=Macrocystis_pyrifera_OX=35122_GN=FCPB_PE=2_SV=1	NA	notA-TR
g11258_i2.p2	5.5910492261918	-4.31940599073957	3.16197278541411	-1.36604780745255	0.171923958449229	NA	NA	PF00504	Chlorophyll_ANAB_binding_protein	IPR022796	Chlorophyll_ANAB_binding_protein	NA	PF00504	__Chlorophyll_A-B_binding_protein	Fucoxanthin-chlorophyll_a-c_binding_protein_B,_chloroplastic_OS=Macrocystis_pyrifera_OX=35122_GN=FCPB_PE=2_SV=1	NA	notA-TR
g11258_i3.p1	3567.01125763997	-2.6719278375666	1.03194466699884	-2.58921618863273	0.00961946814412658	0.132211685420689	neutre	PF00504	Chlorophyll_ANAB_binding_protein	IPR022796	Chlorophyll_ANAB_binding_protein	NA	PF00504	__Chlorophyll_A-B_binding_protein	Fucoxanthin-chlorophyll_a-c_binding_protein_B,_chloroplastic_OS=Macrocystis_pyrifera_OX=35122_GN=FCPB_PE=2_SV=1	NA	notA-TR
g1125_i0.p1	170.14218846172	0.0971633994721024	2.6854749084584	0.0361810863196183	0.971137967044934	0.999679617317458	neutre	PF12580	Tripeptidyl_peptidase_II	IPR022229	Tripeptidyl_peptidase_II,_IgNAlike_domain	NA	PF12580	Tripeptidyl_peptidase_II	Tripeptidyl-peptidase_2_OS=Rattus_norvegicus_OX=10116_GN=Tpp2_PE=2_SV=3	NA	notA-TR
g1125_i1.p1	248.131756531686	-0.309471577433837	1.26653844269493	-0.244344401244818	0.806964098163467	0.999679617317458	neutre	PF00082	Subtilase_family	IPR000209	Peptidase_S8/S53_domain	GO:0006508|GO:0008236	PF00082	Subtilase_family	Tripeptidyl-peptidase_2_OS=Rattus_norvegicus_OX=10116_GN=Tpp2_PE=2_SV=3	NA	notA-TR
g11261_i0.p1	88.8896580569286	2.45186289459958	2.86531121746709	0.855705613984582	0.392160634165619	0.93568196305667	neutre	PF04982	HPP_family	IPR007065	HPP	NA	PF04982	HPP_family	NA	NA	notA-TR
g11263_i0.p1	1739.87981505635	0.056312565144481	1.28120670130026	0.0439527557008022	0.964942062933358	0.999679617317458	neutre	PF07690	Major_Facilitator_Superfamily	IPR011701	Major_facilitator_superfamily	GO:0022857|GO:0055085	PF07690	Major_Facilitator_Superfamily	Tetracycline_resistance_protein,_class_A_OS=Escherichia_coli_OX=562_GN=tetA_PE=3_SV=2	TetA(41) OS=Serratia marcescens GN=tetA(41) PE=4 SV=1	otherTR
g11264_i0.p1	643.017338798648	-0.569846920880262	0.901762733348482	-0.631925560689639	0.527435520049813	0.994732644809953	neutre	PF07691	PA14_domain	IPR011658	PA14_domain	NA	NA	NA	Protein_psiQ_OS=Dictyostelium_discoideum_OX=44689_GN=psiQ_PE=3_SV=1	NA	notA-TR
g11268_i0.p1	178.104513296529	24.4070656144627	3.9070026573903	6.24700512253184	NA	NA	NA	PF12327	FtsZ_family,_CNAterminal_domain	IPR024757	Cell_division_protein_FtsZ,_CNAterminal	NA	PF00091	Tubulin/FtsZ_family,_GTPase_domain	Cell_division_protein_FtsZ_OS=Francisella_tularensis_subsp._holarctica_(strain_LVS)_OX=376619_GN=ftsZ_PE=3_SV=1	NA	notA-TR
g1126_i0.p1	2924.36906049212	-0.0946418288649251	1.12556594394278	-0.0840837708125756	0.9329898279603	0.999679617317458	neutre	PF00060	LigandNAgated_ion_channel	IPR001320	Ionotropic_glutamate_receptor,_CNAterminal	GO:0015276|GO:0016020	PF00060	Ligand-gated_ion_channel	Glutamate_receptor_ionotropic,_delta-1_OS=Homo_sapiens_OX=9606_GN=GRID1_PE=2_SV=2	GLUTAMATE RECEPTOR 4 PRECURSOR (GLUR-4) (GLUR-D) (GLUTAMATE RECEPTOR IONOTROPIC, AMPA 4) - Rattus norvegicus (Rat).	otherTR
g11270_i0.p1	141.11012330514	-1.29280749039417	2.84671404876425	-0.454140271291167	NA	NA	neutre	PF00756	Putative_esterase	NA	NA	NA	NA	NA	Siderophore_triacetylfusarinine_C_esterase_OS=Neosartorya_fumigata_(strain_ATCC_MYA-4609_/_Af293_/_CBS_101355_/_FGSC_A1100)_OX=330879_GN=estB_PE=1_SV=1	NA	notA-TR
g11271_i0.p1	189.602554652104	1.40494010637881	1.34239670358838	1.04659084950316	0.295288324034972	0.863775018270976	neutre	PF00534	Glycosyl_transferases_group_1	IPR001296	Glycosyl_transferase,_family_1	GO:0016757	PF00534	Glycosyl_transferases_group_1	D-inositol_3-phosphate_glycosyltransferase_OS=Thermobispora_bispora_(strain_ATCC_19993_/_DSM_43833_/_CBS_139.67_/_JCM_10125_/_KCTC_9307_/_NBRC_14880_/_R51)_OX=469371_GN=mshA_PE=3_SV=1	NA	notA-TR
g11273_i0.p1	2.05130862199738	4.71687205898376	3.9277136699732	1.20092054954096	0.229782022120211	NA	NA	PF13439	Glycosyltransferase_Family_4	IPR028098	Glycosyltransferase_subfamily_4NAlike,_NNAterminal_domain	NA	PF00534	Glycosyl_transferases_group_1	GDP-mannose-dependent_alpha-mannosyltransferase_OS=Corynebacterium_glutamicum_(strain_ATCC_13032_/_DSM_20300_/_BCRC_11384_/_JCM_1318_/_LMG_3730_/_NCIMB_10025)_OX=196627_GN=mgtA_PE=1_SV=1	NA	notA-TR
g11273_i1.p1	92.3896705785561	10.2032968236328	3.37898558276399	3.01963313358874	0.00253081036260794	0.0532656292058823	neutre	PF00534	Glycosyl_transferases_group_1	IPR001296	Glycosyl_transferase,_family_1	GO:0016757	PF00534	Glycosyl_transferases_group_1	GDP-mannose-dependent_alpha-mannosyltransferase_OS=Corynebacterium_glutamicum_(strain_ATCC_13032_/_DSM_20300_/_BCRC_11384_/_JCM_1318_/_LMG_3730_/_NCIMB_10025)_OX=196627_GN=mgtA_PE=1_SV=1	NA	notA-TR
g11275_i0.p2	23.2442613012815	0.207393751353751	1.50193960196552	0.138083948969948	0.890174071116557	0.999679617317458	neutre	PF00487	Fatty_acid_desaturase	IPR005804	Fatty_acid_desaturase_domain	GO:0006629	PF00487	Fatty_acid_desaturase	Fatty_acid_desaturase_OS=Bacillus_subtilis_(strain_168)_OX=224308_GN=des_PE=2_SV=1	NA	notA-TR
g11277_i1.p1	441.412718038319	0.753595371802733	2.39024572558373	0.315279455888869	0.752549482010979	0.999679617317458	neutre	PF00071	Ras_family	IPR001806	Small_GTPase	GO:0003924|GO:0005525	PF00071	Ras_family	Ras-related_protein_Rab-2-A_OS=Zea_mays_OX=4577_GN=RAB2A_PE=2_SV=2	NA	notA-TR
g11277_i2.p3	1145.08408068791	-0.551730030373671	0.85320774726716	-0.646653798141042	0.517856031320281	0.992122848785908	neutre	PF00071	Ras_family	IPR001806	Small_GTPase	GO:0003924|GO:0005525	PF00071	Ras_family	Ras-related_protein_Rab-2-A_OS=Zea_mays_OX=4577_GN=RAB2A_PE=2_SV=2	NA	notA-TR
g11280_i0.p1	68.6425130617971	-5.34712780288285	1.57184311035542	-3.40182030105649	0.000669386367557703	0.0210951165336739	DOWN	PF03067	Lytic_polysaccharide_monoNAoxygenase,_celluloseNAdegrading	IPR004302	Cellulose/chitinNAbinding_protein,_NNAterminal	NA	PF03067	Lytic_polysaccharide_mono-oxygenase,_cellulose-degrading	NA	NA	notA-TR
g11280_i1.p1	1792.68843266345	0.30848476689884	1.0386604543278	0.2970025147424	0.766464589234143	0.999679617317458	neutre	PF03067	Lytic_polysaccharide_monoNAoxygenase,_celluloseNAdegrading	IPR004302	Cellulose/chitinNAbinding_protein,_NNAterminal	NA	PF03067	Lytic_polysaccharide_mono-oxygenase,_cellulose-degrading	NA	NA	notA-TR
g11281_i1.p1	1400.65771617585	-0.141157722104746	0.735440717751942	-0.191936234556376	0.847792154009993	0.999679617317458	neutre	NA	PGR5-like_protein_1A,_chloroplastic_OS=Arabidopsis_thaliana_OX=3702_GN=PGRL1A_PE=1_SV=1	NA	NA	NA	NA	NA	NA	NA	notA-TR
g11282_i0.p1	132.994351547961	23.4915704756338	3.90708512240273	6.0125566092574	NA	NA	NA	PF03031	NLI_interacting_factorNAlike_phosphatase	IPR004274	FCP1_homology_domain	NA	PF03031	NLI_interacting_factor-like_phosphatase	RNA_polymerase_II_C-terminal_domain_phosphatase-like_4_OS=Arabidopsis_thaliana_OX=3702_GN=CPL4_PE=1_SV=1	NA	notA-TR
g11282_i1.p1	760.511021456927	2.07356032932719	2.12912495550558	0.973902599734831	0.330104902802141	0.895168401080931	neutre	PF03031	NLI_interacting_factorNAlike_phosphatase	IPR004274	FCP1_homology_domain	NA	PF03031	NLI_interacting_factor-like_phosphatase	RNA_polymerase_II_C-terminal_domain_phosphatase-like_4_OS=Arabidopsis_thaliana_OX=3702_GN=CPL4_PE=1_SV=1	NA	notA-TR
g11283_i1.p1	617.107834405776	0.734234349213522	2.10715516799023	0.348448163840645	0.727503636594225	0.999679617317458	neutre	PF13383	Methyltransferase_domain	IPR025714	Methyltransferase_domain	NA	PF13383	Methyltransferase_domain	NA	NA	notA-TR
g11283_i2.p1	103.287631068184	-24.1861735849523	3.90714207782806	-6.19024675918545	NA	NA	NA	PF13383	Methyltransferase_domain	IPR025714	Methyltransferase_domain	NA	PF13383	Methyltransferase_domain	NA	NA	notA-TR
g11283_i3.p1	100.460739347768	23.607769891359	3.85505879210297	6.12384172706241	NA	NA	NA	PF13383	Methyltransferase_domain	IPR025714	Methyltransferase_domain	NA	PF13383	Methyltransferase_domain	NA	NA	notA-TR
g11285_i0.p1	468.617840316725	-1.14358585552188	1.40231604486238	-0.815497946922593	0.414787339291082	0.947367954160597	neutre	PF13640	2OGNAFe(II)_oxygenase_superfamily	IPR044862	Prolyl_4NAhydroxylase_alpha_subunit,_Fe(2+)_2OG_dioxygenase_domain	NA	PF13640	2OG-Fe(II)_oxygenase_superfamily	NA	NA	notA-TR
g11289_i0.p1	49.8945161576818	-1.50896992381002	2.58777409746516	-0.58311501196651	0.559815878547305	0.999468732958184	neutre	PF13621	CupinNAlike_domain	IPR041667	CupinNAlike_domain_8	NA	PF13621	Cupin-like_domain	Bifunctional_peptidase_and_arginyl-hydroxylase_JMJD5_OS=Bos_taurus_OX=9913_GN=KDM8_PE=2_SV=1	NA	notA-TR
g1128_i0.p1	28.3247008962638	4.89172662337177	3.77047219959952	1.29737771939847	NA	NA	NA	NA	ATP_synthase_subunit_alpha_OS=Vibrio_alginolyticus_OX=663_GN=atpA_PE=1_SV=1	NA	NA	NA	NA	NA	NA	NA	notA-TR
g1128_i1.p1	304.32619459683	-11.7616853740523	2.34874015171545	-5.00765713289395	5.50965677133229e-07	6.41215407063644e-05	DOWN	NA	ATP_synthase_subunit_alpha_OS=Vibrio_alginolyticus_OX=663_GN=atpA_PE=1_SV=1	NA	NA	NA	NA	NA	NA	NA	notA-TR
g1128_i2.p1	343.193453707112	0.38429037425825	1.24437615414584	0.308821711970229	0.757457152139854	0.999679617317458	neutre	NA	ATP_synthase_subunit_alpha_OS=Vibrio_alginolyticus_OX=663_GN=atpA_PE=1_SV=1	NA	NA	NA	NA	NA	NA	NA	notA-TR
g11290_i0.p1	85.1028137793729	0.433494311195015	1.69296983780363	0.256055543055278	0.797907949316516	0.999679617317458	neutre	PF08007	JmjC_domain	IPR003347	JmjC_domain	NA	PF08007	JmjC_domain	Ribosomal_oxygenase_2_OS=Homo_sapiens_OX=9606_GN=RIOX2_PE=1_SV=1	NA	notA-TR
g11292_i0.p1	5.94121138080209	-5.07468442205725	3.10434826921501	-1.63470203146391	0.102111526443086	NA	NA	PF00012	Hsp70_protein	IPR013126	Heat_shock_protein_70_family	GO:0005524|GO:0140662	PF00012	Hsp7protein	Heat_shock_70_kDa_protein_1_OS=Oryzias_latipes_OX=8090_PE=3_SV=1	NA	notA-TR
g11294_i0.p1	3639.09397088576	0.932275062622243	0.724462706308935	1.28685031610818	0.198146465366983	0.740261722004826	neutre	PF03069	Acetamidase/Formamidase_family	IPR004304	Acetamidase/Formamidase	GO:0016811	PF03069	__Acetamidase/Formamidase_family	Putative_formamidase_C869.04_OS=Schizosaccharomyces_pombe_(strain_972_/_ATCC_24843)_OX=284812_GN=SPAC869.04_PE=3_SV=1	NA	notA-TR
g11295_i0.p1	8802.93179524431	0.19651889247628	1.06501803122111	0.184521657582602	0.853604238563422	0.999679617317458	neutre	PF03069	Acetamidase/Formamidase_family	IPR004304	Acetamidase/Formamidase	GO:0016811	PF03069	__Acetamidase/Formamidase_family	Putative_formamidase_C869.04_OS=Schizosaccharomyces_pombe_(strain_972_/_ATCC_24843)_OX=284812_GN=SPAC869.04_PE=3_SV=1	NA	notA-TR
g11296_i0.p1	1277.29770943979	0.878691546117028	0.753857830547088	1.16559318018803	0.243778966468277	0.808308985078274	neutre	PF03069	Acetamidase/Formamidase_family	IPR004304	Acetamidase/Formamidase	GO:0016811	PF03069	__Acetamidase/Formamidase_family	Putative_formamidase_C869.04_OS=Schizosaccharomyces_pombe_(strain_972_/_ATCC_24843)_OX=284812_GN=SPAC869.04_PE=3_SV=1	NA	notA-TR
g11297_i0.p1	2109.72819411465	0.328181353551075	0.994245282995323	0.330080875578686	0.741338853237544	0.999679617317458	neutre	PF03069	Acetamidase/Formamidase_family	IPR004304	Acetamidase/Formamidase	GO:0016811	PF03069	__Acetamidase/Formamidase_family	Putative_formamidase_C869.04_OS=Schizosaccharomyces_pombe_(strain_972_/_ATCC_24843)_OX=284812_GN=SPAC869.04_PE=3_SV=1	NA	notA-TR
g11298_i0.p1	8343.0247899798	0.00889782488552426	0.948035026762116	0.0093855444517842	0.992511528928649	0.999679617317458	neutre	PF13383	Methyltransferase_domain	IPR025714	Methyltransferase_domain	NA	PF13383	Methyltransferase_domain	NA	NA	notA-TR
g1129_i0.p1	589.763387295237	12.8776402724504	2.25303435820269	5.71568747967218	1.09261382763858e-08	2.8213337680555e-06	UP	PF02656	Domain_of_unknown_function_(DUF202)	IPR003807	Domain_of_unknown_function_DUF202	NA	PF02656	Domain_of_unknown_function_(DUF202)	NA	NA	notA-TR
g1129_i1.p1	3037.15052911901	-0.902736422567468	1.10720171448691	-0.815331489064582	0.414882588836183	0.947437436115202	neutre	PF02656	Domain_of_unknown_function_(DUF202)	IPR003807	Domain_of_unknown_function_DUF202	NA	PF02656	Domain_of_unknown_function_(DUF202)	NA	NA	notA-TR
g11300_i0.p1	1760.03698939404	-1.39049222908465	1.96080235981777	-0.709144510216666	0.478234804073965	0.978635281319559	neutre	PF03016	Exostosin_family	IPR040911	Exostosin,_GT47_domain	NA	PF03016	Exostosin_family	Probable_arabinosyltransferase_ARAD1_OS=Arabidopsis_thaliana_OX=3702_GN=ARAD1_PE=1_SV=1	NA	notA-TR
g11302_i0.p1	1298.90517526681	-1.30483923946377	1.32538722228438	-0.984496619195409	0.32487139292658	0.890943352058522	neutre	PF13499	EFNAhand_domain_pair	IPR002048	EFNAhand_domain	GO:0005509	PF13405	EF-hand_domain	NA	NA	notA-TR
g11303_i0.p2	1108.06445352979	-0.202960195904318	1.59598005827768	-0.127169631507392	0.898806140747092	0.999679617317458	neutre	PF13839	GDSL/SGNHNAlike_AcylNAEsterase_family_found_in_Pmr5_and_Cas1p	IPR026057	PCNAEsterase	GO:0016740	PF13839	GDSL/SGNH-like_Acyl-Esterase_family_found_in_Pmrand_Cas1p	Xyloglucan_O-acetyltransferase_2_OS=Populus_trichocarpa_OX=3694_GN=XGOAT2_PE=1_SV=1	NA	notA-TR
g11304_i0.p1	1189.45787107793	0.0245284992353606	1.68392884149182	0.014566232628708	0.98837823885273	0.999679617317458	neutre	PF04488	Glycosyltransferase_sugarNAbinding_region_containing_DXD_motif	IPR007577	Glycosyltransferase,_DXD_sugarNAbinding_motif	NA	PF04488	Glycosyltransferase_sugar-binding_region_containing_DXD_motif	Initiation-specific_alpha-1,6-mannosyltransferase_OS=Schizosaccharomyces_pombe_(strain_972_/_ATCC_24843)_OX=284812_GN=och1_PE=1_SV=2	NA	notA-TR
g11305_i0.p2	550.23485848115	7.58681009233482	2.25534244630605	3.36392821620548	0.000768415267956551	0.0229718355974131	UP	PF03124	EXS_family	IPR004342	EXS,_CNAterminal	GO:0016020	PF03124	EXS_family	SPX_and_EXS_domain-containing_protein_1_OS=Dictyostelium_discoideum_OX=44689_GN=DDB_G0271664_PE=3_SV=2	NA	notA-TR
g11306_i0.p1	253.052609207389	-11.4954375979	2.78489085123581	-4.12778748323253	3.66270375462617e-05	0.00216487275568498	DOWN	PF02668	Taurine_catabolism_dioxygenase_TauD,_TfdA_family	IPR003819	TauD/TfdANAlike_domain	GO:0016491	PF02668	Taurine_catabolism_dioxygenase_TauD,_TfdA_family	NA	NA	notA-TR
g11306_i1.p2	507.844968108205	-1.71112931146941	2.36349442128085	-0.723982801085732	0.469076294014934	0.97391968326931	neutre	PF02668	Taurine_catabolism_dioxygenase_TauD,_TfdA_family	IPR003819	TauD/TfdANAlike_domain	GO:0016491	PF02668	Taurine_catabolism_dioxygenase_TauD,_TfdA_family	NA	NA	notA-TR
g11307_i0.p2	170.058571429861	-3.37079882786483	2.75356171799799	-1.22415953338994	0.22089205137157	0.773378898489334	neutre	PF02709	NNAterminal_domain_of_galactosyltransferase	IPR027791	Galactosyltransferase,_CNAterminal	NA	PF02709	N-terminal_domain_of_galactosyltransferase	Polypeptide_N-acetylgalactosaminyltransferase_4_OS=Caenorhabditis_elegans_OX=6239_GN=gly-4_PE=2_SV=2	NA	notA-TR
[truncated: 24,360 more rows]

## Sheet: Table S2s2
Inventory of genes and isoforms for Pfam families of transporters UP or DOWN regulated between exponential and stationary phase of Phaoecystis cordata culture (DESeq2 analysis)
[truncated: 14 more rows]
