# Supplementary material for: Transportome remodeling of a symbiotic microalga inside a planktonic host
Source: ISME J. 2024 Dec 10;18(1):wrae239. doi: 10.1093/ismejo/wrae239 (PMC11697108; doi:10.1093/ismejo/wrae239)
Supplement: Tables_S3_R2_wrae239 [file tables_s3_r2_wrae239.xlsx]

## Sheet: Res table DE
Differential expression analysis between free-living and symbiotic P. cordata. DESeq2 R package used on counts from kallisto pseudoalignement of reads. Free-living samples was used as reference.
gene_ID	baseMean	log2FoldChange	lfcSE	stat	pvalue	padj	Transcripts_ID	FC2_status	FC0_status	PFAM_inpsc	PFAM_description_inpsc	IPR	IPR_description	GO_terms	PFAM_hmm	PFAM_description_Hmm	Diamond_description	TCDB_Description	Category
g0_i1.p1	16.5121838463797	-8.10608068114277	1.77481296596906	-4.5672872784749	4.94076662678256e-06	3.52074152084871e-05	g0_i1.p1	down	down	PF17964	cterial_Ig_domain	NA	NA	NA	NA	NA	NA	NA	notA-TR
g0_i2.p1	1.42138444703549	-5.1866339979985	1.87598725241863	-2.7647490628263	0.00569666000511822	0.0191981416871261	g0_i2.p1	down	down	PF17964	cterial_Ig_domain	NA	NA	NA	NA	NA	NA	NA	notA-TR
g0_i2.p2	1.44112521350948	-5.20981420811045	3.08983449729766	-1.68611432510929	0.0917737813550683	0.178456928805466	g0_i2.p2	neutral	neutral	PF17964	cterial_Ig_domain	NA	NA	NA	NA	NA	NA	NA	notA-TR
g0_i3.p1	4218.12460752983	-9.12457133135403	1.14503354683215	-7.96882445636471	1.60190813363626e-15	4.21532323624346e-14	g0_i3.p1	down	down	PF17964	acterial_Ig_domain	NA	NA	NA	NA	NA	NA	NA	notA-TR
g0_i3.p2	1.44112521350948	-5.20981420811045	3.08983449729766	-1.68611432510929	0.0917737813550683	0.178456928805466	g0_i3.p2	neutral	neutral	PF17964	acterial_Ig_domain	NA	NA	NA	NA	NA	NA	NA	notA-TR
g0_i4.p1	6.1752149254589	-7.12949322634672	1.36132547778513	-5.23717020116775	1.63057311982148e-07	1.54752380007138e-06	g0_i4.p1	down	down	PF17964	acterial_Ig_domain	NA	NA	NA	NA	NA	NA	NA	notA-TR
g0_i4.p2	1.44112521350948	-5.20981420811045	3.08983449729766	-1.68611432510929	0.0917737813550683	0.178456928805466	g0_i4.p2	neutral	neutral	PF17964	acterial_Ig_domain	NA	NA	NA	NA	NA	NA	NA	notA-TR
g0_i5.p1	1.46020088276531	-5.22701667998487	2.7047798852175	-1.93251092576968	0.0532964748318609	0.118520659219342	g0_i5.p1	neutral	neutral	PF17964	terial_Ig_domain	NA	NA	NA	NA	NA	NA	NA	notA-TR
g1_i0.p1	53.6064751041084	3.34472647174321	1.62281195657822	2.06106841780715	0.0392965133236373	0.0934101023463631	g1_i0.p1	neutral	neutral	PF01000	RNA_polymerase_Rpb3/RpoA_insert_domain	IPR011262	DNANAdirected_RNA_polymerase,_insert_domain	GO:0003899|GO:0006351|GO:0046983	PF03118	cterial_RNA_polymerase,_alpha_chain_C_terminal_domain	DNA-directed_RNA_polymerase_subunit_alpha_OS=Emiliania_huxleyi_OX=2903_GN=rpoA_PE=3_SV=1	NA	notA-TR
g1_i0.p10	143.026968204335	3.50599845756859	0.946887602326157	3.70265536158212	0.000213354624839035	0.00107006751071939	g1_i0.p10	UP	UP	PF00380	Ribosomal_protein_S9/S16	IPR000754	Ribosomal_protein_S9	GO:0003735|GO:0005840|GO:0006412	PF00380	ibosomal_protein_S9/S16	30S_ribosomal_protein_S9_OS=Cyanothece_sp._(strain_PCC_7425_/_ATCC_29141)_OX=395961_GN=rpsI_PE=3_SV=1	NA	notA-TR
g1_i0.p11	28.0743695451597	3.733071985023	1.41369366694323	2.64065127567194	0.00827468422091175	0.026339583244416	g1_i0.p11	UP	UP	PF00410	Ribosomal_protein_S8	IPR000630	Ribosomal_protein_S8	GO:0003735|GO:0005840|GO:0006412	PF00410	ibosomal_protein_S8	30S_ribosomal_protein_S8,_chloroplastic_OS=Emiliania_huxleyi_OX=2903_GN=rps8_PE=3_SV=1	NA	notA-TR
g1_i0.p12	15.6733301987066	5.79027494068332	1.90697472201189	3.03636690819607	0.00239447792769108	0.00911533404888147	g1_i0.p12	UP	UP	PF00411	Ribosomal_protein_S11	IPR001971	Ribosomal_protein_S11	GO:0003735|GO:0005840|GO:0006412	PF00411	ibosomal_protein_S11	30S_ribosomal_protein_S11,_chloroplastic_OS=Emiliania_huxleyi_OX=2903_GN=rps11_PE=3_SV=1	NA	notA-TR
g1_i0.p13	60.2018924037068	3.25424035878078	1.06803696337897	3.04693608026943	0.00231186865821059	0.00883948769308524	g1_i0.p13	UP	UP	PF00164	Ribosomal_protein_S12/S23	IPR006032	Ribosomal_protein_S12/S23	GO:0003735|GO:0005840|GO:0006412	PF00164	ibosomal_protein_S12/S23	30S_ribosomal_protein_S12,_chloroplastic_OS=Emiliania_huxleyi_OX=2903_GN=rps12_PE=3_SV=1	NA	notA-TR
g1_i0.p14	66.1462997415242	4.52204239826389	1.2729832459668	3.5523188640472	0.00038185182181937	0.0018007091968197	g1_i0.p14	UP	UP	PF00416	Ribosomal_protein_S13/S18	IPR001892	Ribosomal_protein_S13	GO:0003723|GO:0003735|GO:0005840|GO:0006412	PF00416	ibosomal_protein_S13/S18	30S_ribosomal_protein_S13,_chloroplastic_OS=Emiliania_huxleyi_OX=2903_GN=rps13_PE=3_SV=1	NA	notA-TR
g1_i0.p15	59.954315451072	4.6674646084744	1.25030847588229	3.73305044195655	0.000189174690997021	0.000957838987164422	g1_i0.p15	UP	UP	PF00238	Ribosomal_protein_L14p/L23e	IPR000218	Ribosomal_protein_L14P	GO:0003735|GO:0005840|GO:0006412	PF00238	ibosomal_protein_L14p/L23e	50S_ribosomal_protein_L14,_chloroplastic_OS=Emiliania_huxleyi_OX=2903_GN=rpl14_PE=3_SV=1	NA	notA-TR
g1_i0.p16	85.150441797378	2.86269683662751	1.12396111259269	2.546971425038	0.0108662330571752	0.0329772912055243	g1_i0.p16	UP	UP	PF00237	Ribosomal_protein_L22p/L17e	IPR001063	Ribosomal_protein_L22/L17	GO:0003735|GO:0005840|GO:0006412	PF00237	ibosomal_protein_L22p/L17e	50S_ribosomal_protein_L22,_chloroplastic_OS=Emiliania_huxleyi_OX=2903_GN=rpl22_PE=3_SV=1	NA	notA-TR
g1_i0.p17	8.37278717880182	3.77504408762806	2.49382204916938	1.51375840504956	0.130087125776101	0.229259544181797	g1_i0.p17	neutral	neutral	PF00276	Ribosomal_protein_L23	IPR013025	Ribosomal_protein_L25/L23	GO:0003735|GO:0005840|GO:0006412	PF00276	ibosomal_protein_L23	50S_ribosomal_protein_L23,_chloroplastic_OS=Emiliania_huxleyi_OX=2903_GN=rpl23_PE=3_SV=1	NA	notA-TR
g1_i0.p2	136.80521501743	2.09498544081864	1.05487925448548	1.98599548897231	0.0470338248065103	0.107611179968666	g1_i0.p2	neutral	neutral	PF03947	Ribosomal_Proteins_L2,_CNAterminal_domain	IPR022669	Ribosomal_protein_L2,_CNAterminal	GO:0003735|GO:0005840|GO:0006412	PF03947	bosomal_Proteins_L2,_C-terminal_domain	50S_ribosomal_protein_L2,_chloroplastic_OS=Emiliania_huxleyi_OX=2903_GN=rpl2_PE=3_SV=1	NA	notA-TR
g1_i0.p3	51.8141374120206	2.68028920578945	1.18721189773588	2.25763337690685	0.0239685259790852	0.0630200801758491	g1_i0.p3	neutral	neutral	PF00344	SecY	IPR002208	SecY/SEC61NAalpha_family	GO:0015031|GO:0016020	PF00344	cY	Protein_translocase_subunit_SecY_OS=Emiliania_huxleyi_OX=2903_GN=secY_PE=3_SV=1	NA	notA-TR
g1_i0.p4	16.523532436084	2.74242718043978	1.46567484001884	1.87110203816047	0.0613309391532271	0.132061826998058	g1_i0.p4	neutral	neutral	PF00297	Ribosomal_protein_L3	IPR000597	Ribosomal_protein_L3	GO:0003735|GO:0005840|GO:0006412	PF00297	bosomal_protein_L3	50S_ribosomal_protein_L3,_chloroplastic_OS=Emiliania_huxleyi_OX=2903_GN=rpl3_PE=3_SV=1	NA	notA-TR
g1_i0.p5	14.2524008353465	4.99702250742036	1.41028662278903	3.54326732358709	0.000395201877052442	0.00185515298369374	g1_i0.p5	UP	UP	PF00281	Ribosomal_protein_L5	IPR031310	Ribosomal_protein_L5,_NNAterminal	NA	PF00673	bosomal_L5P_family_C-terminus	50S_ribosomal_protein_L5,_chloroplastic_OS=Emiliania_huxleyi_OX=2903_GN=rpl5_PE=3_SV=1	NA	notA-TR
g1_i0.p6	20.5509231349449	4.92815983000132	1.65510583272299	2.97754967239374	0.00290562557358379	0.0107630034220569	g1_i0.p6	UP	UP	PF00347	Ribosomal_protein_L6	IPR020040	Ribosomal_protein_L6,_alphaNAbeta_domain	GO:0003735|GO:0005840|GO:0006412|GO:0019843	PF00347	bosomal_protein_L6	50S_ribosomal_protein_L6,_chloroplastic_OS=Emiliania_huxleyi_OX=2903_GN=rpl6_PE=3_SV=1	NA	notA-TR
g1_i0.p7	21.313912157523	4.13402108190819	1.60169031193521	2.58103645324129	0.00985041797935375	0.030429951959302	g1_i0.p7	UP	UP	PF00333	Ribosomal_protein_S5,_NNAterminal_domain	IPR013810	Ribosomal_protein_S5,_NNAterminal	GO:0003723|GO:0003735|GO:0005840|GO:0006412	PF03719	bosomal_protein_S5,_C-terminal_domain	30S_ribosomal_protein_S5,_chloroplastic_OS=Emiliania_huxleyi_OX=2903_GN=rps5_PE=3_SV=1	NA	notA-TR
g1_i0.p8	36.4704048144089	4.17510304515335	0.980883322952387	4.25647265832454	2.07677420822436e-05	0.000130524128786922	g1_i0.p8	UP	UP	PF00177	Ribosomal_protein_S7p/S5e	IPR023798	Ribosomal_protein_S7_domain	NA	PF00177	bosomal_protein_S7p/S5e	30S_ribosomal_protein_S7,_chloroplastic_OS=Emiliania_huxleyi_OX=2903_GN=rps7_PE=3_SV=1	NA	notA-TR
g1_i0.p9	54.9455535033275	4.53538413403554	1.07340672818895	4.22522424625345	2.3870295955867e-05	0.000147960710380403	g1_i0.p9	UP	UP	PF00252	Ribosomal_protein_L16p/L10e	IPR016180	Ribosomal_protein_L10e/L16	GO:0003735|GO:0005840|GO:0006412	PF00252	bosomal_protein_L16p/L10e	50S_ribosomal_protein_L16,_chloroplastic_OS=Emiliania_huxleyi_OX=2903_GN=rpl16_PE=3_SV=1	NA	notA-TR
g1_i1.p1	53.6064751041084	3.34472647174321	1.62281195657822	2.06106841780715	0.0392965133236373	0.0934101023463631	g1_i1.p1	neutral	neutral	PF01000	RNA_polymerase_Rpb3/RpoA_insert_domain	IPR011262	DNANAdirected_RNA_polymerase,_insert_domain	GO:0003899|GO:0006351|GO:0046983	PF03118	cterial_RNA_polymerase,_alpha_chain_C_terminal_domain	DNA-directed_RNA_polymerase_subunit_alpha_OS=Emiliania_huxleyi_OX=2903_GN=rpoA_PE=3_SV=1	NA	notA-TR
g1_i1.p10	28.0743695451597	3.733071985023	1.41369366694323	2.64065127567194	0.00827468422091175	0.026339583244416	g1_i1.p10	UP	UP	PF00410	Ribosomal_protein_S8	IPR000630	Ribosomal_protein_S8	GO:0003735|GO:0005840|GO:0006412	PF00410	ibosomal_protein_S8	30S_ribosomal_protein_S8,_chloroplastic_OS=Emiliania_huxleyi_OX=2903_GN=rps8_PE=3_SV=1	NA	notA-TR
g1_i1.p11	15.6733301987066	5.79027494068332	1.90697472201189	3.03636690819607	0.00239447792769108	0.00911533404888147	g1_i1.p11	UP	UP	PF00411	Ribosomal_protein_S11	IPR001971	Ribosomal_protein_S11	GO:0003735|GO:0005840|GO:0006412	PF00411	ibosomal_protein_S11	30S_ribosomal_protein_S11,_chloroplastic_OS=Emiliania_huxleyi_OX=2903_GN=rps11_PE=3_SV=1	NA	notA-TR
g1_i1.p12	60.2018924037068	3.25424035878078	1.06803696337897	3.04693608026943	0.00231186865821059	0.00883948769308524	g1_i1.p12	UP	UP	PF00164	Ribosomal_protein_S12/S23	IPR006032	Ribosomal_protein_S12/S23	GO:0003735|GO:0005840|GO:0006412	PF00164	ibosomal_protein_S12/S23	30S_ribosomal_protein_S12,_chloroplastic_OS=Emiliania_huxleyi_OX=2903_GN=rps12_PE=3_SV=1	NA	notA-TR
g1_i1.p13	66.1462997415242	4.52204239826389	1.2729832459668	3.5523188640472	0.00038185182181937	0.0018007091968197	g1_i1.p13	UP	UP	PF00416	Ribosomal_protein_S13/S18	IPR001892	Ribosomal_protein_S13	GO:0003723|GO:0003735|GO:0005840|GO:0006412	PF00416	ibosomal_protein_S13/S18	30S_ribosomal_protein_S13,_chloroplastic_OS=Emiliania_huxleyi_OX=2903_GN=rps13_PE=3_SV=1	NA	notA-TR
g1_i1.p14	59.954315451072	4.6674646084744	1.25030847588229	3.73305044195655	0.000189174690997021	0.000957838987164422	g1_i1.p14	UP	UP	PF00238	Ribosomal_protein_L14p/L23e	IPR000218	Ribosomal_protein_L14P	GO:0003735|GO:0005840|GO:0006412	PF00238	ibosomal_protein_L14p/L23e	50S_ribosomal_protein_L14,_chloroplastic_OS=Emiliania_huxleyi_OX=2903_GN=rpl14_PE=3_SV=1	NA	notA-TR
g1_i1.p15	85.150441797378	2.86269683662751	1.12396111259269	2.546971425038	0.0108662330571752	0.0329772912055243	g1_i1.p15	UP	UP	PF00237	Ribosomal_protein_L22p/L17e	IPR001063	Ribosomal_protein_L22/L17	GO:0003735|GO:0005840|GO:0006412	PF00237	ibosomal_protein_L22p/L17e	50S_ribosomal_protein_L22,_chloroplastic_OS=Emiliania_huxleyi_OX=2903_GN=rpl22_PE=3_SV=1	NA	notA-TR
g1_i1.p17	8.37278717880182	3.77504408762806	2.49382204916938	1.51375840504956	0.130087125776101	0.229259544181797	g1_i1.p17	neutral	neutral	PF00276	Ribosomal_protein_L23	IPR013025	Ribosomal_protein_L25/L23	GO:0003735|GO:0005840|GO:0006412	PF00276	ibosomal_protein_L23	50S_ribosomal_protein_L23,_chloroplastic_OS=Emiliania_huxleyi_OX=2903_GN=rpl23_PE=3_SV=1	NA	notA-TR
g1_i1.p2	136.80521501743	2.09498544081864	1.05487925448548	1.98599548897231	0.0470338248065103	0.107611179968666	g1_i1.p2	neutral	neutral	PF03947	Ribosomal_Proteins_L2,_CNAterminal_domain	IPR022669	Ribosomal_protein_L2,_CNAterminal	GO:0003735|GO:0005840|GO:0006412	PF03947	bosomal_Proteins_L2,_C-terminal_domain	50S_ribosomal_protein_L2,_chloroplastic_OS=Emiliania_huxleyi_OX=2903_GN=rpl2_PE=3_SV=1	NA	notA-TR
g1_i1.p3	51.8141374120206	2.68028920578945	1.18721189773588	2.25763337690685	0.0239685259790852	0.0630200801758491	g1_i1.p3	neutral	neutral	PF00344	SecY	IPR002208	SecY/SEC61NAalpha_family	GO:0015031|GO:0016020	PF00344	cY	Protein_translocase_subunit_SecY_OS=Emiliania_huxleyi_OX=2903_GN=secY_PE=3_SV=1	Preprotein translocase subunit secY - Synechococcus sp. (strain ATCC 27144 / PCC 6301 / SAUG 1402/1) (Anacystis nidulans).	notA-TR
g1_i1.p4	16.523532436084	2.74242718043978	1.46567484001884	1.87110203816047	0.0613309391532271	0.132061826998058	g1_i1.p4	neutral	neutral	PF00297	Ribosomal_protein_L3	IPR000597	Ribosomal_protein_L3	GO:0003735|GO:0005840|GO:0006412	PF00297	bosomal_protein_L3	50S_ribosomal_protein_L3,_chloroplastic_OS=Emiliania_huxleyi_OX=2903_GN=rpl3_PE=3_SV=1	NA	notA-TR
g1_i1.p5	14.2524008353465	4.99702250742036	1.41028662278903	3.54326732358709	0.000395201877052442	0.00185515298369374	g1_i1.p5	UP	UP	PF00281	Ribosomal_protein_L5	IPR031310	Ribosomal_protein_L5,_NNAterminal	NA	PF00673	bosomal_L5P_family_C-terminus	50S_ribosomal_protein_L5,_chloroplastic_OS=Emiliania_huxleyi_OX=2903_GN=rpl5_PE=3_SV=1	NA	notA-TR
g1_i1.p6	20.5509231349449	4.92815983000132	1.65510583272299	2.97754967239374	0.00290562557358379	0.0107630034220569	g1_i1.p6	UP	UP	PF00347	Ribosomal_protein_L6	IPR020040	Ribosomal_protein_L6,_alphaNAbeta_domain	GO:0003735|GO:0005840|GO:0006412|GO:0019843	PF00347	bosomal_protein_L6	50S_ribosomal_protein_L6,_chloroplastic_OS=Emiliania_huxleyi_OX=2903_GN=rpl6_PE=3_SV=1	NA	notA-TR
g1_i1.p7	21.313912157523	4.13402108190819	1.60169031193521	2.58103645324129	0.00985041797935375	0.030429951959302	g1_i1.p7	UP	UP	PF00333	Ribosomal_protein_S5,_NNAterminal_domain	IPR013810	Ribosomal_protein_S5,_NNAterminal	GO:0003723|GO:0003735|GO:0005840|GO:0006412	PF03719	bosomal_protein_S5,_C-terminal_domain	30S_ribosomal_protein_S5,_chloroplastic_OS=Emiliania_huxleyi_OX=2903_GN=rps5_PE=3_SV=1	NA	notA-TR
g1_i1.p8	36.4704048144089	4.17510304515335	0.980883322952387	4.25647265832454	2.07677420822436e-05	0.000130524128786922	g1_i1.p8	UP	UP	PF00177	Ribosomal_protein_S7p/S5e	IPR023798	Ribosomal_protein_S7_domain	NA	PF00177	bosomal_protein_S7p/S5e	30S_ribosomal_protein_S7,_chloroplastic_OS=Emiliania_huxleyi_OX=2903_GN=rps7_PE=3_SV=1	NA	notA-TR
g1_i1.p9	54.9455535033275	4.53538413403554	1.07340672818895	4.22522424625345	2.3870295955867e-05	0.000147960710380403	g1_i1.p9	UP	UP	PF00252	Ribosomal_protein_L16p/L10e	IPR016180	Ribosomal_protein_L10e/L16	GO:0003735|GO:0005840|GO:0006412	PF00252	bosomal_protein_L16p/L10e	50S_ribosomal_protein_L16,_chloroplastic_OS=Emiliania_huxleyi_OX=2903_GN=rpl16_PE=3_SV=1	NA	notA-TR
g10_i0.p1	95.7136257258221	-1.15529978749465	1.22044173955723	-0.94662428369074	0.343830265258703	0.477751716654282	g10_i0.p1	neutral	neutral	PF01833	IPT/TIG_domain	IPR002909	IPT_domain	NA	PF01833	T/TIG_domain	Plexin-D1_OS=Mus_musculus_OX=10090_GN=Plxnd1_PE=1_SV=1	NA	notA-TR
g10_i1.p1	164.488012000104	-0.122569665935589	0.692623313842323	-0.176964395344468	0.859536356535043	0.905858675150704	g10_i1.p1	neutral	neutral	PF01833	IPT/TIG_domain	IPR002909	IPT_domain	NA	PF01833	T/TIG_domain	Plexin-D1_OS=Mus_musculus_OX=10090_GN=Plxnd1_PE=1_SV=1	NA	notA-TR
g10_i2.p1	54.4858156138399	-3.36097612611173	1.76813166378272	-1.90086303806205	0.0573199545626422	0.125480793358464	g10_i2.p1	neutral	neutral	PF01833	IPT/TIG_domain	IPR002909	IPT_domain	NA	PF01833	PT/TIG_domain	Plexin-D1_OS=Mus_musculus_OX=10090_GN=Plxnd1_PE=1_SV=1	NA	notA-TR
g100_i0.p1	118.854459267734	-4.53163318295919	1.49351024501428	-3.03421633570105	0.00241161427835965	0.00917445266070467	g100_i0.p1	down	down	PF00063	Myosin_head_(motor_domain)	IPR001609	Myosin_head,_motor_domain	GO:0003774|GO:0005524|GO:0016459	PF00063	Myosin_head_(motor_domain)	Myosin-16_OS=Canis_lupus_familiaris_OX=9615_GN=MYH16_PE=3_SV=2	NA	notA-TR
g100_i0.p2	34290.6417548372	-7.40998436393826	0.746457923404573	-9.92686142326889	3.1811096738694e-23	1.87696427508033e-21	g100_i0.p2	down	down	PF01167	Tub_family	IPR000007	Tubby,_CNAterminal	NA	PF01167	Tub_family	Tubby-related_protein_1_OS=Homo_sapiens_OX=9606_GN=TULP1_PE=1_SV=3	NA	notA-TR
g100_i0.p3	62.8924979941803	-4.74698856293136	1.58897319665794	-2.98745666252622	0.00281309175129392	0.0104759950789998	g100_i0.p3	down	down	PF00397	WW_domain	IPR001202	WW_domain	GO:0005515	PF01167	Tub_family	Centrosomal_protein_of_164_kDa_OS=Mus_musculus_OX=10090_GN=Cep164_PE=1_SV=2	NA	notA-TR
g10000_i0.p1	13.0238355319682	-2.55006593819505	1.73880782787456	-1.46655995982727	0.142495798963802	0.246101535198344	g10000_i0.p1	neutral	neutral	PF13306	BspA_type_Leucine_rich_repeat_region_(6_copies)	IPR026906	BspA_type_Leucine_rich_repeat_region	NA	PF13306	BspA_type_Leucine_rich_repeat_region_(copies)	NA	NA	notA-TR
g10001_i0.p1	1.34960150632621	1.42395558535009	3.1147891817714	0.45715953865625	0.647556378312149	0.747998862561371	g10001_i0.p1	neutral	neutral	PF08495	FIST_N_domain	IPR013702	FIST_domain,_NNAterminal	NA	PF08495	FIST_N_domain	NA	NA	notA-TR
g10001_i0.p4	41.5241409150556	-0.506253082211606	1.3723570414114	-0.36889312834432	0.712207385483873	0.798972755920195	g10001_i0.p4	neutral	neutral	PF10442	FIST_C_domain	IPR019494	FIST,_CNAdomain	NA	PF10442	FIST_C_domain	NA	NA	notA-TR
g10001_i1.p1	114.428602645375	-2.06354610917346	1.24458821536353	-1.65801514404563	0.0973144097154567	0.186035120488664	g10001_i1.p1	neutral	neutral	PF10442	FIST_C_domain	IPR019494	FIST,_CNAdomain	NA	PF08495	FIST_N_domain	NA	NA	notA-TR
g10002_i0.p1	77.28521946221	-10.9540254670193	1.21173328804278	-9.0399641365902	1.56723226713472e-19	6.02868268507393e-18	g10002_i0.p1	down	down	PF03016	Exostosin_family	IPR040911	Exostosin,_GT47_domain	NA	PF03016	Exostosin_family	NA	NA	notA-TR
g10003_i0.p1	169.818196732276	-3.32240573149743	1.22462646396115	-2.71299521059739	0.00666780702687724	0.0219788300125249	g10003_i0.p1	down	down	PF00270	DEAD/DEAH_box_helicase	IPR011545	DEAD/DEAH_box_helicase_domain	GO:0003676|GO:0005524	PF00270	DEAD/DEAH_box_helicase	DEAD-box_ATP-dependent_RNA_helicase_22_OS=Oryza_sativa_subsp._japonica_OX=39947_GN=Os09g0383400_PE=2_SV=2	NA	notA-TR
g10004_i0.p1	36.641847887795	-3.38954662580019	2.08838093356203	-1.6230499768157	0.104578721770404	0.195728528687302	g10004_i0.p1	neutral	neutral	PF03016	Exostosin_family	NA	NA	NA	NA	NA	NA	NA	notA-TR
g10007_i1.p1	46.566152936194	0.375919260540363	1.73126162087068	0.217136021505119	0.828102342470432	0.884070709443742	g10007_i1.p1	neutral	neutral	PF07209	Protein_of_unknown_function_(DUF1415)	IPR009858	Protein_of_unknown_function_DUF1415	NA	PF07209	Protein_of_unknown_function_(DUF1415)	NA	NA	notA-TR
g10008_i0.p2	47.3878762143855	-2.75484651427072	2.01501397579805	-1.36716000353281	0.17157515891201	0.284750712614029	g10008_i0.p2	neutral	neutral	PF00664	ABC_transporter_transmembrane_region	IPR011527	ABC_transporter_type_1,_transmembrane_domain	GO:0005524|GO:0016020|GO:0055085|GO:0140359	PF00664	ABC_transporter_transmembrane_region	ABC_transporter_B_family_member_11_OS=Arabidopsis_thaliana_OX=3702_GN=ABCB11_PE=2_SV=1	NA	otherTR
g10008_i0.p4	23.3109184877394	-1.77422475820227	1.85838908279906	-0.954711139138837	0.339723795188718	0.473851835873288	g10008_i0.p4	neutral	neutral	NA	ABC_transporter_B_family_member_27_OS=Arabidopsis_thaliana_OX=3702_GN=ABCB27_PE=1_SV=1	NA	NA	NA	NA	NA	NA	NA	otherTR
g10009_i0.p1	195.902445547976	3.23843483989352	0.847308949681686	3.82202364451612	0.000132360994800213	0.000694678946565822	g10009_i0.p1	UP	UP	PF00022	Actin	IPR004000	Actin_family	NA	PF00022	Actin	Actin-3_OS=Limulus_polyphemus_OX=6850_PE=1_SV=1	NA	notA-TR
g1001_i0.p1	8364.93878178601	-6.95830307658604	1.31953821522985	-5.27328651514196	1.34002112226939e-07	1.29035723282122e-06	g1001_i0.p1	down	down	PF00168	C2_domain	IPR000008	C2_domain	NA	PF00168	Cdomain	Myoferlin_OS=Mus_musculus_OX=10090_GN=Myof_PE=1_SV=2	NA	notA-TR
g1001_i1.p1	0.795922377439799	0.879293388667112	3.12058230522285	0.281772215139289	0.778118177133947	NA	g1001_i1.p1	NA	NA	PF00168	C2_domain	IPR000008	C2_domain	NA	PF00168	Cdomain	Myoferlin_OS=Mus_musculus_OX=10090_GN=Myof_PE=1_SV=2	NA	notA-TR
g1001_i2.p1	194.636567549806	-2.37937054395052	1.7001667586944	-1.39949245083329	0.161665360573644	0.271797507543859	g1001_i2.p1	neutral	neutral	PF00168	C2_domain	IPR000008	C2_domain	NA	PF00168	Cdomain	Myoferlin_OS=Xenopus_tropicalis_OX=8364_GN=myof_PE=2_SV=1	NA	notA-TR
g1001_i3.p1	32.717263986188	-4.4808328451324	1.51328066570041	-2.96100581121116	0.00306636153357708	0.0112803473109229	g1001_i3.p1	down	down	PF00168	C2_domain	IPR000008	C2_domain	NA	PF00168	Cdomain	Myoferlin_OS=Xenopus_tropicalis_OX=8364_GN=myof_PE=2_SV=1	NA	notA-TR
g1001_i4.p1	214379.947696693	-9.58683963272207	0.644793424401871	-14.8680790931066	5.31155775524999e-50	9.09905253859358e-47	g1001_i4.p1	down	down	PF00168	C2_domain	IPR000008	C2_domain	NA	PF00168	Cdomain	Myoferlin_OS=Xenopus_tropicalis_OX=8364_GN=myof_PE=2_SV=1	NA	notA-TR
g1001_i6.p1	11694.2708285937	-7.33932137606877	1.0628227963288	-6.90549864137297	5.00273874462592e-12	9.09769106736784e-11	g1001_i6.p1	down	down	PF00168	C2_domain	IPR000008	C2_domain	NA	NA	NA	Myoferlin_OS=Xenopus_tropicalis_OX=8364_GN=myof_PE=2_SV=1	NA	notA-TR
g10012_i0.p1	12.5307760980968	0.809318781468975	2.26111279858417	0.357929415098505	0.720396137015412	0.805031600458719	g10012_i0.p1	neutral	neutral	PF00063	Myosin_head_(motor_domain)	IPR001609	Myosin_head,_motor_domain	GO:0003774|GO:0005524|GO:0016459	PF00063	Myosin_head_(motor_domain)	Unconventional_myosin-VI_OS=Bos_taurus_OX=9913_GN=MYO6_PE=1_SV=4	NA	notA-TR
g10013_i0.p1	7.54696387884158	-3.04201174543165	1.98330294391264	-1.53381093633149	0.125076171719274	0.22267345470596	g10013_i0.p1	neutral	neutral	PF00169	PH_domain	IPR001849	Pleckstrin_homology_domain	NA	PF00169	PH_domain	NA	NA	notA-TR
g10014_i0.p1	39.3049887608935	2.41001159880033	0.749593588651087	3.21509099769277	0.00130403177119843	0.00533360929450296	g10014_i0.p1	UP	UP	PF12796	Ankyrin_repeats_(3_copies)	IPR002110	Ankyrin_repeat	GO:0005515	PF12796	Ankyrin_repeats_(copies)	NA	NA	notA-TR
g10019_i0.p1	0.830467017468367	0.40396131244745	3.12198327508991	0.129392529316422	0.89704705873113	NA	g10019_i0.p1	NA	NA	PF13833	EFNAhand_domain_pair	IPR002048	EFNAhand_domain	GO:0005509	PF00036	EF_hand	Troponin_C,_isoform_2_OS=Caenorhabditis_elegans_OX=6239_GN=tnc-2_PE=2_SV=1	NA	notA-TR
g10020_i0.p1	3304.01405878834	-3.73275060702173	0.57463348571315	-6.4958807654399	8.25490190902098e-11	1.29974239861644e-09	g10020_i0.p1	down	down	PF01399	PCI_domain	IPR000717	Proteasome_component_(PCI)_domain	NA	PF18098	26S_proteasome_regulatory_subunit_RPNC-terminal_domain	26S_proteasome_non-ATPase_regulatory_subunit_12_OS=Mus_musculus_OX=10090_GN=Psmd12_PE=1_SV=4	NA	notA-TR
g10021_i0.p1	1054.60993605911	-3.94492687469698	0.860758966472293	-4.58307961735762	4.5817748534149e-06	3.28680308859155e-05	g10021_i0.p1	down	down	PF03953	Tubulin_CNAterminal_domain	IPR018316	Tubulin/FtsZ,_2NAlayer_sandwich_domain	NA	PF00091	Tubulin/FtsZ_family,_GTPase_domain	Tubulin_gamma-2_chain_OS=Arabidopsis_thaliana_OX=3702_GN=TUBG2_PE=1_SV=1	NA	notA-TR
g10023_i0.p1	0.471210796199373	-3.60291982247371	3.12477934345273	-1.15301575774392	0.248903916760387	NA	g10023_i0.p1	NA	NA	PF00480	ROK_family	IPR000600	ROK_family	NA	PF00480	ROK_family	Fructokinase_OS=Lactococcus_lactis_subsp._cremoris_OX=1359_GN=scrK_PE=3_SV=2	NA	notA-TR
g10023_i1.p1	170.181075800949	-1.51631763693729	1.02661310100603	-1.47700982527047	0.139673003564267	0.242191612091734	g10023_i1.p1	neutral	neutral	PF00480	ROK_family	IPR000600	ROK_family	NA	PF00480	ROK_family	Fructokinase_OS=Pediococcus_pentosaceus_OX=1255_GN=scrK_PE=3_SV=1	NA	notA-TR
g10024_i0.p1	166.533525977943	-1.58399216261816	1.19545562139242	-1.32501126287999	0.185167415741236	0.302017267755356	g10024_i0.p1	neutral	neutral	PF00153	Mitochondrial_carrier_protein	IPR018108	Mitochondrial_substrate/solute_carrier	NA	PF00153	Mitochondrial_carrier_protein	NA	NA	otherTR
g10028_i0.p1	5.34258524059823	-7.09826208859094	3.07725005331815	-2.30669005300268	0.0210721051754295	0.056639361739848	g10028_i0.p1	neutral	neutral	PF00621	RhoGEF_domain	IPR000219	Dbl_homology_(DH)_domain	GO:0005085	PF00621	RhoGEF_domain	RhoGEF_domain-containing_protein_gxcJ_OS=Dictyostelium_discoideum_OX=44689_GN=gxcJ_PE=3_SV=1	NA	notA-TR
g10028_i1.p2	39.3739200734328	-0.777463412103083	2.17079075239743	-0.358147560396805	0.720232888412034	0.804901678799444	g10028_i1.p2	neutral	neutral	PF00621	RhoGEF_domain	IPR000219	Dbl_homology_(DH)_domain	GO:0005085	PF00621	RhoGEF_domain	Myosin-M_heavy_chain_OS=Dictyostelium_discoideum_OX=44689_GN=myoM_PE=1_SV=1	NA	notA-TR
g10029_i0.p1	1.14345658766402	0.462431882709919	3.11317807845691	0.148540131998851	0.88191651647217	0.921384902266564	g10029_i0.p1	neutral	neutral	PF13424	Tetratricopeptide_repeat	NA	NA	NA	PF13424	Tetratricopeptide_repeat	NA	NA	notA-TR
g10029_i1.p1	7.67034244049837	-5.46467561827347	2.1953421775957	-2.48921360598933	0.0128026020006134	0.0377006258317397	g10029_i1.p1	down	down	PF13424	Tetratricopeptide_repeat	NA	NA	NA	PF13374	Tetratricopeptide_repeat	NA	NA	notA-TR
g1003_i0.p1	3.77795581853657	0.222651739883162	2.61950332997415	0.0849976930112775	0.932263224784034	0.955427584415528	g1003_i0.p1	neutral	neutral	PF00520	Ion_transport_protein	IPR005821	Ion_transport_domain	GO:0005216|GO:0006811|GO:0016020|GO:0055085	PF00520	Ion_transport_protein	NA	NA	otherTR
g1003_i1.p1	110.32886130425	-6.6075698018824	1.63053270063803	-4.05239943933467	5.069501619084e-05	0.000292239851046511	g1003_i1.p1	down	down	PF00520	Ion_transport_protein	IPR005821	Ion_transport_domain	GO:0005216|GO:0006811|GO:0016020|GO:0055085	PF00520	Ion_transport_protein	Transient_receptor_potential_cation_channel_subfamily_M_member-like_2_OS=Nematostella_vectensis_OX=45351_GN=TRPM2_PE=1_SV=1	NA	otherTR
g10032_i0.p1	0.0542197580719509	-1.93895894342211	3.14693935352792	-0.616141185322943	0.537801341897826	NA	g10032_i0.p1	NA	NA	PF00635	MSP_(Major_sperm_protein)_domain	IPR000535	Major_sperm_protein_(MSP)_domain	NA	PF00635	MSP_(Major_sperm_protein)_domain	Vesicle-associated_membrane_protein/synaptobrevin-binding_protein_OS=Aplysia_californica_OX=6500_PE=2_SV=1	NA	notA-TR
g10032_i1.p1	16.0331915048742	-1.51388044977133	1.72123433540936	-0.879531867699635	0.379112962135887	0.513571799301144	g10032_i1.p1	neutral	neutral	PF00635	MSP_(Major_sperm_protein)_domain	IPR000535	Major_sperm_protein_(MSP)_domain	NA	PF00635	MSP_(Major_sperm_protein)_domain	NA	NA	notA-TR
g10033_i0.p1	67.0770788174262	0.0797040142960447	1.62103183819469	0.0491686914581577	0.960784861673315	0.974705981505686	g10033_i0.p1	neutral	neutral	PF14023	Protein_of_unknown_function_(DUF4239)	IPR025333	Protein_of_unknown_function_DUF4239	NA	PF14023	Protein_of_unknown_function_(DUF4239)	NA	NA	notA-TR
g10035_i0.p1	1.22725302713427	-4.96982672719893	2.18135314176835	-2.27832285934686	0.0227073486729411	0.0603151543938827	g10035_i0.p1	neutral	neutral	PF03283	Pectinacetylesterase	IPR004963	Pectinacetylesterase/NOTUM	GO:0016787	PF03283	Pectinacetylesterase	Palmitoleoyl-protein_carboxylesterase_NOTUM_OS=Mus_musculus_OX=10090_GN=Notum_PE=1_SV=2	NA	notA-TR
g10036_i0.p1	0.176787517589807	-2.25955259042625	3.14693935352792	-0.718015931223191	0.47274746386248	NA	g10036_i0.p1	NA	NA	PF05292	MalonylNACoA_decarboxylase_CNAterminal_domain	IPR007956	MalonylNACoA_decarboxylase,_CNAterminal	GO:0006633|GO:0050080	PF05292	Malonyl-CoA_decarboxylase_C-terminal_domain	Malonyl-CoA_decarboxylase,_mitochondrial_OS=Homo_sapiens_OX=9606_GN=MLYCD_PE=1_SV=3	NA	notA-TR
g10037_i0.p1	0.0889635666003383	-1.93895894342211	3.14693935352792	-0.616141185322943	0.537801341897826	NA	g10037_i0.p1	NA	NA	PF00892	EamANAlike_transporter_family	IPR000620	EamA_domain	GO:0016020	PF00892	EamA-like_transporter_family	WAT1-related_protein_At4g19185_OS=Arabidopsis_thaliana_OX=3702_GN=At4g19185_PE=2_SV=1	NA	otherTR
g10037_i1.p1	0	0	0	0	1	NA	g10037_i1.p1	NA	neutral	PF00892	EamANAlike_transporter_family	IPR000620	EamA_domain	GO:0016020	PF00892	EamA-like_transporter_family	WAT1-related_protein_At4g19185_OS=Arabidopsis_thaliana_OX=3702_GN=At4g19185_PE=2_SV=1	NA	otherTR
g10039_i0.p1	7.2446650263394	-7.53854310146243	1.5242745665938	-4.94565957254559	7.58864768417841e-07	6.32288880974865e-06	g10039_i0.p1	down	down	PF00777	Glycosyltransferase_family_29_(sialyltransferase)	IPR001675	Glycosyl_transferase_family_29	GO:0006486|GO:0008373	PF00777	Glycosyltransferase_family_2(sialyltransferase)	Sialyltransferase-like_protein_1_OS=Arabidopsis_thaliana_OX=3702_GN=SIA1_PE=2_SV=1	NA	notA-TR
g10039_i1.p1	235.810174036262	-6.03981283130411	1.34110683489245	-4.50360304948299	6.68109480095231e-06	4.628047230227e-05	g10039_i1.p1	down	down	PF00777	Glycosyltransferase_family_29_(sialyltransferase)	IPR001675	Glycosyl_transferase_family_29	GO:0006486|GO:0008373	PF00777	Glycosyltransferase_family_2(sialyltransferase)	Sialyltransferase-like_protein_1_OS=Arabidopsis_thaliana_OX=3702_GN=SIA1_PE=2_SV=1	NA	notA-TR
g1004_i0.p1	999.189181664032	-4.46630758839162	1.18909204253186	-3.75606549252636	0.000172605541744739	0.000882857100343515	g1004_i0.p1	down	down	PF00628	PHDNAfinger	IPR019787	Zinc_finger,_PHDNAfinger	NA	PF08214	Histone_acetylation_protein	Histone_acetyltransferase_HAC12_OS=Arabidopsis_thaliana_OX=3702_GN=HAC12_PE=3_SV=2	NA	notA-TR
g1004_i1.p1	663.281810107276	-2.393374791724	0.603132254236926	-3.96824208108727	7.24047634238597e-05	0.000403037047532667	g1004_i1.p1	down	down	PF00628	PHDNAfinger	IPR019787	Zinc_finger,_PHDNAfinger	NA	PF00628	PHD-finger	Set1_complex_component_spp1_OS=Schizosaccharomyces_pombe_(strain_972_/_ATCC_24843)_OX=284812_GN=spp1_PE=4_SV=1	NA	notA-TR
g10040_i0.p1	326.670308773273	-2.76337702916616	0.980587761333767	-2.81808231565882	0.004831142247515	0.0166665813508955	g10040_i0.p1	down	down	PF00160	Cyclophilin_type_peptidylNAprolyl_cisNAtrans_isomerase/CLD	IPR002130	CyclophilinNAtype_peptidylNAprolyl_cisNAtrans_isomerase_domain	GO:0000413|GO:0003755	NA	NA	NA	NA	notA-TR
g10041_i0.p1	305.847394721435	-2.71520962169175	1.0315209507134	-2.63223894755983	0.00848241820159134	0.0268677002290405	g10041_i0.p1	down	down	PF00450	Serine_carboxypeptidase	IPR001563	Peptidase_S10,_serine_carboxypeptidase	GO:0004185|GO:0006508	PF00450	Serine_carboxypeptidase	Carboxypeptidase_Y_OS=Candida_albicans_OX=5476_GN=CPY1_PE=2_SV=2	NA	notA-TR
g10042_i0.p1	188.843532016484	-1.05415238902973	1.04737196251674	-1.00647375216794	0.314187731651429	0.448146985984742	g10042_i0.p1	neutral	neutral	PF10436	Mitochondrial_branchedNAchain_alphaNAketoacid_dehydrogenase_kinase	IPR018955	BranchedNAchain_alphaNAketoacid_dehydrogenase_kinase/Pyruvate_dehydrogenase_kinase,_NNAterminal	NA	PF10436	Mitochondrial_branched-chain_alpha-ketoacid_dehydrogenase_kinase	[Pyruvate_dehydrogenase_(acetyl-transferring)]_kinase,_mitochondrial_OS=Arabidopsis_thaliana_OX=3702_GN=PDK_PE=1_SV=1	NA	notA-TR
g10043_i0.p2	22.6006870832286	-4.72408860491252	1.89822611950945	-2.48868591384326	0.0128216181067391	0.0377350015886805	g10043_i0.p2	down	down	PF05250	Uncharacterised_protein_family_(UPF0193)	IPR007914	Uncharacterised_protein_family_UPF0193	NA	PF05250	Uncharacterised_protein_family_(UPF0193)	UPF0193_protein_EVG1_OS=Homo_sapiens_OX=9606_GN=C22orf23_PE=1_SV=1	NA	notA-TR
g10044_i0.p1	10.294709206641	-4.77541438487705	2.27116834554294	-2.10262457833589	0.0354985996879187	0.086220711525191	g10044_i0.p1	neutral	neutral	PF01062	Bestrophin,_RFPNATM,_chloride_channel	IPR021134	BestrophinNAlike	GO:0005254	PF01062	Bestrophin,_RFP-TM,_chloride_channel	NA	Bestrophin-3 - Mus musculus (Mouse).	otherTR
g10044_i1.p3	42.1877840827712	-0.0695002260950557	1.73825886615317	-0.039982667396866	0.968106944656458	0.978926335978764	g10044_i1.p3	neutral	neutral	PF01062	Bestrophin,_RFPNATM,_chloride_channel	IPR021134	BestrophinNAlike	GO:0005254	PF01062	Bestrophin,_RFP-TM,_chloride_channel	NA	NA	otherTR
g10045_i0.p1	80.5865581599819	-1.5964415054981	1.4072655973111	-1.13442800601995	0.256615056982382	0.38614356011005	g10045_i0.p1	neutral	neutral	PF01762	Galactosyltransferase	IPR002659	Glycosyl_transferase,_family_31	GO:0006486|GO:0016020|GO:0016758	PF01762	Galactosyltransferase	NA	NA	notA-TR
g10047_i0.p1	103.646299231429	-0.29993352886558	0.768858099242519	-0.390102580906769	0.696460694443289	0.78694255015785	g10047_i0.p1	neutral	neutral	PF13041	PPR_repeat_family	IPR002885	Pentatricopeptide_repeat	NA	PF13041	PPR_repeat_family	NA	NA	notA-TR
g10049_i0.p1	25.6914654116303	-2.24135374384418	1.5669084008196	-1.43043061270959	0.152593467354612	0.260085018383132	g10049_i0.p1	neutral	neutral	PF13704	Glycosyl_transferase_family_2	NA	NA	NA	PF13704	Glycosyl_transferase_family_2	Glycosyltransferase_family_92_protein_At1g27200_OS=Arabidopsis_thaliana_OX=3702_GN=At1g27200_PE=2_SV=2	NA	notA-TR
g10050_i0.p1	32.0544282687605	-2.68801960846137	1.4061177480676	-1.91166039412806	0.0559197674609876	0.123041330577062	g10050_i0.p1	neutral	neutral	NA	Outer_dynein_arm-docking_complex_subunit_3_OS=Bos_taurus_OX=9913_GN=ODAD3_PE=1_SV=1	NA	NA	NA	NA	NA	NA	NA	notA-TR
g10051_i0.p1	8497.98576247785	11.0230273485456	2.02031321045682	5.45609823837817	4.86710724262402e-08	5.08085263889769e-07	g10051_i0.p1	UP	UP	PF03953	Tubulin_CNAterminal_domain	IPR018316	Tubulin/FtsZ,_2NAlayer_sandwich_domain	NA	PF00091	Tubulin/FtsZ_family,_GTPase_domain	Tubulin_beta_chain_OS=Schizophyllum_commune_OX=5334_GN=TUB-2_PE=3_SV=1	NA	notA-TR
g10051_i1.p1	226491.689727403	12.466336617781	1.31993569162955	9.4446545364574	3.56578607345297e-21	1.66291177755803e-19	g10051_i1.p1	UP	UP	PF00091	Tubulin/FtsZ_family,_GTPase_domain	IPR003008	Tubulin/FtsZ,_GTPase_domain	GO:0005525	PF00091	Tubulin/FtsZ_family,_GTPase_domain	Tubulin_beta_chain_OS=Schizophyllum_commune_OX=5334_GN=TUB-2_PE=3_SV=1	NA	notA-TR
g10052_i0.p3	99.6131313798786	4.23417478394161	1.53326620203998	2.7615392410712	0.00575296027788574	0.0193609948397651	g10052_i0.p3	UP	UP	PF17862	AAA+_lid_domain	IPR041569	AAA_ATPase,_AAA+_lid_domain	NA	PF00004	ATPase_family_associated_with_various_cellular_activities_(AAA)	Cell_division_control_protein_48_homolog_A_OS=Arabidopsis_thaliana_OX=3702_GN=CDC48A_PE=1_SV=1	NA	notA-TR
g10055_i0.p2	86.2139586298964	-3.45707204182986	1.76959754455427	-1.95359224614014	0.0507494583548891	0.114105795326353	g10055_i0.p2	neutral	neutral	PF00481	Protein_phosphatase_2C	IPR001932	PPMNAtype_phosphataseNAlike_domain	NA	PF00481	Protein_phosphatase_2C	Probable_protein_phosphatase_2C_35_OS=Arabidopsis_thaliana_OX=3702_GN=At3g06270_PE=2_SV=1	NA	notA-TR
g10056_i0.p1	107.021552192892	-0.616961637189716	1.12959314105075	-0.546180403163404	0.584941935476673	0.696799776274099	g10056_i0.p1	neutral	neutral	PF00335	Tetraspanin_family	IPR018499	Tetraspanin/Peripherin	GO:0016020	PF00335	Tetraspanin_family	NA	NA	notA-TR
g10056_i1.p1	5.71807652837503	1.18982222075308	2.43819931949792	0.487992188020992	0.625555374440564	0.730715105992578	g10056_i1.p1	neutral	neutral	PF00335	Tetraspanin_family	IPR018499	Tetraspanin/Peripherin	GO:0016020	PF00335	Tetraspanin_family	NA	NA	notA-TR
g10056_i2.p1	38.3466616120575	-2.30267938400308	1.54598636882446	-1.48945645992597	0.136367210534566	0.237880034071906	g10056_i2.p1	neutral	neutral	PF00335	Tetraspanin_family	IPR018499	Tetraspanin/Peripherin	GO:0016020	PF00335	Tetraspanin_family	NA	NA	notA-TR
g10058_i0.p1	96.6138953038637	-2.99613273014784	1.28387870954064	-2.33365714991865	0.0196136815064225	0.053519503025277	g10058_i0.p1	neutral	neutral	PF06813	NodulinNAlike	IPR010658	NodulinNAlike	NA	PF06813	Nodulin-like	NA	NA	notA-TR
g10059_i0.p1	50.521355558583	-2.36965499401764	1.41353039563853	-1.6764089412787	0.0936581187461532	0.181140976915637	g10059_i0.p1	neutral	neutral	PF17820	PDZ_domain	IPR041489	PDZ_domain_6	NA	PF13920	Zinc_finger,_C3HCtype_(RING_finger)	NA	NA	notA-TR
g1006_i0.p1	14.5706099989756	-5.50097988334006	2.3005583036596	-2.39114995459554	0.0167956914075171	0.0471030926502112	g1006_i0.p1	down	down	PF03629	Carbohydrate_esterase,_sialic_acidNAspecific_acetylesterase	IPR005181	Sialate_ONAacetylesterase_domain	NA	PF03629	Carbohydrate_esterase,_sialic_acid-specific_acetylesterase	NA	NA	notA-TR
g1006_i0.p2	141.137528913744	-1.07193733922777	0.502091566710448	-2.13494392317875	0.0327655909440938	0.080851262774229	g1006_i0.p2	neutral	neutral	PF03629	Carbohydrate_esterase,_sialic_acidNAspecific_acetylesterase	IPR005181	Sialate_ONAacetylesterase_domain	NA	PF03629	Carbohydrate_esterase,_sialic_acid-specific_acetylesterase	Probable_carbohydrate_esterase_At4g34215_OS=Arabidopsis_thaliana_OX=3702_GN=At4g34215_PE=1_SV=2	NA	notA-TR
g10061_i0.p1	39.1117393147156	-0.592806306852773	1.30716815585214	-0.45350424442242	0.65018568772759	0.749856216505381	g10061_i0.p1	neutral	neutral	PF00300	Histidine_phosphatase_superfamily_(branch_1)	IPR013078	Histidine_phosphatase_superfamily,_cladeNA1	NA	PF00300	Histidine_phosphatase_superfamily_(branch_1)	Phosphoglycerate_mutase-like_protein_AT74_OS=Arabidopsis_thaliana_OX=3702_GN=At3g05170_PE=2_SV=1	NA	notA-TR
g10063_i0.p1	33.9855228538747	-0.683558137571508	1.7101175280223	-0.399714128631863	0.689367084593021	0.781481776958628	g10063_i0.p1	neutral	neutral	PF13844	Glycosyl_transferase_family_41	IPR029489	ONAGlcNAc_transferase,_CNAterminal	NA	PF13844	Glycosyl_transferase_family_41	Probable_UDP-N-acetylglucosamine--peptide_N-acetylglucosaminyltransferase_SEC_OS=Arabidopsis_thaliana_OX=3702_GN=SEC_PE=1_SV=1	NA	notA-TR
g10064_i1.p1	20.2077610390001	-2.95411517627391	1.51541359711418	-1.94937882430213	0.0512502014634641	0.114980152512784	g10064_i1.p1	neutral	neutral	PF13432	Tetratricopeptide_repeat	NA	NA	NA	PF13414	TPR_repeat	NA	NA	notA-TR
g10065_i0.p1	8.16381997092359	-7.71097257085744	2.37856631389717	-3.24185730109974	0.00118753468217901	0.00491620608881454	g10065_i0.p1	down	down	PF00673	ribosomal_L5P_family_CNAterminus	IPR031309	Ribosomal_protein_L5,_CNAterminal	NA	PF00673	ribosomal_L5P_family_C-terminus	50S_ribosomal_protein_L5_OS=Flavobacterium_psychrophilum_(strain_ATCC_49511_/_DSM_21280_/_CIP_103535_/_JIP02/86)_OX=402612_GN=rplE_PE=3_SV=1	NA	notA-TR
g10065_i0.p3	0	0	0	0	1	NA	g10065_i0.p3	NA	neutral	PF00238	Ribosomal_protein_L14p/L23e	IPR000218	Ribosomal_protein_L14P	GO:0003735|GO:0005840|GO:0006412	PF00238	Ribosomal_protein_L14p/L23e	50S_ribosomal_protein_L14_OS=Gramella_forsetii_(strain_KT0803)_OX=411154_GN=rplN_PE=3_SV=1	NA	notA-TR
g10066_i0.p1	0.177927133200677	-2.25955259042625	3.14693935352792	-0.718015931223191	0.47274746386248	NA	g10066_i0.p1	NA	NA	NA	Pheophorbide_a_oxygenase,_chloroplastic_OS=Arabidopsis_thaliana_OX=3702_GN=PAO_PE=1_SV=1	NA	NA	NA	NA	NA	NA	NA	notA-TR
g10066_i0.p2	3.88323890594323	-0.872079721903564	1.89155379886357	-0.461038814982425	0.64477075753779	0.745854070078603	g10066_i0.p2	neutral	neutral	NA	Pheophorbide_a_oxygenase,_chloroplastic_OS=Oryza_sativa_subsp._japonica_OX=39947_GN=PAO_PE=2_SV=1	NA	NA	NA	NA	NA	NA	NA	notA-TR
g10066_i1.p1	0.0837043047186704	-1.93895894342211	3.14693935352792	-0.616141185322943	0.537801341897826	NA	g10066_i1.p1	NA	NA	PF08417	Pheophorbide_a_oxygenase	IPR013626	Pheophorbide_a_oxygenase	GO:0010277	PF08417	Pheophorbide_a_oxygenase	Pheophorbide_a_oxygenase,_chloroplastic_OS=Oryza_sativa_subsp._japonica_OX=39947_GN=PAO_PE=2_SV=1	NA	notA-TR
g10067_i0.p1	6.5306077711529	-0.738764972878382	2.09692105554057	-0.352309387578701	0.724606248647771	0.808172323679549	g10067_i0.p1	neutral	neutral	PF00520	Ion_transport_protein	IPR005821	Ion_transport_domain	GO:0005216|GO:0006811|GO:0016020|GO:0055085	PF00520	Ion_transport_protein	NA	NA	otherTR
g1007_i0.p1	36.5712771516199	-1.38858393833552	1.75207950007692	-0.792534778401641	0.428048921335782	0.559397079854762	g1007_i0.p1	neutral	neutral	NA	Acetylxylan_esterase_OS=Prevotella_ruminicola_(strain_ATCC_19189_/_JCM_8958_/_23)_OX=264731_GN=axeA1_PE=1_SV=1	NA	NA	NA	NA	NA	NA	NA	notA-TR
g1007_i1.p1	36.5712771516199	-1.38858393833552	1.75207950007692	-0.792534778401641	0.428048921335782	0.559397079854762	g1007_i1.p1	neutral	neutral	NA	Acetylxylan_esterase_OS=Prevotella_ruminicola_(strain_ATCC_19189_/_JCM_8958_/_23)_OX=264731_GN=axeA1_PE=1_SV=1	NA	NA	NA	NA	NA	NA	NA	notA-TR
g1007_i1.p2	129.051076105601	-1.4764118393262	1.22823726125916	-1.20205752251206	0.22934124231592	0.355298137795791	g1007_i1.p2	neutral	neutral	PF00248	Aldo/keto_reductase_family	IPR023210	NADPNAdependent_oxidoreductase_domain	NA	PF00248	Aldo/keto_reductase_family	Protein_tas_OS=Escherichia_coli_(strain_K12)_OX=83333_GN=tas_PE=1_SV=1	NA	notA-TR
g10070_i0.p1	1292.75436754422	-4.92227660982103	0.879949861853111	-5.59381485605904	2.22133829765454e-08	2.45714631496044e-07	g10070_i0.p1	down	down	PF01798	snoRNA_binding_domain,_fibrillarin	IPR002687	Nop_domain	NA	PF01798	snoRNA_binding_domain,_fibrillarin	Nucleolar_protein_56_OS=Schizosaccharomyces_pombe_(strain_972_/_ATCC_24843)_OX=284812_GN=nop56_PE=3_SV=1	NA	notA-TR
g10071_i0.p1	0.0515676090038391	-1.93895894342211	3.14693935352792	-0.616141185322943	0.537801341897826	NA	g10071_i0.p1	NA	NA	PF03151	TrioseNAphosphate_Transporter_family	IPR004853	Sugar_phosphate_transporter_domain	NA	PF03151	Triose-phosphate_Transporter_family	Probable_sugar_phosphate/phosphate_translocator_At3g10290_OS=Arabidopsis_thaliana_OX=3702_GN=At3g10290_PE=3_SV=1	NA	sugarTR
g10071_i1.p1	499.596712420876	-5.98200417619121	1.18213468467796	-5.06034063100083	4.18508138129854e-07	3.65968525349149e-06	g10071_i1.p1	down	down	PF03151	TrioseNAphosphate_Transporter_family	IPR004853	Sugar_phosphate_transporter_domain	NA	PF03151	Triose-phosphate_Transporter_family	UDP-galactose_transporter_1_OS=Arabidopsis_thaliana_OX=3702_GN=UDP-GALT1_PE=2_SV=1	NA	sugarTR
g10072_i0.p1	471.423594233855	-2.81750034106711	1.3654025281579	-2.06349430513232	0.0390656883157555	0.093011992305921	g10072_i0.p1	neutral	neutral	PF00612	IQ_calmodulinNAbinding_motif	IPR000048	IQ_motif,_EFNAhand_binding_site	GO:0005515	NA	NA	NA	NA	notA-TR
g10073_i0.p2	169.98576323724	-1.58654306820505	0.99846131994914	-1.58898801236073	0.112063099148129	0.205808769303528	g10073_i0.p2	neutral	neutral	NA	Uronyl_2-sulfotransferase_OS=Mus_musculus_OX=10090_GN=Ust_PE=2_SV=3	NA	NA	NA	NA	NA	NA	NA	notA-TR
g10073_i1.p1	187.029059196829	-1.48102678148794	1.62118714990816	-0.91354460931413	0.360956183139344	0.495241481269112	g10073_i1.p1	neutral	neutral	PF03567	Sulfotransferase_family	IPR005331	Sulfotransferase	GO:0008146|GO:0016020	PF03567	Sulfotransferase_family	Uronyl_2-sulfotransferase_OS=Mus_musculus_OX=10090_GN=Ust_PE=2_SV=3	NA	notA-TR
g10074_i0.p1	221.172618431029	-5.9538974270436	1.27756701441293	-4.66034060043382	3.15686556786009e-06	2.33469039089748e-05	g10074_i0.p1	down	down	PF07707	BTB_And_CNAterminal_Kelch	IPR011705	BTB/KelchNAassociated	NA	PF00651	BTB/POZ_domain	Kelch-like_protein_26_OS=Danio_rerio_OX=7955_GN=klhl26_PE=4_SV=1	NA	notA-TR
g10075_i0.p2	118.14075707984	-2.90107309526032	1.2250397387552	-2.36814611271972	0.0178774740862534	0.0495528368610504	g10075_i0.p2	down	down	PF01129	NAD:arginine_ADPNAribosyltransferase	IPR000768	NAD:arginine_ADPNAribosyltransferase,_ART	GO:0106274	PF01129	NAD:arginine_ADP-ribosyltransferase	NA	NA	notA-TR
g10076_i0.p1	0.577524345185351	0.851559128891708	3.12405649178123	0.272581219684084	0.785175149961319	NA	g10076_i0.p1	NA	NA	PF00583	Acetyltransferase_(GNAT)_family	IPR000182	GNAT_domain	GO:0016747	PF00583	Acetyltransferase_(GNAT)_family	Histone_acetyltransferase_GCN5_OS=Oryza_sativa_subsp._japonica_OX=39947_GN=GCN5_PE=1_SV=1	NA	notA-TR
g10076_i1.p2	166.978376943444	-2.63976774891146	1.76910598507068	-1.49214788214398	0.135660381726391	0.23694461452157	g10076_i1.p2	neutral	neutral	PF00583	Acetyltransferase_(GNAT)_family	IPR000182	GNAT_domain	GO:0016747	PF00439	Bromodomain	Histone_acetyltransferase_GCN5_OS=Oryza_sativa_subsp._japonica_OX=39947_GN=GCN5_PE=1_SV=1	NA	notA-TR
g10077_i0.p1	0.945630819980561	-4.59462057646402	2.99244350767306	-1.5354076241315	0.124683732132092	NA	g10077_i0.p1	NA	NA	PF01408	Oxidoreductase_family,_NADNAbinding_Rossmann_fold	IPR000683	Gfo/Idh/MocANAlike_oxidoreductase,_NNAterminal	GO:0000166	NA	NA	NA	NA	notA-TR
g10077_i1.p1	269.732168342147	1.76262500777359	0.822243902401268	2.14367659355825	0.0320588089190328	0.0794543937098251	g10077_i1.p1	neutral	neutral	PF01408	Oxidoreductase_family,_NADNAbinding_Rossmann_fold	IPR000683	Gfo/Idh/MocANAlike_oxidoreductase,_NNAterminal	GO:0000166	NA	NA	NA	NA	notA-TR
g10078_i0.p1	86.3480580958693	-3.16059013671321	1.31227308409085	-2.40848507450939	0.0160188812763446	0.0452679174394535	g10078_i0.p1	down	down	PF13306	BspA_type_Leucine_rich_repeat_region_(6_copies)	IPR026906	BspA_type_Leucine_rich_repeat_region	NA	PF13306	BspA_type_Leucine_rich_repeat_region_(copies)	NA	NA	notA-TR
g10078_i2.p1	0.771949053781205	-4.30968600875206	2.40162077410578	-1.7944906436599	0.0727348906711717	NA	g10078_i2.p1	NA	NA	PF13306	BspA_type_Leucine_rich_repeat_region_(6_copies)	IPR026906	BspA_type_Leucine_rich_repeat_region	NA	PF13306	BspA_type_Leucine_rich_repeat_region_(copies)	NA	NA	notA-TR
g10079_i0.p1	252.638158830052	-4.75006174500456	1.30808475900682	-3.63131036601259	0.000281985820885582	0.001374804601741	g10079_i0.p1	down	down	PF12972	AlphaNANNAacetylglucosaminidase_(NAGLU)_CNAterminal_domain	IPR024732	AlphaNANNAacetylglucosaminidase,_CNAterminal	NA	PF12972	Alpha-N-acetylglucosaminidase_(NAGLU)_C-terminal_domain	Alpha-N-acetylglucosaminidase_OS=Homo_sapiens_OX=9606_GN=NAGLU_PE=1_SV=2	NA	notA-TR
g1008_i0.p1	37.6611340289804	-3.55282793419244	1.64034347074723	-2.16590488367293	0.0303184560517843	0.0760321130831649	g1008_i0.p1	neutral	neutral	PF00626	Gelsolin_repeat	IPR007123	GelsolinNAlike_domain	NA	PF00626	Gelsolin_repeat	Advillin_OS=Rattus_norvegicus_OX=10116_GN=Avil_PE=2_SV=2	NA	notA-TR
g10082_i0.p1	0.674547245215138	-0.884464168051468	3.12887341562945	-0.282678156180229	0.777423562425246	NA	g10082_i0.p1	NA	NA	NA	Alpha/beta_hydrolase_domain-containing_protein_17B_OS=Gallus_gallus_OX=9031_GN=ABHD17B_PE=2_SV=1	NA	NA	NA	NA	NA	NA	NA	notA-TR
g10082_i1.p1	18.1834059766765	-4.49524130978983	2.01651760646908	-2.22921004774215	0.0257999323158075	0.0669651576552515	g10082_i1.p1	neutral	neutral	NA	Alpha/beta_hydrolase_domain-containing_protein_17B_OS=Gallus_gallus_OX=9031_GN=ABHD17B_PE=2_SV=1	NA	NA	NA	NA	NA	NA	NA	notA-TR
g10083_i0.p1	19.6655914350684	-8.97951386511668	1.82657524462121	-4.91603830258787	8.83131261304146e-07	7.2547764995113e-06	g10083_i0.p1	down	down	PF00249	MybNAlike_DNANAbinding_domain	IPR001005	SANT/Myb_domain	NA	PF00249	Myb-like_DNA-binding_domain	Transcription_factor_MYB73_OS=Arabidopsis_thaliana_OX=3702_GN=MYB73_PE=1_SV=1	NA	notA-TR
g10083_i1.p1	3.69059318949997	0.910323586256683	2.85484675737931	0.318869509862007	0.749825465942382	0.827766853816315	g10083_i1.p1	neutral	neutral	PF00249	MybNAlike_DNANAbinding_domain	IPR001005	SANT/Myb_domain	NA	PF00249	Myb-like_DNA-binding_domain	Transcription_factor_MYB73_OS=Arabidopsis_thaliana_OX=3702_GN=MYB73_PE=1_SV=1	NA	notA-TR
g10084_i0.p2	45.9587162784573	-1.33089674099093	1.08675994835163	-1.22464647598543	0.220708448790589	0.345150450148343	g10084_i0.p2	neutral	neutral	PF17855	MCM_AAANAlid_domain	IPR041562	MCM,_AAANAlid_domain	NA	PF00493	MCM_P-loop_domain	DNA_replication_licensing_factor_MCM6_OS=Oryza_sativa_subsp._japonica_OX=39947_GN=Os05g0235800_PE=3_SV=1	NA	notA-TR
g10084_i1.p2	0	0	0	0	1	NA	g10084_i1.p2	NA	neutral	PF17855	MCM_AAANAlid_domain	IPR041562	MCM,_AAANAlid_domain	NA	PF00493	MCM_P-loop_domain	DNA_replication_licensing_factor_mcm6_OS=Schizosaccharomyces_pombe_(strain_972_/_ATCC_24843)_OX=284812_GN=mcm6_PE=1_SV=2	NA	notA-TR
g10086_i0.p1	3555.59434191457	-6.57817753573382	1.15819619843882	-5.67967460487335	1.34951226666934e-08	1.54167016659327e-07	g10086_i0.p1	down	down	PF13445	RINGNAtype_zincNAfinger	IPR027370	Zinc_finger,_RINGNAtype,_eukaryotic	NA	PF10607	CTLH/CRA_C-terminal_to_LisH_motif_domain	E3_ubiquitin-protein_transferase_RMND5A_OS=Homo_sapiens_OX=9606_GN=RMND5A_PE=1_SV=1	Protein RMD5 homolog B OS=Homo sapiens GN=RMND5B PE=2 SV=1	notA-TR
g10086_i1.p1	0.134631656056964	-2.25955259042625	3.14693935352792	-0.718015931223191	0.47274746386248	NA	g10086_i1.p1	NA	NA	PF10607	CTLH/CRA_CNAterminal_to_LisH_motif_domain	IPR024964	CTLH/CRA_CNAterminal_to_LisH_motif_domain	NA	PF10607	CTLH/CRA_C-terminal_to_LisH_motif_domain	E3_ubiquitin-protein_transferase_RMND5A_OS=Homo_sapiens_OX=9606_GN=RMND5A_PE=1_SV=1	NA	notA-TR
g10086_i2.p1	42.1553832373358	-0.898073052155213	1.42105395407641	-0.631976744851253	0.527402073198257	0.647636791135333	g10086_i2.p1	neutral	neutral	PF10607	CTLH/CRA_CNAterminal_to_LisH_motif_domain	IPR024964	CTLH/CRA_CNAterminal_to_LisH_motif_domain	NA	PF10607	CTLH/CRA_C-terminal_to_LisH_motif_domain	E3_ubiquitin-protein_transferase_RMND5B_OS=Homo_sapiens_OX=9606_GN=RMND5B_PE=1_SV=1	NA	notA-TR
g10086_i3.p1	23.8863183535199	4.5441881232225	0.905963904786201	5.0158600129824	5.2796761062209e-07	4.54418212110039e-06	g10086_i3.p1	UP	UP	PF10607	CTLH/CRA_CNAterminal_to_LisH_motif_domain	IPR024964	CTLH/CRA_CNAterminal_to_LisH_motif_domain	NA	PF10607	CTLH/CRA_C-terminal_to_LisH_motif_domain	E3_ubiquitin-protein_transferase_RMND5B_OS=Homo_sapiens_OX=9606_GN=RMND5B_PE=1_SV=1	NA	notA-TR
g10087_i0.p2	18.3470580247689	-8.8789191996391	1.6421924370811	-5.40674710171047	6.41796629485203e-08	6.55860258152785e-07	g10087_i0.p2	down	down	PF00085	Thioredoxin	IPR013766	Thioredoxin_domain	NA	PF00085	Thioredoxin	Thioredoxin_OS=Callithrix_jacchus_OX=9483_GN=TXN_PE=3_SV=3	NA	notA-TR
g10087_i1.p2	1444.50929882467	-5.5471158573359	0.879983218010031	-6.30366096058058	2.90696017493567e-10	4.2142312358334e-09	g10087_i1.p2	down	down	PF00085	Thioredoxin	IPR013766	Thioredoxin_domain	NA	PF00085	Thioredoxin	Thioredoxin_OS=Callithrix_jacchus_OX=9483_GN=TXN_PE=3_SV=3	NA	notA-TR
g10090_i1.p1	224.92288942312	-2.52638737031709	1.85515579557987	-1.36181951744242	0.173254850495457	0.286838769506172	g10090_i1.p1	neutral	neutral	PF01145	SPFH_domain_/_Band_7_family	IPR001107	Band_7_domain	NA	PF01145	SPFH_domain_/_Band_family	NA	NA	notA-TR
g10093_i0.p1	79.8532387590796	-3.28850397357854	1.65209079946761	-1.99051043359013	0.0465347358067204	0.106721100565798	g10093_i0.p1	neutral	neutral	PF00397	WW_domain	IPR001202	WW_domain	GO:0005515	PF00076	RNA_recognition_motif._(a.k.a._RRM,_RBD,_or_RNP_domain)	Glycine-rich_RNA-binding_protein_2,_mitochondrial_OS=Arabidopsis_thaliana_OX=3702_GN=RBG2_PE=1_SV=1	NA	notA-TR
g10093_i1.p3	59.7103913523943	-0.299084519555804	0.953691465029881	-0.313607210007309	0.753819382826925	0.830997784642342	g10093_i1.p3	neutral	neutral	PF00076	RNA_recognition_motif._(a.k.a._RRM,_RBD,_or_RNP_domain)	IPR000504	RNA_recognition_motif_domain	GO:0003723	PF00076	RNA_recognition_motif._(a.k.a._RRM,_RBD,_or_RNP_domain)	RNA-binding_protein_BRN1_OS=Arabidopsis_thaliana_OX=3702_GN=BRN1_PE=2_SV=1	NA	notA-TR
g10093_i2.p1	0.321110457872966	-2.91772973606248	3.14352156860986	-0.928172329147647	0.353318185504288	NA	g10093_i2.p1	NA	NA	PF02037	SAP_domain	IPR003034	SAP_domain	NA	PF02037	SAP_domain	NA	NA	notA-TR
g10094_i0.p1	22.4854127741863	4.7821069186622	1.70861009419386	2.79882867069122	0.0051288342990112	0.0175439997533802	g10094_i0.p1	UP	UP	PF01545	Cation_efflux_family	IPR002524	Cation_efflux_protein	GO:0006812|GO:0008324|GO:0016020|GO:0055085	PF01545	Cation_efflux_family	Metal_tolerance_protein_A2_OS=Arabidopsis_thaliana_OX=3702_GN=MTPA2_PE=2_SV=2	NA	notA-TR
g10094_i1.p1	120.410721122943	-1.73666822138396	1.26771803953034	-1.36991678530295	0.170712879373822	0.28370479426213	g10094_i1.p1	neutral	neutral	PF01545	Cation_efflux_family	IPR002524	Cation_efflux_protein	GO:0006812|GO:0008324|GO:0016020|GO:0055085	PF01545	Cation_efflux_family	Zinc_transporter_8_OS=Xenopus_tropicalis_OX=8364_GN=slc30a8_PE=2_SV=1	Zinc transporter 4 - Mus musculus (Mouse).	otherTR
g10094_i2.p1	21.9106762950056	-1.85774444315303	1.96195859288648	-0.946882594713619	0.343698608004889	0.477594604763878	g10094_i2.p1	neutral	neutral	PF01545	Cation_efflux_family	IPR002524	Cation_efflux_protein	GO:0006812|GO:0008324|GO:0016020|GO:0055085	PF01545	Cation_efflux_family	Zinc_transporter_8_OS=Xenopus_tropicalis_OX=8364_GN=slc30a8_PE=2_SV=1	NA	otherTR
g10096_i0.p1	127.953416389631	-1.48183592049121	1.12120999345616	-1.32163995071379	0.186288073399329	0.303465090279521	g10096_i0.p1	neutral	neutral	PF00069	Protein_kinase_domain	IPR000719	Protein_kinase_domain	GO:0004672|GO:0005524|GO:0006468	PF00069	Protein_kinase_domain	Calcium-dependent_protein_kinase_33_OS=Arabidopsis_thaliana_OX=3702_GN=CPK33_PE=1_SV=1	NA	notA-TR
g10099_i0.p1	0	0	0	0	1	NA	g10099_i0.p1	NA	neutral	PF13445	RINGNAtype_zincNAfinger	IPR027370	Zinc_finger,_RINGNAtype,_eukaryotic	NA	PF13445	RING-type_zinc-finger	LON_peptidase_N-terminal_domain_and_RING_finger_protein_1_OS=Mus_musculus_OX=10090_GN=Lonrf1_PE=1_SV=2	NA	notA-TR
g10099_i1.p2	5.50008295402047	3.13020493481385	2.80753234804614	1.11493103080086	0.264879977957965	0.395580373916533	g10099_i1.p2	neutral	neutral	PF13445	RINGNAtype_zincNAfinger	IPR027370	Zinc_finger,_RINGNAtype,_eukaryotic	NA	PF13445	RING-type_zinc-finger	LON_peptidase_N-terminal_domain_and_RING_finger_protein_1_OS=Mus_musculus_OX=10090_GN=Lonrf1_PE=1_SV=2	NA	notA-TR
g101_i0.p1	2979.00392839258	-9.57641102609309	1.32260787555304	-7.24055194521563	4.46862393303382e-13	9.14217839038512e-12	g101_i0.p1	down	down	PF08393	Dynein_heavy_chain,_NNAterminal_region_2	IPR013602	Dynein_heavy_chain,_linker	NA	PF08393	Dynein_heavy_chain,_N-terminal_region_2	Dynein_axonemal_heavy_chain_3_OS=Homo_sapiens_OX=9606_GN=DNAH3_PE=2_SV=1	NA	notA-TR
g101_i1.p1	17.9900099782376	5.33492116012366	2.01378517519117	2.64920073195852	0.00806823941517932	0.0258039056584041	g101_i1.p1	UP	UP	PF08393	Dynein_heavy_chain,_NNAterminal_region_2	IPR013602	Dynein_heavy_chain,_linker	NA	PF08393	Dynein_heavy_chain,_N-terminal_region_2	Dynein_axonemal_heavy_chain_3_OS=Homo_sapiens_OX=9606_GN=DNAH3_PE=2_SV=1	NA	notA-TR
g101_i2.p1	238.643842028926	-3.94067820235093	1.62319494399628	-2.42772947077388	0.0151936718153141	0.043389263276985	g101_i2.p1	down	down	PF13646	HEAT_repeats	NA	NA	NA	PF08623	TATA-binding_protein_interacting_(TIP20)	Cullin-associated_NEDD8-dissociated_protein_1_OS=Rattus_norvegicus_OX=10116_GN=Cand1_PE=1_SV=1	NA	notA-TR
g101_i3.p1	5.80445971917671	-0.593925389908781	2.08135348344569	-0.285355368337306	0.775371897493443	0.846513129734307	g101_i3.p1	neutral	neutral	PF08623	TATANAbinding_protein_interacting_(TIP20)	IPR013932	TATANAbinding_protein_interacting_(TIP20)	NA	PF08623	TATA-binding_protein_interacting_(TIP20)	Cullin-associated_NEDD8-dissociated_protein_1_OS=Drosophila_melanogaster_OX=7227_GN=Cand1_PE=2_SV=1	NA	notA-TR
g101_i4.p1	482.469141006433	-5.51790917094279	1.18161745480815	-4.66979321309932	3.015030759744e-06	2.23687687028676e-05	g101_i4.p1	down	down	PF08623	TATANAbinding_protein_interacting_(TIP20)	IPR013932	TATANAbinding_protein_interacting_(TIP20)	NA	PF08623	TATA-binding_protein_interacting_(TIP20)	Cullin-associated_NEDD8-dissociated_protein_1_OS=Drosophila_melanogaster_OX=7227_GN=Cand1_PE=2_SV=1	NA	notA-TR
g101_i5.p2	5.67344537061206	-7.00799501000232	1.60166057090574	-4.37545578464186	1.21179004533527e-05	7.97494096681654e-05	g101_i5.p2	down	down	NA	Cullin-associated_NEDD8-dissociated_protein_1_OS=Drosophila_melanogaster_OX=7227_GN=Cand1_PE=2_SV=1	NA	NA	NA	NA	NA	NA	NA	notA-TR
g101_i6.p1	4706.83280993151	-4.62761341612139	0.550164716361454	-8.41132351548529	4.05409826254338e-17	1.2313724462685e-15	g101_i6.p1	down	down	PF08623	TATANAbinding_protein_interacting_(TIP20)	IPR013932	TATANAbinding_protein_interacting_(TIP20)	NA	PF08623	TATA-binding_protein_interacting_(TIP20)	Cullin-associated_NEDD8-dissociated_protein_1_OS=Rattus_norvegicus_OX=10116_GN=Cand1_PE=1_SV=1	NA	notA-TR
g101_i7.p1	396.660447476845	-4.4365047391679	0.967974348662428	-4.58328750684186	4.57722003897069e-06	3.28435896313843e-05	g101_i7.p1	down	down	NA	Cullin-associated_NEDD8-dissociated_protein_1_OS=Rattus_norvegicus_OX=10116_GN=Cand1_PE=1_SV=1	NA	NA	NA	NA	NA	NA	NA	notA-TR
g10100_i0.p1	57.1556465164624	-26.7519547946379	2.32171195263463	-11.5225124134285	1.01604481459226e-30	1.55406473546207e-28	g10100_i0.p1	down	down	PF00027	Cyclic_nucleotideNAbinding_domain	IPR000595	Cyclic_nucleotideNAbinding_domain	NA	PF00027	Cyclic_nucleotide-binding_domain	Potassium/sodium_hyperpolarization-activated_cyclic_nucleotide-gated_channel_2_OS=Mus_musculus_OX=10090_GN=Hcn2_PE=1_SV=1	NA	notA-TR
g10100_i1.p1	16.1347672547315	-1.21742225717193	2.11678072861402	-0.57512912920794	0.565203968872958	0.680734998085753	g10100_i1.p1	neutral	neutral	PF00027	Cyclic_nucleotideNAbinding_domain	IPR000595	Cyclic_nucleotideNAbinding_domain	NA	PF00027	Cyclic_nucleotide-binding_domain	Potassium/sodium_hyperpolarization-activated_cyclic_nucleotide-gated_channel_2_OS=Mus_musculus_OX=10090_GN=Hcn2_PE=1_SV=1	NA	notA-TR
g10101_i0.p2	4.75110847956995	-3.61158921369215	3.05195590724293	-1.18336873908338	0.236663040985915	0.363915496076151	g10101_i0.p2	neutral	neutral	PF13491	4TM_region_of_DNA_translocase_FtsK/SpoIIIE	IPR025199	DNA_translocase_FtsK,_4TM_region	NA	PF13491	4TM_region_of_DNA_translocase_FtsK/SpoIIIE	DNA_translocase_FtsK_(Fragment)_OS=Azospirillum_brasilense_OX=192_GN=ftsK_PE=3_SV=1	NA	notA-TR
g10101_i0.p3	0	0	0	0	1	NA	g10101_i0.p3	NA	neutral	PF00155	Aminotransferase_class_I_and_II	IPR004839	Aminotransferase,_class_I/classII	GO:0009058|GO:0030170	PF00155	Aminotransferase_class_I_and_II	4-dedimethylamino-4-oxo-anhydrotetracycline_transaminase_OxyQ_OS=Streptomyces_rimosus_OX=1927_GN=oxyQ_PE=3_SV=1	NA	notA-TR
g10102_i0.p2	7.40763519680075	-0.460759197740961	2.25502891405811	-0.204325183978146	0.838099391114405	0.891279560069468	g10102_i0.p2	neutral	neutral	PF01040	UbiA_prenyltransferase_family	IPR000537	UbiA_prenyltransferase_family	GO:0016020|GO:0016765	PF01040	UbiA_prenyltransferase_family	Probable_homogentisate_phytyltransferase_1,_chloroplastic_OS=Oryza_sativa_subsp._japonica_OX=39947_GN=HPT1_PE=2_SV=1	NA	notA-TR
g10103_i0.p2	1.00143497917507	1.73606463080781	3.11662370223853	0.557033763672165	0.577504360871855	NA	g10103_i0.p2	NA	NA	PF04117	Mpv17_/_PMP22_family	IPR007248	Mpv17/PMP22	GO:0016020	PF13740	ACT_domain	NA	NA	notA-TR
g10104_i0.p1	9.97656768869809	6.02079615607445	2.94397794225113	2.04512271293399	0.0408427615775523	0.0963281873792368	g10104_i0.p1	neutral	neutral	PF02789	Cytosol_aminopeptidase_family,_NNAterminal_domain	IPR008283	Peptidase_M17,_leucyl_aminopeptidase,_NNAterminal	GO:0006508|GO:0070006	PF00883	Cytosol_aminopeptidase_family,_catalytic_domain	Probable_cytosol_aminopeptidase_OS=Thermosynechococcus_vestitus_(strain_IAM_M-273_/_NIES-2133_/_BP-1)_OX=197221_GN=pepA_PE=3_SV=1	NA	notA-TR
g10105_i0.p3	2.62251633056598	0.815479203286212	3.07801233970405	0.26493695063114	0.791058032616138	0.857445308506287	g10105_i0.p3	neutral	neutral	NA	Probable_replication_factor_C_subunit_3_OS=Dictyostelium_discoideum_OX=44689_GN=rfc3_PE=3_SV=1	NA	NA	NA	NA	NA	NA	NA	notA-TR
g10105_i0.p4	140.350120386818	-2.61855456653338	0.992511761134821	-2.63831086851743	0.00833201628414917	0.0264876271727696	g10105_i0.p4	down	down	NA	Replication_factor_C_subunit_5_OS=Oryza_sativa_subsp._japonica_OX=39947_GN=RFC5_PE=2_SV=1	NA	NA	NA	NA	NA	NA	NA	notA-TR
g10105_i1.p2	244.966499937677	-4.11190699727071	1.87866563708035	-2.18873806818603	0.0286158833893438	0.072648692345263	g10105_i1.p2	neutral	neutral	PF13177	DNA_polymerase_III,_delta_subunit	NA	NA	NA	PF13177	DNA_polymerase_III,_delta_subunit	Replication_factor_C_subunit_5_OS=Oryza_sativa_subsp._japonica_OX=39947_GN=RFC5_PE=2_SV=1	NA	notA-TR
g10108_i0.p1	72.0088301815051	-6.44590365625358	1.59071657257421	-4.05220123269501	5.07379949089762e-05	0.000292422006769329	g10108_i0.p1	down	down	PF02517	Type_II_CAAX_prenyl_endopeptidase_Rce1NAlike	IPR003675	Type_II_CAAX_prenyl_endopeptidase_Rce1NAlike	GO:0004222|GO:0016020|GO:0071586	PF02517	Type_II_CAAX_prenyl_endopeptidase_Rce1-like	NA	NA	notA-TR
g10109_i0.p2	84.8868322139717	0.62363296311342	1.10611520330647	0.563804711524815	0.572887044977424	0.687170288609635	g10109_i0.p2	neutral	neutral	PF04551	GcpE_protein	IPR004588	4NAhydroxyNA3NAmethylbutNA2NAenNA1NAyl_diphosphate_synthase,_bacterialNAtype	GO:0016114|GO:0046429	PF04551	GcpE_protein	4-hydroxy-3-methylbut-2-en-1-yl_diphosphate_synthase_(ferredoxin),_chloroplastic_OS=Arabidopsis_thaliana_OX=3702_GN=ISPG_PE=1_SV=1	NA	notA-TR
g1011_i0.p1	748.764908218312	-3.36382113711524	0.870431628373485	-3.86454378203258	0.000111297026187635	0.000593707366601091	g1011_i0.p1	down	down	PF02516	Oligosaccharyl_transferase_STT3_subunit	IPR003674	Oligosaccharyl_transferase,_STT3_subunit	GO:0004576|GO:0006486|GO:0016020	PF02516	Oligosaccharyl_transferase_STTsubunit	Dolichyl-diphosphooligosaccharide--protein_glycosyltransferase_subunit_stt3_OS=Schizosaccharomyces_pombe_(strain_972_/_ATCC_24843)_OX=284812_GN=stt3_PE=3_SV=1	NA	notA-TR
g1011_i2.p3	0.438918042179406	0.949019555864998	3.12676012472412	0.303515305942675	0.761497184820787	NA	g1011_i2.p3	NA	NA	PF02516	Oligosaccharyl_transferase_STTsubunit	NA	NA	NA	NA	NA	Dolichyl-diphosphooligosaccharide--protein_glycosyltransferase_subunit_STT3B_OS=Oryza_sativa_subsp._japonica_OX=39947_GN=STT3B_PE=2_SV=2	NA	notA-TR
g1011_i3.p2	0.438918042179406	0.949019555864998	3.12676012472412	0.303515305942675	0.761497184820787	NA	g1011_i3.p2	NA	NA	PF02516	Oligosaccharyl_transferase_STTsubunit	NA	NA	NA	NA	NA	Dolichyl-diphosphooligosaccharide--protein_glycosyltransferase_subunit_STT3B_OS=Oryza_sativa_subsp._japonica_OX=39947_GN=STT3B_PE=2_SV=2	NA	notA-TR
g10112_i0.p1	0.825665175825027	-4.41113051380829	3.10252080978672	-1.42178917862328	0.15508746199411	NA	g10112_i0.p1	NA	NA	PF00018	SH3_domain	IPR001452	SH3_domain	GO:0005515	PF00018	SHdomain	NA	NA	notA-TR
g10112_i1.p1	1.45696056688125	-0.967335509881906	3.07809883145194	-0.31426395409975	0.753320572812969	0.830519165032803	g10112_i1.p1	neutral	neutral	PF00018	SH3_domain	IPR001452	SH3_domain	GO:0005515	PF00018	SHdomain	NA	NA	notA-TR
g10116_i0.p1	0.542197580719509	-3.81603694744165	3.11767362819917	-1.22400141981695	0.220951691922801	NA	g10116_i0.p1	NA	NA	PF03662	Glycosyl_hydrolase_family_79,_NNAterminal_domain	IPR005199	Glycoside_hydrolase,_family_79	GO:0016020|GO:0016798	PF03662	Glycosyl_hydrolase_family_79,_N-terminal_domain	Heparanase-like_protein_1_OS=Arabidopsis_thaliana_OX=3702_GN=At5g07830_PE=2_SV=1	NA	notA-TR
g10118_i0.p1	498.620382728952	-2.02541857984223	0.694651811079705	-2.9157320941755	0.00354855063551105	0.0127752794578062	g10118_i0.p1	down	down	PF03151	TrioseNAphosphate_Transporter_family	IPR004853	Sugar_phosphate_transporter_domain	NA	PF03151	__Triose-phosphate_Transporter_family	Triose_phosphate/phosphate_translocator,_chloroplastic_OS=Flaveria_trinervia_OX=4227_GN=TPT_PE=2_SV=1	NA	sugarTR
g10118_i1.p1	332.542409052849	-4.36837396356184	1.39149245686057	-3.13934433638081	0.00169326349884668	0.00670633673180572	g10118_i1.p1	down	down	PF03151	TrioseNAphosphate_Transporter_family	IPR004853	Sugar_phosphate_transporter_domain	NA	PF03151	__Triose-phosphate_Transporter_family	Phosphoenolpyruvate/phosphate_translocator_3,_chloroplastic_OS=Oryza_sativa_subsp._japonica_OX=39947_GN=PPT3_PE=2_SV=1	NA	sugarTR
g10119_i0.p2	121.599768645372	0.285699137047842	1.70123648987192	0.167936168045249	0.866633496195179	0.910872640634461	g10119_i0.p2	neutral	neutral	PF00226	DnaJ_domain	IPR001623	DnaJ_domain	NA	PF00226	DnaJ_domain	Chaperone_protein_dnaJ_50_OS=Arabidopsis_thaliana_OX=3702_GN=C50_PE=2_SV=1	NA	notA-TR
g10119_i1.p1	411.54346376097	-0.262042528631048	0.783401476313027	-0.334493279058288	0.738007361667837	0.818712479619079	g10119_i1.p1	neutral	neutral	NA	DnaJ_protein_ERDJ7_OS=Oryza_sativa_subsp._japonica_OX=39947_GN=ERDJ7_PE=3_SV=1	NA	NA	NA	NA	NA	NA	NA	notA-TR
g10119_i1.p2	21.8258487998751	3.968672054104	2.16428186648027	1.83371312007441	0.0666965900277307	0.140668574494404	g10119_i1.p2	neutral	neutral	PF00226	DnaJ_domain	IPR001623	DnaJ_domain	NA	PF00226	DnaJ_domain	DnaJ_protein_ERDJ7_OS=Oryza_sativa_subsp._japonica_OX=39947_GN=ERDJ7_PE=3_SV=1	NA	notA-TR
g10119_i2.p1	737.177219610033	-2.57329136613311	1.01135677049504	-2.54439525319391	0.0109467138152722	0.0331843046301227	g10119_i2.p1	down	down	PF00226	DnaJ_domain	IPR001623	DnaJ_domain	NA	PF00226	DnaJ_domain	DnaJ_protein_ERDJ7_OS=Oryza_sativa_subsp._japonica_OX=39947_GN=ERDJ7_PE=3_SV=1	NA	notA-TR
g10119_i3.p2	0.642697927341197	-4.03859664511208	3.11127571179664	-1.29805167372324	0.194269578988393	NA	g10119_i3.p2	NA	NA	PF00226	DnaJ_domain	IPR001623	DnaJ_domain	NA	PF00226	DnaJ_domain	DnaJ_protein_ERDJ7_OS=Oryza_sativa_subsp._japonica_OX=39947_GN=ERDJ7_PE=3_SV=1	NA	notA-TR
g1012_i0.p1	74.9784169287533	-3.69391781998059	1.40176139258902	-2.63519728786225	0.0084088392550953	0.0266708058382928	g1012_i0.p1	down	down	PF01699	Sodium/calcium_exchanger_protein	IPR004837	Sodium/calcium_exchanger_membrane_region	GO:0016020|GO:0055085	PF01699	Sodium/calcium_exchanger_protein	Sodium/potassium/calcium_exchanger_3_OS=Homo_sapiens_OX=9606_GN=SLC24A3_PE=1_SV=4	Sodium/potassium/calcium exchanger 4 - Homo sapiens (Human).	otherTR
g1012_i0.p2	39.3506335645603	-1.42486054034881	1.93426770249764	-0.736640816836752	0.461340806311433	0.588932056186526	g1012_i0.p2	neutral	neutral	PF10294	Lysine_methyltransferase	IPR019410	Lysine_methyltransferase	NA	PF10294	Lysine_methyltransferase	NA	NA	notA-TR
g10120_i0.p1	17.5497918720262	4.88849988884067	1.94063643924172	2.51901891049248	0.0117682336156614	0.0352505136082106	g10120_i0.p1	UP	UP	PF02077	SURF4_family	IPR002995	Surfeit_locus_4	GO:0016020	PF02077	SURFfamily	Surfeit_locus_protein_4_OS=Mus_musculus_OX=10090_GN=Surf4_PE=1_SV=1	NA	notA-TR
g10120_i0.p3	5.09084905076787	-7.02899286245499	2.91446615424075	-2.41175998981059	0.0158757284505068	0.0449632244809924	g10120_i0.p3	down	down	PF02077	SURF4_family	IPR002995	Surfeit_locus_4	GO:0016020	PF02077	SURFfamily	NA	NA	notA-TR
g10120_i1.p4	134.939243178486	-0.692445606489912	0.812606819262741	-0.852128717204407	0.394142654793491	0.52742557779318	g10120_i1.p4	neutral	neutral	PF02077	SURF4_family	IPR002995	Surfeit_locus_4	GO:0016020	PF02077	SURFfamily	NA	NA	notA-TR
g10120_i2.p1	513.972032615688	-3.14523133831758	1.13748228221323	-2.76508160830234	0.00569085565943727	0.0191830286009314	g10120_i2.p1	down	down	PF02077	SURF4_family	IPR002995	Surfeit_locus_4	GO:0016020	PF02077	SURFfamily	Surfeit_locus_protein_4_homolog_OS=Schizosaccharomyces_pombe_(strain_972_/_ATCC_24843)_OX=284812_GN=SPCC970.06_PE=3_SV=1	NA	notA-TR
g10124_i0.p1	236.394176496375	-2.79620452020926	1.57768632986073	-1.77234502656565	0.0763373012278441	0.156032557161093	g10124_i0.p1	neutral	neutral	NA	Manganese-dependent_ADP-ribose/CDP-alcohol_diphosphatase_OS=Arabidopsis_thaliana_OX=3702_GN=At4g24730_PE=2_SV=1	NA	NA	NA	NA	NA	NA	NA	notA-TR
g10124_i1.p1	28.9803767642496	6.03542385982498	1.98111095235583	3.04648452558802	0.00231534396708156	0.00885014184873601	g10124_i1.p1	UP	UP	NA	Manganese-dependent_ADP-ribose/CDP-alcohol_diphosphatase_OS=Oryza_sativa_subsp._japonica_OX=39947_GN=Os07g0688000_PE=2_SV=1	NA	NA	NA	NA	NA	NA	NA	notA-TR
g10126_i0.p1	123.577390533939	-3.59908375075471	1.4014211504672	-2.568167142015	0.0102237846849348	0.0313609133656542	g10126_i0.p1	down	down	PF13578	Methyltransferase_domain	NA	NA	NA	NA	NA	NA	NA	notA-TR
g10127_i0.p1	63.0019775710418	-2.46482936334509	1.18091323294834	-2.08722308682345	0.036867973499148	0.0888746608221874	g10127_i0.p1	neutral	neutral	PF04577	Glycosyltransferase_61	IPR007657	Glycosyltransferase_61	GO:0016757	PF04577	Glycosyltransferase_61	NA	NA	notA-TR
g10129_i0.p1	0.773317211152018	-4.31072023976457	3.10466543205598	-1.38846530619884	0.164995402172941	NA	g10129_i0.p1	NA	NA	PF04117	Mpv17_/_PMP22_family	IPR007248	Mpv17/PMP22	GO:0016020	PF04117	Mpv1/_PMP2family	Peroxisomal_membrane_protein_2_OS=Mus_musculus_OX=10090_GN=Pxmp2_PE=1_SV=2	NA	notA-TR
g10130_i1.p1	105.716183208341	-2.4335512007718	1.46372263563632	-1.66257673518444	0.0963971912874594	0.184783455973335	g10130_i1.p1	neutral	neutral	PF03151	TrioseNAphosphate_Transporter_family	IPR004853	Sugar_phosphate_transporter_domain	NA	PF03151	Triose-phosphate_Transporter_family	GDP-mannose_transporter_GONST3_OS=Arabidopsis_thaliana_OX=3702_GN=GONST3_PE=2_SV=1	GDP-mannose transporter - Arabidopsis thaliana (Mouse-ear cress).	sugarTR
g10132_i1.p1	62.0287862651937	0.0682469065227176	1.72516005783344	0.0395597534343718	0.968444114410704	0.979170944299414	g10132_i1.p1	neutral	neutral	PF13640	2OGNAFe(II)_oxygenase_superfamily	IPR044862	Prolyl_4NAhydroxylase_alpha_subunit,_Fe(2+)_2OG_dioxygenase_domain	NA	PF13640	2OG-Fe(II)_oxygenase_superfamily	Prolyl_4-hydroxylase_1_OS=Arabidopsis_thaliana_OX=3702_GN=P4H1_PE=1_SV=1	NA	notA-TR
g10133_i0.p1	17.0560745369656	-1.44513534474325	2.07819233038872	-0.695380944107775	0.48681659943995	0.6112802648167	g10133_i0.p1	neutral	neutral	PF06838	Methionine_gammaNAlyase	IPR009651	Putative_methionine_gammaNAlyase	NA	PF06838	Methionine_gamma-lyase	Uncharacterized_protein_YnbB_OS=Bacillus_subtilis_(strain_168)_OX=224308_GN=ynbB_PE=4_SV=2	NA	notA-TR
g10135_i0.p2	30.3872326725202	1.18139108733269	2.00958205373125	0.587878999585595	0.556613513203684	0.67343460391656	g10135_i0.p2	neutral	neutral	PF13646	HEAT_repeats	NA	NA	NA	NA	NA	NA	NA	notA-TR
g10136_i0.p1	60.2374442869256	4.91587205045507	1.47141329936491	3.34091859342093	0.000835017024085209	0.00360827334581578	g10136_i0.p1	UP	UP	PF03953	Tubulin_CNAterminal_domain	IPR018316	Tubulin/FtsZ,_2NAlayer_sandwich_domain	NA	PF00091	Tubulin/FtsZ_family,_GTPase_domain	Tubulin_beta_chain_OS=Candida_albicans_OX=5476_GN=TUB2_PE=3_SV=1	NA	notA-TR
g1014_i0.p1	3606.21337726261	-4.28413050533311	0.724116183418405	-5.91635790420897	3.29148572915767e-09	4.09975847292465e-08	g1014_i0.p1	down	down	PF02516	Oligosaccharyl_transferase_STT3_subunit	IPR003674	Oligosaccharyl_transferase,_STT3_subunit	GO:0004576|GO:0006486|GO:0016020	PF02516	Oligosaccharyl_transferase_STTsubunit	Dolichyl-diphosphooligosaccharide--protein_glycosyltransferase_subunit_stt3_OS=Schizosaccharomyces_pombe_(strain_972_/_ATCC_24843)_OX=284812_GN=stt3_PE=3_SV=1	NA	notA-TR
g10140_i0.p1	770.606967198294	-2.018950891667	0.568748136680785	-3.54981539535162	0.000385501377127638	0.00181575353068862	g10140_i0.p1	down	down	PF00106	short_chain_dehydrogenase	IPR002347	ShortNAchain_dehydrogenase/reductase_SDR	NA	PF00106	short_chain_dehydrogenase	Protochlorophyllide_reductase_C,_chloroplastic_OS=Arabidopsis_thaliana_OX=3702_GN=PORC_PE=1_SV=1	NA	notA-TR
g10142_i0.p1	75.1658168723173	-3.13269700757536	1.26717644713015	-2.47218689604763	0.0134289289996333	0.0392258451261312	g10142_i0.p1	down	down	PF00406	Adenylate_kinase	NA	NA	NA	PF00406	Adenylate_kinase	Adenylate_kinase_8_OS=Xenopus_tropicalis_OX=8364_GN=ak8_PE=2_SV=1	NA	notA-TR
g10142_i1.p3	30.6069494671663	-1.54183008500177	1.55787993865567	-0.989697631213001	0.322321933169943	0.456317147997843	g10142_i1.p3	neutral	neutral	PF00406	Adenylate_kinase	NA	NA	NA	PF00406	Adenylate_kinase	Probable_adenylate_kinase_5,_chloroplastic_OS=Oryza_sativa_subsp._japonica_OX=39947_GN=Os08g0288200_PE=2_SV=2	NA	notA-TR
g10145_i0.p1	23.5876623483657	0.0437296809531386	1.64061654169163	0.0266544191417509	0.978735368457582	0.985939630318636	g10145_i0.p1	neutral	neutral	PF04488	Glycosyltransferase_sugarNAbinding_region_containing_DXD_motif	IPR007577	Glycosyltransferase,_DXD_sugarNAbinding_motif	NA	PF04488	Glycosyltransferase_sugar-binding_region_containing_DXD_motif	NA	NA	notA-TR
g10146_i0.p1	0.682117750207102	-4.13729785019194	3.10873489527702	-1.33086222838672	0.183234347645515	NA	g10146_i0.p1	NA	NA	PF00722	Glycosyl_hydrolases_family_16	IPR000757	Glycoside_hydrolase_family_16	GO:0004553|GO:0005975	NA	NA	NA	NA	notA-TR
g10146_i1.p1	0	0	0	0	1	NA	g10146_i1.p1	NA	neutral	PF00722	Glycosyl_hydrolases_family_16	NA	NA	NA	NA	NA	Beta-glucanase_OS=Rhodothermus_marinus_OX=29549_GN=bglA_PE=1_SV=1	NA	notA-TR
g10148_i0.p1	19.4285837048335	3.22083514504696	2.04377682730325	1.57592311548851	0.115043523065829	0.209827758008272	g10148_i0.p1	neutral	neutral	PF00012	Hsp70_protein	IPR013126	Heat_shock_protein_70_family	GO:0005524|GO:0140662	PF00012	Hsp7protein	Heat_shock_protein_SSA2_OS=Saccharomyces_cerevisiae_(strain_ATCC_204508_/_S288c)_OX=559292_GN=SSA2_PE=1_SV=3	NA	notA-TR
g1015_i0.p1	26.9853136314057	-1.72965887592236	1.85210232077997	-0.93388948143748	0.350360905221244	0.484520414432221	g1015_i0.p1	neutral	neutral	PF13202	EF_hand	IPR002048	EFNAhand_domain	GO:0005509	PF13499	EF-hand_domain_pair	NA	NA	notA-TR
g1015_i1.p1	41.4282229305228	-6.53274601754738	1.63422301685582	-3.99746298404004	6.40249990207204e-05	0.000361024001500204	g1015_i1.p1	down	down	PF13499	EFNAhand_domain_pair	IPR002048	EFNAhand_domain	GO:0005509	PF13499	EF-hand_domain_pair	NA	NA	notA-TR
g10152_i0.p1	256.673713570019	-1.66406186345288	0.488313988256746	-3.40777021234531	0.000654960247000203	0.00290545679877725	g10152_i0.p1	down	down	PF13840	ACT_domain	IPR027795	CASTOR,_ACT_domain	NA	PF13840	ACT_domain	NA	NA	notA-TR
g10153_i0.p1	105.655640014299	-5.47152021463072	1.71803925019628	-3.18474692240332	0.00144880650406911	0.00585860916335823	g10153_i0.p1	down	down	PF02926	THUMP_domain	IPR004114	THUMP_domain	GO:0003723	PF01170	Putative_RNA_methylase_family_UPF0020	tRNA_(guanine(6)-N2)-methyltransferase_THUMP3_OS=Bos_taurus_OX=9913_GN=THUMPD3_PE=2_SV=1	NA	notA-TR
g10153_i1.p1	40.2673630893162	-2.9207556353409	1.39996616628343	-2.0863044448387	0.0369510543079442	0.0890415240302842	g10153_i1.p1	neutral	neutral	PF01170	Putative_RNA_methylase_family_UPF0020	IPR000241	Ribosomal_RNA_large_subunit_methyltransferase_K/LNAlike,_FLD_domain	NA	PF01170	Putative_RNA_methylase_family_UPF0020	tRNA_(guanine(6)-N2)-methyltransferase_THUMP3_OS=Bos_taurus_OX=9913_GN=THUMPD3_PE=2_SV=1	NA	notA-TR
g10154_i0.p1	162.679436318906	-0.822186047421648	1.01093068478337	-0.813296163423742	0.416048276184463	0.548188724481385	g10154_i0.p1	neutral	neutral	PF10208	ARMET,_CNAterminal	IPR019345	ARMET,_CNAterminal	NA	PF13365	Trypsin-like_peptidase_domain	Protease_Do-like_1,_chloroplastic_OS=Arabidopsis_thaliana_OX=3702_GN=DEGP1_PE=1_SV=2	NA	notA-TR
g10155_i0.p1	81.9244149020311	-3.55870288750222	1.57768242254023	-2.25565223815598	0.0240924189458124	0.0632843135427135	g10155_i0.p1	neutral	neutral	PF01549	ShK_domainNAlike	IPR003582	ShKT_domain	NA	PF01549	ShK_domain-like	NA	NA	notA-TR
g10156_i0.p1	64.6612256868658	-2.68784087695745	1.57861418317995	-1.70265851250816	0.0886319931128737	0.173980191362316	g10156_i0.p1	neutral	neutral	PF01764	Lipase_(class_3)	IPR002921	Fungal_lipaseNAlike_domain	GO:0006629	PF01764	Lipase_(class_3)	Lipase_ZK262.3_OS=Caenorhabditis_elegans_OX=6239_GN=ZK262.3_PE=1_SV=1	NA	notA-TR
g10157_i0.p1	70.9500986076198	-5.00429116514231	1.26873746449632	-3.94430786918474	8.00307879173068e-05	0.000441539694325951	g10157_i0.p1	down	down	PF00892	EamA-like_transporter_family	NA	NA	NA	NA	NA	NA	NA	otherTR
g10159_i1.p1	9.25663847007937	-7.89232402664435	1.70854368605149	-4.61932819808887	3.84984495087531e-06	2.80480906883164e-05	g10159_i1.p1	down	down	PF13516	Leucine_Rich_repeat	IPR001611	LeucineNArich_repeat	GO:0005515	PF13516	Leucine_Rich_repeat	NA	NA	notA-TR
g1016_i0.p1	1212.87734745828	-4.04859769159301	1.04242164682985	-3.88383885149102	0.00010282006828059	0.000553196079258383	g1016_i0.p1	down	down	PF16187	Middle_or_third_domain_of_peptidase_M16	IPR032632	Peptidase_M16,_middle/third_domain	NA	PF16187	Middle_or_third_domain_of_peptidase_M16	Insulin-degrading_enzyme_OS=Homo_sapiens_OX=9606_GN=IDE_PE=1_SV=4	NA	notA-TR
g10161_i0.p1	1.7762373692144	-1.01710822671388	3.06973232309059	-0.331334500752125	0.74039183384269	0.820295285750949	g10161_i0.p1	neutral	neutral	PF00122	E1NAE2_ATPase	NA	NA	NA	PF00122	E1-EATPase	Cadmium/zinc-transporting_ATPase_HMA2_OS=Oryza_sativa_subsp._japonica_OX=39947_GN=HMA2_PE=1_SV=1	Putative cadmium/zinc-transporting ATPase 3 - Arabidopsis thaliana (Mouse-ear cress).	notA-TR
g10165_i0.p1	136.483857424721	8.62208935687071	1.68373009088251	5.12082631507258	3.04199729717971e-07	2.73646639413023e-06	g10165_i0.p1	UP	UP	PF08450	SMPNA30/Gluconolactonase/LRENAlike_region	IPR013658	SMPNA30/Gluconolactonase/LRENAlike_region	NA	PF08450	SMP-30/Gluconolactonase/LRE-like_region	Gluconolactonase_OS=Zymomonas_mobilis_subsp._mobilis_(strain_ATCC_31821_/_ZM4_/_CP4)_OX=264203_GN=gnl_PE=1_SV=2	NA	notA-TR
g10165_i1.p1	23.9675590343237	4.75118978942452	1.64681207966052	2.88508315435963	0.00391310288704909	0.0139017132290355	g10165_i1.p1	UP	UP	PF08450	SMPNA30/Gluconolactonase/LRENAlike_region	IPR013658	SMPNA30/Gluconolactonase/LRENAlike_region	NA	PF08450	SMP-30/Gluconolactonase/LRE-like_region	Gluconolactonase_OS=Zymomonas_mobilis_subsp._mobilis_(strain_ATCC_31821_/_ZM4_/_CP4)_OX=264203_GN=gnl_PE=1_SV=2	NA	notA-TR
g10167_i0.p1	816.026297543944	-4.40260462819049	0.712875815301146	-6.17583670773101	6.58139826482076e-10	9.13151240890034e-09	g10167_i0.p1	down	down	PF00092	von_Willebrand_factor_type_A_domain	IPR002035	von_Willebrand_factor,_type_A	NA	PF00092	von_Willebrand_factor_type_A_domain	NA	NA	notA-TR
g10169_i0.p1	164.259417273075	-2.80573784524579	1.48610378991372	-1.88798243049274	0.0590283091652022	0.128297012671519	g10169_i0.p1	neutral	neutral	PF01793	Glycolipid_2NAalphaNAmannosyltransferase	IPR002685	Glycosyl_transferase,_family_15	GO:0000030|GO:0006486|GO:0016020	PF01793	Glycolipid_2-alpha-mannosyltransferase	Glycolipid_2-alpha-mannosyltransferase_1_OS=Candida_albicans_(strain_SC5314_/_ATCC_MYA-2876)_OX=237561_GN=MNT1_PE=3_SV=1	NA	notA-TR
g1017_i0.p1	274.807185987242	-4.67619889173667	1.7064229951672	-2.74035154529694	0.00613735006786227	0.020466594944363	g1017_i0.p1	down	down	PF13499	EFNAhand_domain_pair	IPR002048	EFNAhand_domain	GO:0005509	PF13202	EF_hand	Calmodulin-like_protein_12_OS=Arabidopsis_thaliana_OX=3702_GN=CML12_PE=1_SV=3	NA	notA-TR
g1017_i2.p1	1.38103889585314	2.61590410091611	3.11379130863604	0.840102576451078	0.40085087565233	0.53379586645648	g1017_i2.p1	neutral	neutral	PF13499	EFNAhand_domain_pair	IPR002048	EFNAhand_domain	GO:0005509	PF13202	EF_hand	Probable_calcium-binding_protein_CML27_OS=Arabidopsis_thaliana_OX=3702_GN=CML27_PE=1_SV=1	Putative uncharacterized protein OS=Leishmania mexicana MHOM/GT/2001/U1103 GN=LMXM_07_0110 PE=4 SV=1	notA-TR
g10170_i0.p1	55.0222487869347	-1.06369291501458	1.28216549360833	-0.829606568198215	0.406761261972248	0.539437313565178	g10170_i0.p1	neutral	neutral	PF00069	Protein_kinase_domain	IPR000719	Protein_kinase_domain	GO:0004672|GO:0005524|GO:0006468	PF00069	Protein_kinase_domain	SNF1-related_protein_kinase_catalytic_subunit_alpha_KIN10_OS=Arabidopsis_thaliana_OX=3702_GN=KIN10_PE=1_SV=3	NA	notA-TR
g10171_i0.p1	33.3387394523455	-4.94438563720626	1.76642460529534	-2.79909237132686	0.00512464751386217	0.0175355140177379	g10171_i0.p1	down	down	PF13640	2OG-Fe(II)_oxygenase_superfamily	NA	NA	NA	NA	NA	NA	NA	notA-TR
g10173_i0.p1	2.46230374060209	0.601143812689807	2.5044624672847	0.240029076315749	0.810307715756879	0.871658823400591	g10173_i0.p1	neutral	neutral	PF00013	KH_domain	IPR004088	K_Homology_domain,_type_1	GO:0003723	PF00013	KH_domain	Protein_RIK_OS=Arabidopsis_thaliana_OX=3702_GN=RIK_PE=1_SV=2	NA	notA-TR
g10178_i0.p1	1.62387096376743	-5.37993823639072	3.08792075833386	-1.74225268633304	0.0814642384840207	0.163530887403864	g10178_i0.p1	neutral	neutral	PF07690	Major_Facilitator_Superfamily	IPR011701	Major_facilitator_superfamily	GO:0022857|GO:0055085	PF07690	Major_Facilitator_Superfamily	Probable_anion_transporter_2,_chloroplastic_OS=Oryza_sativa_subsp._japonica_OX=39947_GN=PHT4
g10179_i0.p1	36.5799570877173	4.67786996852912	0.946465663166358	4.94246135974919	7.71423980201399e-07	6.41401410621426e-06	g10179_i0.p1	UP	UP	PF03951	Glutamine_synthetase,_betaNAGrasp_domain	IPR008147	Glutamine_synthetase,_NNAterminal_domain	GO:0004356|GO:0006542|GO:0006807	PF00120	Glutamine_synthetase,_catalytic_domain	Glutamine_synthetase_OS=Microchaete_diplosiphon_OX=1197_GN=glnA_PE=3_SV=2	NA	notA-TR
g1018_i0.p1	88.3981453650562	-1.68958932282343	0.931582590852819	-1.81367636043595	0.0697275666002169	0.145562742664005	g1018_i0.p1	neutral	neutral	PF01549	ShK_domainNAlike	IPR003582	ShKT_domain	NA	PF00248	Aldo/keto_reductase_family	Putative_2,5-diketo-D-gluconic_acid_reductase_A_OS=Salmonella_typhi_OX=90370_GN=dkgA_PE=5_SV=2	NA	notA-TR
g1018_i1.p1	88.3981453650562	-1.68958932282343	0.931582590852819	-1.81367636043595	0.0697275666002169	0.145562742664005	g1018_i1.p1	neutral	neutral	PF01549	ShK_domainNAlike	IPR003582	ShKT_domain	NA	PF00248	Aldo/keto_reductase_family	Putative_2,5-diketo-D-gluconic_acid_reductase_A_OS=Salmonella_typhi_OX=90370_GN=dkgA_PE=5_SV=2	HK PROTEIN - Drosophila melanogaster (Fruit fly).	notA-TR
g10180_i0.p3	3.05938914916249	-6.29128995758887	1.4298739810293	-4.39989120793712	1.08305162003466e-05	7.20426984944621e-05	g10180_i0.p3	down	down	PF00909	Ammonium_Transporter_Family	IPR024041	Ammonium_transporter_AmtBNAlike_domain	GO:0008519|GO:0016020|GO:0072488	PF00909	__Ammonium_Transporter_Family	Ammonium_transporter_1_member_1_OS=Arabidopsis_thaliana_OX=3702_GN=AMT1-1_PE=1_SV=1	NA	nitrateTR
g10181_i0.p3	3.29557263294019	-6.39758275644319	1.42127643660839	-4.50129376077594	6.75410814541041e-06	4.67421392147767e-05	g10181_i0.p3	down	down	PF00909	Ammonium_Transporter_Family	IPR024041	Ammonium_transporter_AmtBNAlike_domain	GO:0008519|GO:0016020|GO:0072488	PF00909	__Ammonium_Transporter_Family	Ammonium_transporter_1_member_1_OS=Arabidopsis_thaliana_OX=3702_GN=AMT1-1_PE=1_SV=1	NA	nitrateTR
g10182_i0.p1	651.106151374043	-3.19138778801648	1.09789618069694	-2.90682110396869	0.00365121943937314	0.013091252059039	g10182_i0.p1	down	down	PF03016	Exostosin_family	IPR040911	Exostosin,_GT47_domain	NA	PF03016	Exostosin_family	Probable_xyloglucan_galactosyltransferase_GT17_OS=Arabidopsis_thaliana_OX=3702_GN=GT17_PE=2_SV=1	NA	notA-TR
g10183_i0.p1	66.2220505824541	0.668443603034466	1.69808575886895	0.393645373646911	0.693842877026883	0.784881977860175	g10183_i0.p1	neutral	neutral	PF00291	PyridoxalNAphosphate_dependent_enzyme	IPR001926	Tryptophan_synthase_beta_chainNAlike,_PALP_domain	NA	PF00291	Pyridoxal-phosphate_dependent_enzyme	Cysteine_synthase_OS=Staphylococcus_aureus_(strain_Mu50_/_ATCC_700699)_OX=158878_GN=cysK_PE=3_SV=1	NA	notA-TR
g10185_i0.p1	221.772263202292	-4.96745318616422	1.47686395006722	-3.36351441575788	0.00076956816970307	0.00335906636464924	g10185_i0.p1	down	down	PF00777	Glycosyltransferase_family_29_(sialyltransferase)	IPR001675	Glycosyl_transferase_family_29	GO:0006486|GO:0008373	PF00777	Glycosyltransferase_family_2(sialyltransferase)	Alpha-N-acetyl-neuraminyl-2,3-beta-galactosyl-1,3-N-acetyl-galactosaminide_alpha-2,6-sialyltransferase_OS=Homo_sapiens_OX=9606_GN=ST6GALNAC4_PE=2_SV=2	NA	notA-TR
g10186_i0.p1	7.86118032045087	2.53079940187617	2.50751924621421	1.00928413837585	0.312838384906304	0.446867259911745	g10186_i0.p1	neutral	neutral	PF13854	Kelch_motif	NA	NA	NA	PF13418	Galactose_oxidase,_central_domain	RING_finger_protein_B_OS=Dictyostelium_discoideum_OX=44689_GN=rngB_PE=2_SV=2	NA	notA-TR
g10186_i1.p1	208.568677857073	-3.48285507278939	1.74769069148344	-1.9928326504006	0.0462797751926596	0.106302413815195	g10186_i1.p1	neutral	neutral	PF01344	Kelch_motif	IPR006652	Kelch_repeat_type_1	GO:0005515	PF13415	Galactose_oxidase,_central_domain	Host_cell_factor_1_OS=Homo_sapiens_OX=9606_GN=HCFC1_PE=1_SV=2	NA	notA-TR
g10186_i2.p2	60.3755604353265	1.22133367755703	0.92459375080766	1.32094087429226	0.186521079480231	0.303726993938156	g10186_i2.p2	neutral	neutral	PF01344	Kelch_motif	IPR006652	Kelch_repeat_type_1	GO:0005515	PF01344	Kelch_motif	NA	NA	notA-TR
g10188_i0.p1	0.673158280284819	-4.1157043715405	3.10927621906088	-1.32368566880932	0.185607459980758	NA	g10188_i0.p1	NA	NA	PF00300	Histidine_phosphatase_superfamily_(branch_1)	IPR013078	Histidine_phosphatase_superfamily,_cladeNA1	NA	PF00300	Histidine_phosphatase_superfamily_(branch_1)	Uncharacterized_phosphatase_PhoE_OS=Bacillus_subtilis_(strain_168)_OX=224308_GN=phoE_PE=3_SV=1	NA	notA-TR
g10188_i1.p2	6.74859774539138	0.0853768956586511	3.04560116468467	0.0280328549412972	0.977635946983602	0.985178500556658	g10188_i1.p2	neutral	neutral	PF00300	Histidine_phosphatase_superfamily_(branch_1)	IPR013078	Histidine_phosphatase_superfamily,_cladeNA1	NA	PF00300	Histidine_phosphatase_superfamily_(branch_1)	Uncharacterized_phosphatase_PhoE_OS=Bacillus_subtilis_(strain_168)_OX=224308_GN=phoE_PE=3_SV=1	NA	notA-TR
g10188_i2.p2	149.724388981358	-1.44312111381077	1.11143997583971	-1.29842469695268	0.194141437099952	0.313121916126058	g10188_i2.p2	neutral	neutral	PF00300	Histidine_phosphatase_superfamily_(branch_1)	IPR013078	Histidine_phosphatase_superfamily,_cladeNA1	NA	PF00300	Histidine_phosphatase_superfamily_(branch_1)	Uncharacterized_phosphatase_PhoE_OS=Bacillus_subtilis_(strain_168)_OX=224308_GN=phoE_PE=3_SV=1	NA	notA-TR
g10190_i0.p1	109.051941095828	-1.51184867436967	1.1787969494767	-1.28253527890517	0.199654937500205	0.31981630608143	g10190_i0.p1	neutral	neutral	PF01145	SPFH_domain_/_Band_7_family	IPR001107	Band_7_domain	NA	PF01145	SPFH_domain_/_Band_family	NA	NA	notA-TR
g10191_i0.p1	27.0256835284547	-1.28597877396505	1.77240947495666	-0.72555399422952	0.468112233027756	0.595079608106702	g10191_i0.p1	neutral	neutral	PF00144	BetaNAlactamase	IPR001466	BetaNAlactamaseNArelated	NA	PF00144	Beta-lactamase	NA	NA	notA-TR
g10191_i1.p1	18.117131175465	-8.86093657844595	1.85727948228831	-4.77092255793868	1.83384041615392e-06	1.41828031101553e-05	g10191_i1.p1	down	down	PF00144	BetaNAlactamase	IPR001466	BetaNAlactamaseNArelated	NA	PF00144	Beta-lactamase	NA	NA	notA-TR
g10194_i0.p1	40.3114749636424	0.270533860106148	0.929094848012941	0.291180023960675	0.770913639540828	0.843469845280209	g10194_i0.p1	neutral	neutral	PF18122	AnaphaseNApromoting_complex_sub_unit_1_CNAterminal_domain	IPR041221	AnaphaseNApromoting_complex_subunit_1,_CNAterminal	NA	PF18122	Anaphase-promoting_complex_sub_unit_C-terminal_domain	Anaphase-promoting_complex_subunit_1_OS=Homo_sapiens_OX=9606_GN=ANAPC1_PE=1_SV=1	NA	notA-TR
g10195_i0.p1	8.04914446863712	-1.63502505588225	1.90852303365784	-0.856696527653948	0.391612622861074	0.525243518910048	g10195_i0.p1	neutral	neutral	NA	Histone-lysine_N-methyltransferase_ASHR2_OS=Arabidopsis_thaliana_OX=3702_GN=ASHR2_PE=2_SV=3	NA	NA	NA	NA	NA	NA	NA	notA-TR
g10197_i0.p1	27.3159654901703	3.89245079346749	1.20780690218217	3.22274263082527	0.00126969581327441	0.00521308678084192	g10197_i0.p1	UP	UP	PF02826	DNAisomer_specific_2NAhydroxyacid_dehydrogenase,_NAD_binding_domain	IPR006140	DNAisomer_specific_2NAhydroxyacid_dehydrogenase,_NADNAbinding_domain	GO:0051287	PF02826	D_isomer_specific_2-hydroxyacid_dehydrogenase,_NAD_binding_domain	Formate_dehydrogenase_OS=Pseudomonas_sp._(strain_101)_OX=33067_PE=1_SV=3	NA	notA-TR
g10197_i1.p1	11.417352109687	5.00546156166925	1.49870169272583	3.33986515526338	0.000838190776800527	0.00361833686697461	g10197_i1.p1	UP	UP	PF02826	DNAisomer_specific_2NAhydroxyacid_dehydrogenase,_NAD_binding_domain	IPR006140	DNAisomer_specific_2NAhydroxyacid_dehydrogenase,_NADNAbinding_domain	GO:0051287	PF02826	D_isomer_specific_2-hydroxyacid_dehydrogenase,_NAD_binding_domain	Formate_dehydrogenase_OS=Pseudomonas_sp._(strain_101)_OX=33067_PE=1_SV=3	NA	notA-TR
g10198_i0.p1	2.89079884473293	-1.84840282019976	1.91787776932424	-0.963775090240002	0.335158697897091	0.469296454488098	g10198_i0.p1	neutral	neutral	PF00227	Proteasome_subunit	IPR001353	Proteasome,_subunit_alpha/beta	GO:0005839|GO:0051603	PF00227	__Proteasome_subunit	Proteasome_subunit_alpha_type-5-A_OS=Arabidopsis_thaliana_OX=3702_GN=PAE1_PE=1_SV=1	NA	notA-TR
g10198_i1.p1	6605.12572205354	-5.15613105491427	0.741657036618258	-6.95217708501054	3.59691483516039e-12	6.64220794856495e-11	g10198_i1.p1	down	down	PF10584	Proteasome_subunit_A_NNAterminal_signature	IPR000426	Proteasome_alphaNAsubunit,_NNAterminal_domain	GO:0006511|GO:0019773	PF00227	__Proteasome_subunit	Proteasome_subunit_alpha_type-5-A_OS=Arabidopsis_thaliana_OX=3702_GN=PAE1_PE=1_SV=1	NA	notA-TR
g10199_i0.p1	707.989023599347	-5.34921571235802	1.4091606029785	-3.79602985000541	0.000147031802569504	0.000763489784546018	g10199_i0.p1	down	down	PF00134	Cyclin,_NNAterminal_domain	IPR006671	Cyclin,_NNAterminal	NA	PF00134	Cyclin,_N-terminal_domain	NA	NA	notA-TR
g10199_i1.p1	32.2722797378816	0.195629801109666	0.972150667847965	0.20123403457895	0.840515580043679	0.892899036517451	g10199_i1.p1	neutral	neutral	PF00134	Cyclin,_NNAterminal_domain	IPR006671	Cyclin,_NNAterminal	NA	PF00134	Cyclin,_N-terminal_domain	NA	NA	notA-TR
g102_i0.p1	404.721243187218	-3.59263106638427	1.4986832562306	-2.39719170241499	0.0165212775242282	0.0464399439110176	g102_i0.p1	down	down	PF17177	PentacotripeptideNArepeat_region_of_PRORP	IPR033443	PentacotripeptideNArepeat_region_of_PRORP	NA	PF13041	PPR_repeat_family	NA	NA	notA-TR
g10200_i0.p1	374.549661408873	-2.43865618323779	0.852779177662793	-2.85965727953326	0.00424099060712307	0.0148895333571027	g10200_i0.p1	down	down	PF01398	JAB1/Mov34/MPN/PADNA1_ubiquitin_protease	IPR000555	JAB1/MPN/MOV34_metalloenzyme_domain	GO:0005515|GO:0008233|GO:0008237	PF01398	JAB1/Mov34/MPN/PAD-ubiquitin_protease	COP9_signalosome_complex_subunit_5_OS=Dictyostelium_discoideum_OX=44689_GN=csn5_PE=1_SV=1	NA	notA-TR
g10200_i1.p1	207.407150985781	-2.55564899556337	1.27483975848058	-2.00468253250066	0.0449969970703855	0.103992700159251	g10200_i1.p1	neutral	neutral	PF01398	JAB1/Mov34/MPN/PADNA1_ubiquitin_protease	IPR000555	JAB1/MPN/MOV34_metalloenzyme_domain	GO:0005515|GO:0008233|GO:0008237	PF01398	JAB1/Mov34/MPN/PAD-ubiquitin_protease	COP9_signalosome_complex_subunit_5_OS=Dictyostelium_discoideum_OX=44689_GN=csn5_PE=1_SV=1	NA	notA-TR
g10201_i0.p1	2.55875006316822	-0.520863661269709	1.94409592263549	-0.267920762142028	0.788760311876731	0.85576385142587	g10201_i0.p1	neutral	neutral	PF00481	Protein_phosphatase_2C	IPR001932	PPMNAtype_phosphataseNAlike_domain	NA	PF00481	Protein_phosphatase_2C	Probable_protein_phosphatase_2C_10_OS=Oryza_sativa_subsp._japonica_OX=39947_GN=Os02g0149800_PE=2_SV=1	NA	notA-TR
g10203_i0.p2	0.1447737395316	-2.25955259042625	3.14693935352792	-0.718015931223191	0.47274746386248	NA	g10203_i0.p2	NA	NA	PF02358	TrehaloseNAphosphatase	IPR003337	TrehaloseNAphosphatase	GO:0003824|GO:0005992	PF02358	Trehalose-phosphatase	Probable_trehalose-phosphate_phosphatase_2_OS=Oryza_sativa_subsp._japonica_OX=39947_GN=TPP2_PE=1_SV=1	NA	notA-TR
g10203_i0.p3	74.0563978059119	-2.13078278118009	1.15378932767086	-1.84676936255034	0.064780573981018	0.137627253329164	g10203_i0.p3	neutral	neutral	PF02358	TrehaloseNAphosphatase	IPR003337	TrehaloseNAphosphatase	GO:0003824|GO:0005992	PF02358	Trehalose-phosphatase	Probable_trehalose-phosphate_phosphatase_C_OS=Arabidopsis_thaliana_OX=3702_GN=TPPC_PE=2_SV=1	NA	notA-TR
g10203_i1.p1	196.489302683955	-3.04623366266363	1.71112113601291	-1.78025599623044	0.0750340750369055	0.154030404805139	g10203_i1.p1	neutral	neutral	PF02358	TrehaloseNAphosphatase	IPR003337	TrehaloseNAphosphatase	GO:0003824|GO:0005992	PF02358	Trehalose-phosphatase	Probable_trehalose-phosphate_phosphatase_2_OS=Oryza_sativa_subsp._japonica_OX=39947_GN=TPP2_PE=1_SV=1	NA	notA-TR
g10205_i0.p1	59.7792668219048	-1.89575317540859	1.1551937571804	-1.64106944278832	0.100783000987099	0.190707074160164	g10205_i0.p1	neutral	neutral	PF03151	TrioseNAphosphate_Transporter_family	IPR004853	Sugar_phosphate_transporter_domain	NA	PF03151	Triose-phosphate_Transporter_family	UDP-galactose/UDP-glucose_transporter_7_OS=Arabidopsis_thaliana_OX=3702_GN=UTR7_PE=1_SV=1	NA	sugarTR
g10206_i0.p2	10.1438488834867	0.818098899925291	1.38109683534577	0.592354481588882	0.553613240229856	0.670941908781812	g10206_i0.p2	neutral	neutral	PF00271	Helicase_conserved_CNAterminal_domain	IPR001650	Helicase,_CNAterminal	NA	PF00271	Helicase_conserved_C-terminal_domain	NA	NA	notA-TR
g10207_i1.p1	11.6185307718662	-8.21865044676518	1.610151589851	-5.10427123667636	3.32071703677325e-07	2.96745418107896e-06	g10207_i1.p1	down	down	PF00069	Protein_kinase_domain	IPR000719	Protein_kinase_domain	GO:0004672|GO:0005524|GO:0006468	PF00069	Protein_kinase_domain	Interferon-induced,_double-stranded_RNA-activated_protein_kinase_OS=Rattus_norvegicus_OX=10116_GN=Eif2ak2_PE=1_SV=1	NA	notA-TR
g10208_i0.p2	47.2888534676084	-0.263089626418105	2.08271933531234	-0.126320249664677	0.89947842773779	0.933896225267697	g10208_i0.p2	neutral	neutral	PF05345	Putative_Ig_domain	NA	NA	NA	PF05345	Putative_Ig_domain	NA	NA	notA-TR
g10209_i0.p1	18.3394119800273	5.87986572896078	2.69017891834084	2.18567831636536	0.0288391483817009	0.0730521074099185	g10209_i0.p1	neutral	neutral	PF05721	PhytanoylNACoA_dioxygenase_(PhyH)	IPR008775	PhytanoylNACoA_dioxygenaseNAlike	NA	PF05721	Phytanoyl-CoA_dioxygenase_(PhyH)	NA	NA	notA-TR
g1021_i0.p2	670.68483543445	-3.83358008054627	0.792410192567301	-4.83787325870455	1.31235776998541e-06	1.04435878778399e-05	g1021_i0.p2	down	down	PF12894	Anaphase-promoting_complex_subunit_WD4domain	NA	NA	NA	NA	NA	NA	NA	notA-TR
g10211_i0.p1	0	0	0	0	1	NA	g10211_i0.p1	NA	neutral	PF07715	TonBNAdependent_Receptor_Plug_Domain	IPR012910	TonBNAdependent_receptor,_plug_domain	NA	PF13715	CarboxypepD_reg-like_domain	TonB-dependent_receptor_P3_OS=Formosa_agariphila_(strain_DSM_15362_/_KCTC_12365_/_LMG_23005_/_KMM_3901_/_M-2Alg_35-1)_OX=1347342_GN=BN863_21920_PE=2_SV=1	NA	notA-TR
g10212_i0.p1	1.16673267503219	-2.32558813212217	3.08850331467278	-0.752982236112175	0.451460588741862	0.580326727779434	g10212_i0.p1	neutral	neutral	PF01494	FAD_binding_domain	IPR002938	FADNAbinding_domain	GO:0071949	PF01494	FAD_binding_domain	Kynurenine_3-monooxygenase_OS=Pseudomonas_fluorescens_OX=294_GN=kmo_PE=1_SV=1	NA	notA-TR
g10213_i0.p1	17.9447820434652	2.77084436807682	1.66632355055198	1.66284895100892	0.0963426751434854	0.184727185799127	g10213_i0.p1	neutral	neutral	PF00009	Elongation_factor_Tu_GTP_binding_domain	IPR000795	Translational_(tr)NAtype_GTPNAbinding_domain	GO:0003924|GO:0005525	PF00009	Elongation_factor_Tu_GTP_binding_domain	Elongation_factor_1-alpha_1_OS=Drosophila_melanogaster_OX=7227_GN=eEF1alpha1_PE=1_SV=2	NA	notA-TR
g10215_i0.p1	200.95553612713	-1.29907315392444	0.943304212661773	-1.37715186308643	0.168465300856284	0.280730130139975	g10215_i0.p1	neutral	neutral	PF04739	5'NAAMPNAactivated_protein_kinase_beta_subunit,_interaction_domain	IPR006828	Association_with_the_SNF1_complex_(ASC)_domain	GO:0005515	PF04739	5'-AMP-activated_protein_kinase_beta_subunit,_interaction_domain	SNF1-related_protein_kinase_regulatory_subunit_beta-2_OS=Arabidopsis_thaliana_OX=3702_GN=KINB2_PE=1_SV=1	NA	notA-TR
g10215_i1.p1	96.9875469509182	-1.96841487833536	1.96634336509901	-1.00105348499816	0.31680095135284	0.450835834517353	g10215_i1.p1	neutral	neutral	PF04739	5'NAAMPNAactivated_protein_kinase_beta_subunit,_interaction_domain	IPR006828	Association_with_the_SNF1_complex_(ASC)_domain	GO:0005515	PF16561	Glycogen_recognition_site_of_AMP-activated_protein_kinase	SNF1-related_protein_kinase_regulatory_subunit_beta-2_OS=Arabidopsis_thaliana_OX=3702_GN=KINB2_PE=1_SV=1	NA	notA-TR
g10218_i0.p1	0.0758806028172194	-1.93895894342211	3.14693935352792	-0.616141185322943	0.537801341897826	NA	g10218_i0.p1	NA	NA	PF00316	FructoseNA1NA6NAbisphosphatase,_NNAterminal_domain	IPR033391	FructoseNA1NA6NAbisphosphatase_class_I,_NNAterminal	NA	PF00316	Fructose-1-6-bisphosphatase,_N-terminal_domain	Sedoheptulose-1,7-bisphosphatase,_chloroplastic_OS=Chlamydomonas_reinhardtii_OX=3055_GN=CSBP_PE=2_SV=1	NA	notA-TR
g10218_i1.p1	3.07883536962806	-6.30183265848692	3.08068746043469	-2.0455929851442	0.040796432211821	0.0962565041379055	g10218_i1.p1	neutral	neutral	PF00316	FructoseNA1NA6NAbisphosphatase,_NNAterminal_domain	IPR033391	FructoseNA1NA6NAbisphosphatase_class_I,_NNAterminal	NA	PF00316	Fructose-1-6-bisphosphatase,_N-terminal_domain	Sedoheptulose-1,7-bisphosphatase,_chloroplastic_OS=Spinacia_oleracea_OX=3562_PE=2_SV=1	NA	notA-TR
g10218_i2.p1	85.5398504828532	-1.19743970431244	1.46099599509258	-0.819605055958114	0.412441290450082	0.544776981567046	g10218_i2.p1	neutral	neutral	PF18913	FructoseNA1NA6NAbisphosphatase,_CNAterminal_domain	IPR044015	FructoseNA1NA6NAbisphosphatase_class_1,_CNAterminal	NA	PF00316	Fructose-1-6-bisphosphatase,_N-terminal_domain	Sedoheptulose-1,7-bisphosphatase,_chloroplastic_OS=Spinacia_oleracea_OX=3562_PE=2_SV=1	NA	notA-TR
g10219_i1.p1	23.7169617520796	0.607282545251493	1.26888896037777	0.478593922884074	0.632227542478516	0.736349866584837	g10219_i1.p1	neutral	neutral	PF00179	UbiquitinNAconjugating_enzyme	IPR000608	UbiquitinNAconjugating_enzyme_E2	NA	PF00179	Ubiquitin-conjugating_enzyme	Ubiquitin-conjugating_enzyme_E2_Q1_OS=Mus_musculus_OX=10090_GN=Ube2q1_PE=1_SV=2	NA	notA-TR
g1022_i0.p2	134.431746498839	-2.15240629396921	0.94845645546955	-2.2693780843145	0.0232453437510065	0.0614724170312298	g1022_i0.p2	neutral	neutral	PF07039	SGF29_tudorNAlike_domain	IPR010750	SGF29_tudorNAlike_domain	NA	PF07039	SGF2tudor-like_domain	SAGA-associated_factor_29_OS=Rattus_norvegicus_OX=10116_GN=Sgf29_PE=1_SV=1	NA	notA-TR
g1022_i0.p3	128.906334716436	0.469113520078799	1.39946481569086	0.335209227712679	0.737467261617882	0.818431318758447	g1022_i0.p3	neutral	neutral	PF13840	ACT_domain	IPR027795	CASTOR,_ACT_domain	NA	PF13840	ACT_domain	Cytosolic_arginine_sensor_for_mTORC1_subunit_1_OS=Rattus_norvegicus_OX=10116_GN=Castor1_PE=2_SV=1	NA	notA-TR
g10220_i0.p1	133.657440584771	-2.02635738006731	1.55937566763691	-1.29946710220127	0.193783676332974	0.312800134873553	g10220_i0.p1	neutral	neutral	PF03171	2OGNAFe(II)_oxygenase_superfamily	IPR044861	Isopenicillin_N_synthaseNAlike,_Fe(2+)_2OG_dioxygenase_domain	NA	PF03171	2OG-Fe(II)_oxygenase_superfamily	Gibberellin_20_oxidase_2_OS=Oryza_sativa_subsp._indica_OX=39946_GN=20ox2_PE=1_SV=1	NA	notA-TR
g10220_i1.p2	3.1692771303959	2.73248482437951	3.11060024585358	0.87844293975798	0.37970339040866	0.514092039047016	g10220_i1.p2	neutral	neutral	PF03171	2OGNAFe(II)_oxygenase_superfamily	IPR044861	Isopenicillin_N_synthaseNAlike,_Fe(2+)_2OG_dioxygenase_domain	NA	PF03171	2OG-Fe(II)_oxygenase_superfamily	Clavatol_oxidase_claD_OS=Penicillium_crustosum_OX=36656_GN=claD_PE=1_SV=1	NA	notA-TR
g10221_i0.p1	36.9564549110288	-0.633096410154779	1.63190894968122	-0.387948365794825	0.698054244892612	0.788110762900612	g10221_i0.p1	neutral	neutral	PF00696	Amino_acid_kinase_family	IPR001048	Aspartate/glutamate/uridylate_kinase	NA	PF00696	Amino_acid_kinase_family	Aspartokinase_3,_chloroplastic_OS=Arabidopsis_thaliana_OX=3702_GN=AK3_PE=1_SV=1	NA	notA-TR
g10222_i0.p1	13.3061812690472	-0.920057881861975	1.73221590401104	-0.531145037827865	0.595318276500816	0.705920555282185	g10222_i0.p1	neutral	neutral	PF05958	tRNA_(UracilNA5NA)NAmethyltransferase	IPR010280	(UracilNA5)NAmethyltransferase_family	GO:0006396|GO:0008173	PF05958	tRNA_(Uracil-5-)-methyltransferase	Uncharacterized_RNA_methyltransferase_SYNW1228_OS=Parasynechococcus_marenigrum_(strain_WH8102)_OX=84588_GN=SYNW1228_PE=3_SV=1	NA	notA-TR
g10222_i1.p1	13.3061812690472	-0.920057881861975	1.73221590401104	-0.531145037827865	0.595318276500816	0.705920555282185	g10222_i1.p1	neutral	neutral	PF05958	tRNA_(UracilNA5NA)NAmethyltransferase	IPR010280	(UracilNA5)NAmethyltransferase_family	GO:0006396|GO:0008173	PF05958	tRNA_(Uracil-5-)-methyltransferase	Uncharacterized_RNA_methyltransferase_SYNW1228_OS=Parasynechococcus_marenigrum_(strain_WH8102)_OX=84588_GN=SYNW1228_PE=3_SV=1	NA	notA-TR
g10223_i0.p2	15.7208194968135	-0.96569334420524	2.2728992687495	-0.424872917811507	0.67092931809087	0.766503634966343	g10223_i0.p2	neutral	neutral	PF02493	MORN_repeat	IPR003409	MORN_repeat	NA	PF02493	1MORN_repeat	NA	NA	notA-TR
g10226_i0.p2	5.48169544623514	0.0398969198209977	1.96975528772197	0.0202547595986599	0.983840144985335	0.989210430440129	g10226_i0.p2	neutral	neutral	NA	Probable_glycosyltransferase_5_OS=Oryza_sativa_subsp._indica_OX=39946_GN=GT5_PE=3_SV=2	NA	NA	NA	NA	NA	NA	NA	notA-TR
g10226_i1.p1	0.292612028119604	0.366841391866153	3.13589095266356	0.116981552421192	0.9068746721355	NA	g10226_i1.p1	NA	NA	PF05637	galactosyl_transferase_GMA12/MNN10_family	IPR008630	Glycosyltransferase_34	GO:0016020|GO:0016757	PF05637	galactosyl_transferase_GMA12/MNN1family	Probable_glycosyltransferase_3_OS=Oryza_sativa_subsp._japonica_OX=39947_GN=GT3_PE=2_SV=1	NA	notA-TR
g10227_i0.p2	75.259576587585	4.95342883483044	0.579585973902087	8.54649535681699	1.26882533349776e-17	4.03012803084776e-16	g10227_i0.p2	UP	UP	PF02770	AcylNACoA_dehydrogenase,_middle_domain	IPR006091	AcylNACoA_oxidase/dehydrogenase,_middle_domain	GO:0016627	PF02771	Acyl-CoA_dehydrogenase,_N-terminal_domain	Isovaleryl-CoA_dehydrogenase,_mitochondrial_OS=Rattus_norvegicus_OX=10116_GN=Ivd_PE=1_SV=2	NA	notA-TR
g1023_i0.p1	100.000292641828	-1.98883490224431	0.741763547158983	-2.68122491306254	0.00733531961389957	0.0238080551722576	g1023_i0.p1	down	down	PF00650	CRAL/TRIO_domain	IPR001251	CRALNATRIO_lipid_binding_domain	NA	PF00650	CRAL/TRIO_domain	NA	NA	notA-TR
g10232_i0.p1	153.804892940529	-1.45851229744928	0.809221327025211	-1.80236512402724	0.071487978551502	0.148439038631933	g10232_i0.p1	neutral	neutral	PF03151	TrioseNAphosphate_Transporter_family	IPR004853	Sugar_phosphate_transporter_domain	NA	PF03151	Triose-phosphate_Transporter_family	Probable_sugar_phosphate/phosphate_translocator_At3g11320_OS=Arabidopsis_thaliana_OX=3702_GN=At3g11320_PE=2_SV=1	NA	sugarTR
g10232_i1.p1	437.046355836664	-3.73302968046286	1.55525301797739	-2.40027161967361	0.016382910223758	0.0461317474231204	g10232_i1.p1	down	down	PF03151	TrioseNAphosphate_Transporter_family	IPR004853	Sugar_phosphate_transporter_domain	NA	PF03151	Triose-phosphate_Transporter_family	Probable_sugar_phosphate/phosphate_translocator_At3g11320_OS=Arabidopsis_thaliana_OX=3702_GN=At3g11320_PE=2_SV=1	NA	sugarTR
g10234_i0.p1	156.230445988755	-4.84506802069943	1.39873948427144	-3.46388164142165	0.000532440725733191	0.00241980843446057	g10234_i0.p1	down	down	PF07690	Major_Facilitator_Superfamily	IPR011701	Major_facilitator_superfamily	GO:0022857|GO:0055085	PF00083	Sugar_(and_other)_transporter	Probable_inorganic_phosphate_transporter_1-12_OS=Oryza_sativa_subsp._japonica_OX=39947_GN=PHT1-12_PE=2_SV=1	NA	sugarTR
g10234_i1.p3	2.77708694445778	-6.15469538221512	2.72028110084791	-2.26252183287114	0.0236651814781334	0.0624066171513443	g10234_i1.p3	neutral	neutral	PF00083	Sugar_(and_other)_transporter	IPR005828	Major_facilitator,_sugar_transporterNAlike	GO:0016020|GO:0022857|GO:0055085	PF00083	Sugar_(and_other)_transporter	Inorganic_phosphate_transporter_1-1_OS=Oryza_sativa_subsp._japonica_OX=39947_GN=PHT1-1_PE=2_SV=1	NA	sugarTR
g10235_i0.p2	149.347436983637	-4.41867952101373	1.18900583417096	-3.71628077341998	0.000202176904693602	0.00101895415181069	g10235_i0.p2	down	down	PF18720	Tenascin_EGF_domain	IPR041161	Tenascin,_EGFNAlike_domain	NA	PF07974	1EGF-like_domain	NA	NA	notA-TR
g10237_i0.p1	103.561390056325	-5.04391446984997	1.32231304757444	-3.8144632083168	0.00013647926706383	0.000714396261249171	g10237_i0.p1	down	down	PF08837	Protein_of_unknown_function_(DUF1810)	IPR014937	Protein_of_unknown_function_DUF1810	NA	PF08837	Protein_of_unknown_function_(DUF1810)	NA	NA	notA-TR
g10238_i0.p2	146.788798923671	-2.05911041247687	1.41631166475072	-1.45385402360524	0.145986781889781	0.251022239523543	g10238_i0.p2	neutral	neutral	PF03547	Membrane_transport_protein	IPR004776	Membrane_transport_protein	GO:0016020|GO:0055085	PF03547	Membrane_transport_protein	Protein_PIN-LIKES_2_OS=Arabidopsis_thaliana_OX=3702_GN=PILS2_PE=2_SV=1	NA	otherTR
g10241_i0.p2	81.697258547352	-2.21115188151744	1.1506992878415	-1.92157230379899	0.054659596358022	0.120846030373477	g10241_i0.p2	neutral	neutral	PF14874	FlagellarNAassociated_PapDNAlike	NA	NA	NA	PF14874	Flagellar-associated_PapD-like	Sperm-associated_antigen_17_OS=Homo_sapiens_OX=9606_GN=SPAG17_PE=1_SV=1	NA	notA-TR
g10243_i0.p2	14.0662663108697	-0.958859689465376	1.67372636590033	-0.572889158586916	0.566719745615169	0.681976281654121	g10243_i0.p2	neutral	neutral	PF12697	Alpha/beta_hydrolase_family	IPR000073	Alpha/beta_hydrolase_foldNA1	NA	PF12697	Alpha/beta_hydrolase_family	Uncharacterized_protein_Rv2307c_OS=Mycobacterium_tuberculosis_(strain_ATCC_25618_/_H37Rv)_OX=83332_GN=Rv2307c_PE=1_SV=1	NA	notA-TR
g10243_i1.p1	70.3092032585342	-2.24222438087047	1.69228277477797	-1.32497027936992	0.185181009056784	0.302025465485441	g10243_i1.p1	neutral	neutral	PF00561	alpha/beta_hydrolase_fold	IPR000073	Alpha/beta_hydrolase_foldNA1	NA	PF12146	Serine_aminopeptidase,_S33	Uncharacterized_protein_Rv2307c_OS=Mycobacterium_tuberculosis_(strain_ATCC_25618_/_H37Rv)_OX=83332_GN=Rv2307c_PE=1_SV=1	NA	notA-TR
g10243_i2.p1	0.607044822537755	-3.96026852287663	3.11341754035504	-1.27200045337479	0.203372958183805	NA	g10243_i2.p1	NA	NA	NA	Uncharacterized_protein_Rv2307c_OS=Mycobacterium_tuberculosis_(strain_ATCC_25618_/_H37Rv)_OX=83332_GN=Rv2307c_PE=1_SV=1	NA	NA	NA	NA	NA	NA	NA	notA-TR
g10245_i0.p1	92.068205369062	-2.74092693883968	1.61583129250674	-1.69629524539503	0.0898299804677791	0.175721009295071	g10245_i0.p1	neutral	neutral	PF01733	Nucleoside_transporter	IPR002259	Equilibrative_nucleoside_transporter	GO:0005337|GO:0016020|GO:1901642	PF01733	Nucleoside_transporter	Equilibrative_nucleoside_transporter_4_OS=Mus_musculus_OX=10090_GN=Slc29a4_PE=1_SV=1	NA	otherTR
g10245_i1.p1	0	0	0	0	1	NA	g10245_i1.p1	NA	neutral	NA	Equilibrative nucleoside transporter 4 (Brain transport protein PMAT) - Homo sapiens (Human).	NA	NA	NA	NA	NA	NA	NA	otherTR
g10245_i2.p1	12.9624701976173	-0.264132182158538	1.95772268548969	-0.134918078089528	0.892676645990989	0.928917289788181	g10245_i2.p1	neutral	neutral	PF01733	Nucleoside_transporter	IPR002259	Equilibrative_nucleoside_transporter	GO:0005337|GO:0016020|GO:1901642	PF01733	Nucleoside_transporter	Equilibrative_nucleoside_transporter_4_OS=Homo_sapiens_OX=9606_GN=SLC29A4_PE=1_SV=1	NA	otherTR
g10246_i0.p1	3.05118948571904	-6.28797117653631	1.56661282775968	-4.01373655642048	5.97650481074656e-05	0.000339423732162545	g10246_i0.p1	down	down	NA	Streptomycin_biosynthesis_protein_StrG_OS=Streptomyces_griseus_OX=1911_GN=strG_PE=4_SV=1	NA	NA	NA	NA	NA	NA	NA	notA-TR
g10246_i1.p1	33.146551832962	-2.61134549584038	1.72692384099285	-1.51213703456608	0.130499005113126	0.229804169091754	g10246_i1.p1	neutral	neutral	NA	Streptomycin_biosynthesis_protein_StrG_OS=Streptomyces_griseus_OX=1911_GN=strG_PE=4_SV=1	NA	NA	NA	NA	NA	NA	NA	notA-TR
g1025_i0.p1	144.573462387667	-4.35178465796889	1.64720223882773	-2.64192492906393	0.00824363255784843	0.0262521232130962	g1025_i0.p1	down	down	PF18808	Importin_repeat	IPR041653	Importin_repeat_4	NA	PF18808	Importin_repeat	Importin-5_OS=Mus_musculus_OX=10090_GN=Ipo5_PE=1_SV=3	NA	notA-TR
g10250_i0.p1	156.630060563459	-4.27138173957566	1.72094078285219	-2.48200390282838	0.0130645844413582	0.038342477506155	g10250_i0.p1	down	down	PF00462	Glutaredoxin	IPR002109	Glutaredoxin	NA	PF12680	SnoaL-like_domain	Glutaredoxin-C6_OS=Oryza_sativa_subsp._japonica_OX=39947_GN=GRXC6_PE=1_SV=2	NA	notA-TR
g10251_i0.p1	37.3230420203313	-0.664564971903387	2.88617292258574	-0.230258196486716	0.817891142243992	0.876967694183252	g10251_i0.p1	neutral	neutral	PF05670	NFACT_protein_RNA_binding_domain	IPR008532	NFACT,_RNANAbinding_domain	NA	PF05670	NFACT_protein_RNA_binding_domain	Coiled-coil_domain-containing_protein_25_OS=Mus_musculus_OX=10090_GN=Ccdc25_PE=1_SV=1	NA	notA-TR
g10251_i1.p1	0.0889635666003383	-1.93895894342211	3.14693935352792	-0.616141185322943	0.537801341897826	NA	g10251_i1.p1	NA	NA	PF05670	NFACT_protein_RNA_binding_domain	IPR008532	NFACT,_RNANAbinding_domain	NA	PF05670	NFACT_protein_RNA_binding_domain	Coiled-coil_domain-containing_protein_25_OS=Mus_musculus_OX=10090_GN=Ccdc25_PE=1_SV=1	NA	notA-TR
g10251_i2.p1	3.41584475853291	-6.45722626818003	3.07986049975745	-2.09659699479524	0.0360292655435209	0.0872128498333865	g10251_i2.p1	neutral	neutral	PF05670	NFACT_protein_RNA_binding_domain	IPR008532	NFACT,_RNANAbinding_domain	NA	PF05670	NFACT_protein_RNA_binding_domain	Coiled-coil_domain-containing_protein_25_OS=Mus_musculus_OX=10090_GN=Ccdc25_PE=1_SV=1	NA	notA-TR
g10252_i0.p1	7.68584732517114	4.75870629152427	2.43897658273442	1.95110782334332	0.0510442207755035	0.114588065963162	g10252_i0.p1	neutral	neutral	PF08609	Nucleotide_exchange_factor_Fes1	IPR013918	Nucleotide_exchange_factor_Fes1	NA	PF08609	Nucleotide_exchange_factor_Fes1	Hsp70_nucleotide_exchange_factor_FES1_OS=Gibberella_zeae_(strain_ATCC_MYA-4620_/_CBS_123657_/_FGSC_9075_/_NRRL_31084_/_PH-1)_OX=229533_GN=FES1_PE=3_SV=1	NA	notA-TR
g10252_i1.p1	43.7508473986318	0.330992673504568	1.5244594823111	0.217121332082095	0.8281137898853	0.884070709443742	g10252_i1.p1	neutral	neutral	PF08609	Nucleotide_exchange_factor_Fes1	IPR013918	Nucleotide_exchange_factor_Fes1	NA	PF08609	Nucleotide_exchange_factor_Fes1	Hsp70_nucleotide_exchange_factor_FES1_OS=Gibberella_zeae_(strain_ATCC_MYA-4620_/_CBS_123657_/_FGSC_9075_/_NRRL_31084_/_PH-1)_OX=229533_GN=FES1_PE=3_SV=1	NA	notA-TR
g10255_i0.p1	0	0	0	0	1	NA	g10255_i0.p1	NA	neutral	PF01568	Molydopterin_dinucleotide_binding_domain	IPR006657	Molybdopterin_dinucleotideNAbinding_domain	GO:0016491|GO:0043546	PF01568	Molydopterin_dinucleotide_binding_domain	Formate_dehydrogenase_subunit_alpha_OS=Methanocaldococcus_jannaschii_(strain_ATCC_43067_/_DSM_2661_/_JAL-1_/_JCM_10045_/_NBRC_100440)_OX=243232_GN=fdhA_PE=3_SV=2	Arsenite oxidase large subunit (EC 1.20.98.1) (AOI) - Alcaligenes faecalis.	notA-TR
g10255_i0.p2	0.837043047186703	-4.4197187184249	3.10234413256819	-1.42463844420966	0.154261741138816	NA	g10255_i0.p2	NA	NA	PF01975	Survival_protein_SurE	IPR002828	Survival_protein_SurENAlike_phosphatase/nucleotidase	GO:0016787	PF01975	Survival_protein_SurE	5'-nucleotidase_SurE_OS=Nitrosococcus_oceani_(strain_ATCC_19707_/_BCRC_17464_/_JCM_30415_/_NCIMB_11848_/_C-107)_OX=323261_GN=surE_PE=3_SV=1	NA	notA-TR
g10259_i0.p1	483.826365018368	-7.18134345246094	1.10671307424934	-6.48889366137822	8.64689675232538e-11	1.35606139119776e-09	g10259_i0.p1	down	down	PF04765	Protein_of_unknown_function_(DUF616)	IPR006852	Alkaline_ceramidase_TOD1/Probable_hexosyltransferase_MUCI70	NA	PF04765	Protein_of_unknown_function_(DUF616)	NA	NA	notA-TR
g1026_i0.p2	0.563858425464778	-3.86951385757155	3.1160465900591	-1.24180231127358	0.214309509775425	NA	g1026_i0.p2	NA	NA	PF07690	Major_Facilitator_Superfamily	IPR011701	Major_facilitator_superfamily	GO:0022857|GO:0055085	PF07690	Major_Facilitator_Superfamily	NA	NA	otherTR
g1026_i1.p2	4.10818902862432	-0.190679480471935	2.63549839854518	-0.0723504444461781	0.942323020985434	0.962188142057843	g1026_i1.p2	neutral	neutral	PF07690	Major_Facilitator_Superfamily	IPR011701	Major_facilitator_superfamily	GO:0022857|GO:0055085	PF07690	Major_Facilitator_Superfamily	NA	NA	otherTR
g10260_i0.p1	312.429407991997	-4.36487836364353	1.4922245846006	-2.92508139102386	0.00344366141900619	0.0124508686960438	g10260_i0.p1	down	down	PF10192	RhodopsinNAlike_GPCR_transmembrane_domain	IPR019336	Intimal_thickness_related_receptor,_IRP	GO:0007186|GO:0019236	PF10192	Rhodopsin-like_GPCR_transmembrane_domain	Integral_membrane_protein_GPR180_OS=Xenopus_laevis_OX=8355_GN=gpr180_PE=2_SV=1	NA	notA-TR
g10261_i0.p1	116.737284235081	-2.53833288003538	1.14433953324903	-2.21816410801477	0.0265436450019175	0.068504544967536	g10261_i0.p1	neutral	neutral	PF00249	MybNAlike_DNANAbinding_domain	IPR001005	SANT/Myb_domain	NA	PF00249	Myb-like_DNA-binding_domain	Transcription_factor_MYB3R-3_OS=Arabidopsis_thaliana_OX=3702_GN=MYB3R3_PE=1_SV=1	NA	notA-TR
g10262_i0.p1	0	0	0	0	1	NA	g10262_i0.p1	NA	neutral	PF00735	Septin	IPR030379	SeptinNAtype_guanine_nucleotideNAbinding_(G)_domain	GO:0005525	PF00735	Septin	Septin-1_OS=Drosophila_melanogaster_OX=7227_GN=Sep1_PE=1_SV=1	NA	notA-TR
g10262_i2.p1	0.407392308784831	-3.37774457283286	3.1334410459065	-1.07796653051619	0.281048692796649	NA	g10262_i2.p1	NA	NA	PF00735	Septin	IPR030379	SeptinNAtype_guanine_nucleotideNAbinding_(G)_domain	GO:0005525	PF00735	Septin	Septin-1_OS=Drosophila_melanogaster_OX=7227_GN=Sep1_PE=1_SV=1	NA	notA-TR
g10262_i3.p1	4.89903271720972	-6.97333647914079	1.95712197703932	-3.56305665203856	0.00036656153246105	0.00173481262328375	g10262_i3.p1	down	down	PF00735	Septin	IPR030379	SeptinNAtype_guanine_nucleotideNAbinding_(G)_domain	GO:0005525	PF00735	Septin	Septin-1_OS=Drosophila_melanogaster_OX=7227_GN=Sep1_PE=1_SV=1	NA	notA-TR
g10262_i4.p1	1.99173123942517	-5.67729557818795	2.85502824887907	-1.98852518549228	0.0467536364071647	0.107103632086877	g10262_i4.p1	neutral	neutral	PF00735	Septin	IPR030379	SeptinNAtype_guanine_nucleotideNAbinding_(G)_domain	GO:0005525	PF00735	Septin	Septin-1_OS=Drosophila_melanogaster_OX=7227_GN=Sep1_PE=1_SV=1	NA	notA-TR
g10262_i5.p2	1.30103213703498	-5.06550621869773	2.77940624976713	-1.82251379017448	0.0683770632444306	0.14336559235681	g10262_i5.p2	neutral	neutral	PF00735	Septin	IPR030379	SeptinNAtype_guanine_nucleotideNAbinding_(G)_domain	GO:0005525	PF00735	Septin	NA	NA	notA-TR
g10264_i0.p3	41.5425541825991	-0.812195510711851	1.66893845520635	-0.486653961491606	0.626503576129524	0.731573283598384	g10264_i0.p3	neutral	neutral	PF00031	Cystatin_domain	IPR000010	Cystatin_domain	GO:0004869	NA	NA	Cystatin-B_OS=Pan_troglodytes_OX=9598_GN=CSTB_PE=3_SV=1	NA	notA-TR
g10266_i0.p2	6.23911734244664	-3.59202846291219	2.41475321459757	-1.48753439531535	0.136873725930918	0.238591696641567	g10266_i0.p2	neutral	neutral	PF13414	TPR_repeat	NA	NA	NA	PF14559	Tetratricopeptide_repeat	NA	NA	notA-TR
g10267_i0.p1	1.67949214887244	-5.42755829877772	2.58799808274616	-2.09720336926156	0.0359755763770664	0.0871198200532558	g10267_i0.p1	neutral	neutral	PF07690	Major_Facilitator_Superfamily	IPR011701	Major_facilitator_superfamily	GO:0022857|GO:0055085	PF07690	Major_Facilitator_Superfamily	Tetracycline_resistance_protein,_class_C_OS=Escherichia_coli_OX=562_GN=tetA_PE=1_SV=1	NA	otherTR
g10267_i1.p1	13.6729014457304	-2.41933410651631	2.34728284253963	-1.03069560372994	0.302683587012565	0.436474505562718	g10267_i1.p1	neutral	neutral	PF07690	Major_Facilitator_Superfamily	IPR011701	Major_facilitator_superfamily	GO:0022857|GO:0055085	PF07690	Major_Facilitator_Superfamily	Tetracycline_resistance_protein,_class_C_OS=Escherichia_coli_OX=562_GN=tetA_PE=1_SV=1	NA	otherTR
g10268_i0.p1	16.2574591685267	0.439255263178795	1.57714334228867	0.278513215254974	0.780618421899894	0.850146049678513	g10268_i0.p1	neutral	neutral	PF02615	Malate/LNAlactate_dehydrogenase	IPR003767	Malate/LNAlactate_dehydrogenaseNAlike	GO:0016491	PF02615	Malate/L-lactate_dehydrogenase	Malate_dehydrogenase_OS=Pyrococcus_horikoshii_(strain_ATCC_700860_/_DSM_12428_/_JCM_9974_/_NBRC_100139_/_OT-3)_OX=70601_GN=mdh_PE=1_SV=1	NA	notA-TR
g10268_i1.p2	0.362215925838595	-2.99867535589606	3.14213242738171	-0.954344040297121	0.339909522275782	NA	g10268_i1.p2	NA	NA	PF02615	Malate/LNAlactate_dehydrogenase	IPR003767	Malate/LNAlactate_dehydrogenaseNAlike	GO:0016491	PF02615	Malate/L-lactate_dehydrogenase	Malate_dehydrogenase_OS=Pyrococcus_abyssi_(strain_GE5_/_Orsay)_OX=272844_GN=mdh_PE=3_SV=1	NA	notA-TR
g1027_i0.p1	197.147244264286	-6.12650361943994	1.38419767785081	-4.42603229110479	9.59821623265549e-06	6.45305505793604e-05	g1027_i0.p1	down	down	PF13517	FGNAGAPNAlike_repeat	IPR013517	FGNAGAP_repeat	NA	PF13517	FG-GAP-like_repeat	NA	NA	notA-TR
g10270_i0.p1	0	0	0	0	1	NA	g10270_i0.p1	NA	neutral	PF01529	DHHC_palmitoyltransferase	IPR001594	Palmitoyltransferase,_DHHC_domain	GO:0016409	PF01529	DHHC_palmitoyltransferase	Palmitoyltransferase_ZDHHC8_OS=Drosophila_melanogaster_OX=7227_GN=Zdhhc8_PE=3_SV=4	NA	notA-TR
g10271_i0.p1	456.47046855292	-2.99466950008752	1.00098081546519	-2.99173515997485	0.00277396798918741	0.0103446602496422	g10271_i0.p1	down	down	PF13621	CupinNAlike_domain	IPR041667	CupinNAlike_domain_8	NA	PF13621	Cupin-like_domain	Bifunctional_peptidase_and_(3S)-lysyl_hydroxylase_JMJD7_OS=Homo_sapiens_OX=9606_GN=JMJD7_PE=1_SV=1	NA	notA-TR
g10272_i0.p4	42.0442996688062	-1.92097700825835	1.56029116674132	-1.23116572676004	0.218260887084268	0.342384649706502	g10272_i0.p4	neutral	neutral	PF05653	Magnesium_transporter_NIPA	IPR008521	Magnesium_transporter_NIPA	GO:0015095|GO:0015693|GO:0016020	PF05653	Magnesium_transporter_NIPA	NA	NA	metalTR
g10272_i1.p1	210.769635051493	-4.26252982251365	2.08689673561357	-2.04252071977123	0.0410999062799785	0.0968413361854411	g10272_i1.p1	neutral	neutral	PF05653	Magnesium_transporter_NIPA	IPR008521	Magnesium_transporter_NIPA	GO:0015095|GO:0015693|GO:0016020	PF05653	Magnesium_transporter_NIPA	NA	NA	metalTR
g10275_i0.p1	100.010675996917	-4.86794885773549	1.93429058320068	-2.51665851036739	0.0118473595294607	0.0354482708976503	g10275_i0.p1	down	down	PF00233	3'5'NAcyclic_nucleotide_phosphodiesterase	IPR002073	3'5'NAcyclic_nucleotide_phosphodiesterase,_catalytic_domain	GO:0004114|GO:0007165	PF00233	3'5'-cyclic_nucleotide_phosphodiesterase	Dual_specificity_calcium/calmodulin-dependent_3',5'-cyclic_nucleotide_phosphodiesterase_1B_OS=Homo_sapiens_OX=9606_GN=PDE1B_PE=1_SV=2	NA	notA-TR
g10276_i0.p1	83.2648348234376	-3.26494798033986	1.69879678286229	-1.92191792054066	0.0546160865231839	0.120789487934562	g10276_i0.p1	neutral	neutral	PF03016	Exostosin_family	IPR040911	Exostosin,_GT47_domain	NA	PF03016	Exostosin_family	NA	NA	notA-TR
g10277_i0.p1	60.7415835951134	-2.49557819332311	2.03097051424695	-1.22876141027996	0.219161273944085	0.343503497835689	g10277_i0.p1	neutral	neutral	PF01554	MatE	IPR002528	Multi_antimicrobial_extrusion_protein	GO:0015297|GO:0016020|GO:0042910|GO:0055085	PF01554	MatE	Protein_DETOXIFICATION_42_OS=Arabidopsis_thaliana_OX=3702_GN=DTX42_PE=2_SV=2	NA	notA-TR
g10277_i2.p2	34.7749830668697	-0.327526836433888	1.4450149174837	-0.226659830615612	0.820688264696709	0.878987498059036	g10277_i2.p2	neutral	neutral	NA	Protein_DETOXIFICATION_42_OS=Arabidopsis_thaliana_OX=3702_GN=DTX42_PE=2_SV=2	NA	NA	NA	NA	NA	NA	NA	notA-TR
g10278_i0.p1	103.308295521177	-1.70256409988861	1.1196812730323	-1.52057924062422	0.128365459589593	0.226902307877428	g10278_i0.p1	neutral	neutral	PF00069	Protein_kinase_domain	IPR000719	Protein_kinase_domain	GO:0004672|GO:0005524|GO:0006468	PF00069	Protein_kinase_domain	cGMP-dependent_protein_kinase,_isozyme_1_OS=Drosophila_melanogaster_OX=7227_GN=Pkg21D_PE=1_SV=2	NA	notA-TR
g10279_i0.p1	426.321385059756	1.78963246639348	0.538954467125868	3.32056337882719	0.000898359589467547	0.00384161225011784	g10279_i0.p1	down	UP	PF17820	PDZ_domain	IPR041489	PDZ_domain_6	NA	PF00595	PDZ_domain	NA	NA	notA-TR
g10280_i0.p1	26.3855509326613	-7.27135213840916	1.39520893886454	-5.21165822255037	1.87160119524097e-07	1.75873703832188e-06	g10280_i0.p1	down	down	PF00642	Zinc_finger_CNAx8NACNAx5NACNAx3NAH_type_(and_similar)	IPR000571	Zinc_finger,_CCCHNAtype	GO:0046872	PF00642	Zinc_finger_C-x8-C-x5-C-x3-H_type_(and_similar)	Putative_zinc_finger_CCCH_domain-containing_protein_21_OS=Oryza_sativa_subsp._japonica_OX=39947_GN=Os03g0301500_PE=4_SV=1	NA	notA-TR
g10282_i0.p1	70.1273589780464	1.95923616448743	1.1746573852459	1.66792137783842	0.0953313352858775	0.183424484575508	g10282_i0.p1	neutral	neutral	PF14295	PAN_domain	IPR003609	PAN/Apple_domain	NA	PF14295	PAN_domain	NA	NA	notA-TR
g10289_i0.p1	39.0798719164106	-5.14292198868913	1.90399520127811	-2.70112129759403	0.00691061301330884	0.0226340082837275	g10289_i0.p1	down	down	PF12796	Ankyrin_repeats_(3_copies)	IPR002110	Ankyrin_repeat	GO:0005515	PF13637	Ankyrin_repeats_(many_copies)	Ankyrin_repeat_domain-containing_protein_66_OS=Homo_sapiens_OX=9606_GN=ANKRD66_PE=2_SV=3	NA	notA-TR
g10289_i0.p3	0.137924062790621	-2.25955259042625	3.14693935352792	-0.718015931223191	0.47274746386248	NA	g10289_i0.p3	NA	NA	PF00111	2FeNA2S_ironNAsulfur_cluster_binding_domain	IPR001041	2FeNA2S_ferredoxinNAtype_ironNAsulfur_binding_domain	GO:0051536	PF00111	2Fe-2S_iron-sulfur_cluster_binding_domain	NA	NA	notA-TR
g10289_i1.p1	39.0798719164106	-5.14292198868913	1.90399520127811	-2.70112129759403	0.00691061301330884	0.0226340082837275	g10289_i1.p1	down	down	PF12796	Ankyrin_repeats_(3_copies)	IPR002110	Ankyrin_repeat	GO:0005515	PF13637	Ankyrin_repeats_(many_copies)	Ankyrin_repeat_domain-containing_protein_66_OS=Homo_sapiens_OX=9606_GN=ANKRD66_PE=2_SV=3	NA	notA-TR
g10289_i1.p3	110.580526354735	1.79562758551416	1.17765823132873	1.52474422353265	0.127322906710052	0.225517105691642	g10289_i1.p3	neutral	neutral	PF00111	2FeNA2S_ironNAsulfur_cluster_binding_domain	IPR001041	2FeNA2S_ferredoxinNAtype_ironNAsulfur_binding_domain	GO:0051536	PF00111	2Fe-2S_iron-sulfur_cluster_binding_domain	NA	NA	notA-TR
g1029_i0.p1	469.075342772419	-6.30247271258655	1.2950466641471	-4.86659893196765	1.13535102080417e-06	9.14246087712787e-06	g1029_i0.p1	down	down	PF13833	EFNAhand_domain_pair	IPR002048	EFNAhand_domain	GO:0005509	PF13833	EF-hand_domain_pair	NA	NA	notA-TR
g10291_i0.p1	45.0904001608806	-2.14573105785303	1.37153518928068	-1.56447393739739	0.117706308925652	0.213274423479536	g10291_i0.p1	neutral	neutral	PF05050	Methyltransferase_FkbM_domain	IPR006342	Methyltransferase_FkbM	NA	PF05050	Methyltransferase_FkbM_domain	NA	NA	notA-TR
g10295_i1.p1	0.650637096863411	-4.07637457658987	3.11028292744095	-1.31061214419608	0.189988834196686	NA	g10295_i1.p1	NA	NA	PF08063	PADR1_(NUC008)_domain	IPR012982	PADR1,_zinc_ribbon_fold	GO:0008270	PF08063	PADR(NUC008)_domain	NA	NA	notA-TR
g10295_i2.p1	5.75841898687381	-3.30353236164163	2.28107653662039	-1.44823389684947	0.147551647632815	0.253263894831356	g10295_i2.p1	neutral	neutral	PF08063	PADR1_(NUC008)_domain	IPR012982	PADR1,_zinc_ribbon_fold	GO:0008270	PF08063	PADR(NUC008)_domain	NA	NA	notA-TR
g10296_i0.p2	40.8154509617311	-0.373975087548885	1.34248937747225	-0.27856837739233	0.780576083564061	0.850146049678513	g10296_i0.p2	neutral	neutral	PF14608	RNANAbinding,_Nab2NAtype_zinc_finger	NA	NA	NA	PF00642	Zinc_finger_C-x8-C-x5-C-x3-H_type_(and_similar)	E3_ubiquitin-protein_ligase_makorin-2_OS=Danio_rerio_OX=7955_GN=mkrn2_PE=2_SV=2	NA	notA-TR
g10297_i0.p1	17.2786453294997	0.842626668672386	1.44068214997385	0.584880342057186	0.558628177421688	0.675153063514123	g10297_i0.p1	neutral	neutral	NA	Cysteine--tRNA_ligase_OS=Thioalkalivibrio_sulfidiphilus_(strain_HL-EbGR7)_OX=396588_GN=cysS_PE=3_SV=1	NA	NA	NA	NA	NA	NA	NA	notA-TR
g10298_i0.p1	0	0	0	0	1	NA	g10298_i0.p1	NA	neutral	PF13489	Methyltransferase_domain	NA	NA	NA	PF13649	Methyltransferase_domain	NA	NA	notA-TR
g103_i0.p2	51.6913732125256	-7.17774094948472	1.6749246620149	-4.28541122610856	1.82401474391573e-05	0.000115699538039147	g103_i0.p2	down	down	PF01757	Acyltransferase_family	IPR002656	Acyltransferase_3_domain	GO:0016747	PF01757	Acyltransferase_family	NA	NA	notA-TR
g103_i0.p4	3.14661696523129	-6.3346708584639	2.09507301046506	-3.02360386813334	0.00249783267543627	0.00946252519947078	g103_i0.p4	down	down	PF00106	short_chain_dehydrogenase	IPR002347	ShortNAchain_dehydrogenase/reductase_SDR	NA	PF00106	short_chain_dehydrogenase	Hydroxynaphthalene_reductase-like_protein_Arp2_OS=Metarhizium_robertsii_(strain_ARSEF_23_/_ATCC_MYA-3075)_OX=655844_GN=Arp2_PE=3_SV=1	NA	notA-TR
g103_i1.p3	58.1124635256192	-10.543024124163	1.25930307448884	-8.3721102074197	5.65954763963131e-17	1.70190446047942e-15	g103_i1.p3	down	down	PF13561	EnoylNA(Acyl_carrier_protein)_reductase	NA	NA	NA	PF13561	Enoyl-(Acyl_carrier_protein)_reductase	(3R)-3-hydroxyacyl-CoA_dehydrogenase_OS=Canis_lupus_familiaris_OX=9615_GN=HSD17B8_PE=3_SV=1	NA	notA-TR
g103_i2.p3	0.240724772234777	-2.58076499057898	3.14690547507223	-0.820096126503369	0.412161310234439	NA	g103_i2.p3	NA	NA	PF13561	EnoylNA(Acyl_carrier_protein)_reductase	NA	NA	NA	PF13561	Enoyl-(Acyl_carrier_protein)_reductase	(3R)-3-hydroxyacyl-CoA_dehydrogenase_OS=Canis_lupus_familiaris_OX=9615_GN=HSD17B8_PE=3_SV=1	NA	notA-TR
g103_i3.p2	3.14661696523129	-6.3346708584639	2.09507301046506	-3.02360386813334	0.00249783267543627	0.00946252519947078	g103_i3.p2	down	down	PF00106	short_chain_dehydrogenase	IPR002347	ShortNAchain_dehydrogenase/reductase_SDR	NA	PF00106	short_chain_dehydrogenase	Hydroxynaphthalene_reductase-like_protein_Arp2_OS=Metarhizium_robertsii_(strain_ARSEF_23_/_ATCC_MYA-3075)_OX=655844_GN=Arp2_PE=3_SV=1	NA	notA-TR
g103_i4.p2	3.14661696523129	-6.3346708584639	2.09507301046506	-3.02360386813334	0.00249783267543627	0.00946252519947078	g103_i4.p2	down	down	PF00106	short_chain_dehydrogenase	IPR002347	ShortNAchain_dehydrogenase/reductase_SDR	NA	PF00106	short_chain_dehydrogenase	Hydroxynaphthalene_reductase-like_protein_Arp2_OS=Metarhizium_robertsii_(strain_ARSEF_23_/_ATCC_MYA-3075)_OX=655844_GN=Arp2_PE=3_SV=1	NA	notA-TR
g103_i5.p1	3.14661696523129	-6.3346708584639	2.09507301046506	-3.02360386813334	0.00249783267543627	0.00946252519947078	g103_i5.p1	down	down	PF00106	short_chain_dehydrogenase	IPR002347	ShortNAchain_dehydrogenase/reductase_SDR	NA	PF00106	short_chain_dehydrogenase	Hydroxynaphthalene_reductase-like_protein_Arp2_OS=Metarhizium_robertsii_(strain_ARSEF_23_/_ATCC_MYA-3075)_OX=655844_GN=Arp2_PE=3_SV=1	NA	notA-TR
g1030_i0.p1	53.2250064683686	-2.13191765214422	2.70672630571815	-0.787636950082613	0.430909094992172	0.562205641275393	g1030_i0.p1	neutral	neutral	PF00041	Fibronectin_type_III_domain	IPR003961	Fibronectin_type_III	GO:0005515	PF00041	Fibronectin_type_III_domain	Receptor-type_tyrosine-protein_phosphatase_F_OS=Danio_rerio_OX=7955_GN=ptprf_PE=2_SV=1	NA	notA-TR
g1030_i1.p1	112.71518443744	-4.19973251030111	1.72517222944561	-2.43438448557146	0.0149171403406188	0.0427730668071796	g1030_i1.p1	down	down	PF00041	Fibronectin_type_III_domain	IPR003961	Fibronectin_type_III	GO:0005515	PF00041	Fibronectin_type_III_domain	NA	NA	notA-TR
g10306_i0.p1	268.8701216437	-2.10507263719501	1.02923399350157	-2.04528090840967	0.0408271718082731	0.0963046777239075	g10306_i0.p1	neutral	neutral	PF00501	AMPNAbinding_enzyme	IPR000873	AMPNAdependent_synthetase/ligase_domain	NA	PF00501	AMP-binding_enzyme	Acetoacetyl-CoA_synthetase_OS=Mus_musculus_OX=10090_GN=Aacs_PE=1_SV=1	NA	notA-TR
g10308_i0.p1	81.7907027798777	-4.10024811732077	1.28884844547975	-3.18132681286241	0.00146602146980927	0.00592007922657993	g10308_i0.p1	down	down	PF04572	Alpha_1,4NAglycosyltransferase_conserved_region	IPR007652	Alpha_1,4NAglycosyltransferase_domain	NA	PF04572	Alpha_1,4-glycosyltransferase_conserved_region	Lactosylceramide_4-alpha-galactosyltransferase_(Fragment)_OS=Pongo_pygmaeus_OX=9600_GN=A4GALT_PE=3_SV=1	NA	notA-TR
g10309_i0.p1	92.5774757466794	-1.09388883597078	1.18570856324534	-0.922561302059549	0.356235870148194	0.490612146720613	g10309_i0.p1	neutral	neutral	PF13499	EFNAhand_domain_pair	IPR002048	EFNAhand_domain	GO:0005509	PF13405	EF-hand_domain	NA	NA	notA-TR
g1031_i1.p1	70.3865190841533	-2.88904513575988	1.9265510753713	-1.49959436460987	0.133719508348462	0.234271254279818	g1031_i1.p1	neutral	neutral	PF04724	Glycosyltransferase_family_17	IPR006813	Glycosyl_transferase,_family_17	GO:0003830|GO:0006487|GO:0016020	PF04724	Glycosyltransferase_family_17	NA	NA	notA-TR
g10312_i0.p2	10.3570416965893	-2.15474794474864	1.99597775813332	-1.07954506805918	0.28034481432287	0.412951953271258	g10312_i0.p2	neutral	neutral	PF03407	NucleotideNAdiphosphoNAsugar_transferase	IPR005069	NucleotideNAdiphosphoNAsugar_transferase	NA	PF03407	Nucleotide-diphospho-sugar_transferase	UDP-D-xylose:L-fucose_alpha-1,3-D-xylosyltransferase_3_OS=Arabidopsis_thaliana_OX=3702_GN=RGXT3_PE=1_SV=1	NA	notA-TR
g10312_i1.p1	24.8999410416636	-3.34715326626428	2.17995483805076	-1.53542321512366	0.12467990486225	0.222191194627948	g10312_i1.p1	neutral	neutral	PF03407	NucleotideNAdiphosphoNAsugar_transferase	IPR005069	NucleotideNAdiphosphoNAsugar_transferase	NA	PF03407	Nucleotide-diphospho-sugar_transferase	UDP-D-xylose:L-fucose_alpha-1,3-D-xylosyltransferase_3_OS=Arabidopsis_thaliana_OX=3702_GN=RGXT3_PE=1_SV=1	NA	notA-TR
g10313_i0.p1	31.2434040808961	-9.64753874793246	1.72399687414178	-5.59603030181542	2.19315386240505e-08	2.42858356597113e-07	g10313_i0.p1	down	down	PF00856	SET_domain	IPR001214	SET_domain	GO:0005515	NA	NA	Ribosomal_lysine_N-methyltransferase_3_OS=Saccharomyces_cerevisiae_(strain_ATCC_204508_/_S288c)_OX=559292_GN=RKM3_PE=1_SV=1	NA	notA-TR
g10314_i0.p1	51.2318891650725	-1.93841488637149	1.92939304523053	-1.00467599961722	0.315052888496411	0.449081878449203	g10314_i0.p1	neutral	neutral	PF13640	2OGNAFe(II)_oxygenase_superfamily	IPR044862	Prolyl_4NAhydroxylase_alpha_subunit,_Fe(2+)_2OG_dioxygenase_domain	NA	PF13640	2OG-Fe(II)_oxygenase_superfamily	Prolyl_hydroxylase_EGLN2_OS=Homo_sapiens_OX=9606_GN=EGLN2_PE=1_SV=1	NA	notA-TR
g10317_i0.p2	95.5450477981852	-1.07169114113548	1.64959507372118	-0.649669217741987	0.515905911632405	0.637250315113506	g10317_i0.p2	neutral	neutral	PF13393	HistidylNAtRNA_synthetase	IPR041715	Class_II_HistidinylNAtRNA_synthetase_(HisRS)NAlike_catalytic_core_domain	NA	PF13393	Histidyl-tRNA_synthetase	Histidine--tRNA_ligase,_chloroplastic/mitochondrial_OS=Arabidopsis_thaliana_OX=3702_GN=At3g46100_PE=2_SV=1	NA	notA-TR
g1032_i0.p1	2427.95577020666	-0.041069812315329	0.721652276216492	-0.0569108054791312	0.954616246737575	0.970465871838735	g1032_i0.p1	neutral	neutral	PF02514	CobN/Magnesium_Chelatase	IPR003672	CobN/magnesium_chelatase	GO:0009058	PF02514	CobN/Magnesium_Chelatase	Magnesium-chelatase_subunit_ChlH,_chloroplastic_OS=Arabidopsis_thaliana_OX=3702_GN=CHLH_PE=1_SV=1	NA	notA-TR
g10324_i0.p1	35.4836700785109	-1.71447340260609	1.60702844974395	-1.06685939684469	0.286035332174019	0.419183523186015	g10324_i0.p1	neutral	neutral	PF12796	Ankyrin_repeats_(3_copies)	IPR002110	Ankyrin_repeat	GO:0005515	PF12796	Ankyrin_repeats_(copies)	NA	NA	notA-TR
g10325_i0.p1	19.2602244875747	-2.29588765078635	2.216067513346	-1.0360188202569	0.3001933624439	0.433808657388772	g10325_i0.p1	neutral	neutral	PF03016	Exostosin_family	IPR040911	Exostosin,_GT47_domain	NA	PF03016	Exostosin_family	NA	NA	notA-TR
g10326_i1.p7	2.24978420815872	-1.29862856879424	2.45059183741258	-0.529924465171391	0.596164302811843	0.70663028391776	g10326_i1.p7	neutral	neutral	PF04116	Fatty_acid_hydroxylase	IPR006694	Fatty_acid_hydroxylase	GO:0005506|GO:0008610|GO:0016491	PF04116	Fatty_acid_hydroxylase	Cholesterol_25-hydroxylase-like_protein_OS=Danio_rerio_OX=7955_GN=ch25h_PE=2_SV=1	NA	notA-TR
g10326_i2.p1	0.316657528829894	-3.12783709919021	3.13970637853875	-0.996219621226471	0.319143447903671	NA	g10326_i2.p1	NA	NA	PF04116	Fatty_acid_hydroxylase	IPR006694	Fatty_acid_hydroxylase	GO:0005506|GO:0008610|GO:0016491	PF04116	Fatty_acid_hydroxylase	Cholesterol_25-hydroxylase_OS=Mus_musculus_OX=10090_GN=Ch25h_PE=1_SV=1	NA	notA-TR
g10326_i3.p6	2.24978420815872	-1.29862856879424	2.45059183741258	-0.529924465171391	0.596164302811843	0.70663028391776	g10326_i3.p6	neutral	neutral	PF04116	Fatty_acid_hydroxylase	IPR006694	Fatty_acid_hydroxylase	GO:0005506|GO:0008610|GO:0016491	PF04116	Fatty_acid_hydroxylase	Cholesterol_25-hydroxylase-like_protein_OS=Danio_rerio_OX=7955_GN=ch25h_PE=2_SV=1	NA	notA-TR
g10326_i4.p3	2.24978420815872	-1.29862856879424	2.45059183741258	-0.529924465171391	0.596164302811843	0.70663028391776	g10326_i4.p3	neutral	neutral	PF04116	Fatty_acid_hydroxylase	IPR006694	Fatty_acid_hydroxylase	GO:0005506|GO:0008610|GO:0016491	PF04116	Fatty_acid_hydroxylase	Cholesterol_25-hydroxylase-like_protein_OS=Danio_rerio_OX=7955_GN=ch25h_PE=2_SV=1	NA	notA-TR
g10327_i0.p1	21.8078393291595	-2.49308259894091	1.61336370883929	-1.54527003755063	0.12228095967569	0.219338350481766	g10327_i0.p1	neutral	neutral	PF00069	Protein_kinase_domain	IPR000719	Protein_kinase_domain	GO:0004672|GO:0005524|GO:0006468	PF00069	Protein_kinase_domain	Mitogen-activated_protein_kinase_6_OS=Arabidopsis_thaliana_OX=3702_GN=MPK6_PE=1_SV=1	NA	notA-TR
g10328_i0.p4	0.888906389061365	-4.51179205670088	3.10051390225397	-1.45517556087104	0.145620664865273	NA	g10328_i0.p4	NA	NA	PF01926	50S_ribosomeNAbinding_GTPase	IPR006073	GTP_binding_domain	GO:0005525	PF01926	50S_ribosome-binding_GTPase	NA	NA	notA-TR
g10328_i1.p1	11.7944217077802	-24.7561147717108	2.6557214414499	-9.32180400599361	1.1437874224763e-20	4.99418209141054e-19	g10328_i1.p1	down	down	PF12631	MnmE_helical_domain	IPR025867	MnmE,_helical_domain	NA	PF10396	GTP-binding_protein_TrmE_N-terminus	tRNA_modification_GTPase_MnmE_OS=Parvibaculum_lavamentivorans_(strain_DS-1_/_DSM_13023_/_NCIMB_13966)_OX=402881_GN=mnmE_PE=3_SV=1	NA	notA-TR
g1033_i0.p1	45.5183777016419	-26.5977985601479	2.06716386645889	-12.866807025662	6.92043116192275e-38	2.75701394010492e-35	g1033_i0.p1	down	down	PF00593	TonB_dependent_receptor	IPR000531	TonBNAdependent_receptorNAlike,_betaNAbarrel	NA	PF00593	TonB_dependent_receptor	TonB-dependent_receptor_P3_OS=Formosa_agariphila_(strain_DSM_15362_/_KCTC_12365_/_LMG_23005_/_KMM_3901_/_M-2Alg_35-1)_OX=1347342_GN=BN863_21920_PE=2_SV=1	OUTER MEMBRANE PROTEIN - Bacteroides thetaiotaomicron.	notA-TR
g10330_i0.p3	0	0	0	0	1	NA	g10330_i0.p3	NA	neutral	PF12781	ATPNAbinding_dynein_motor_region	IPR035706	Dynein_heavy_chain,_ATPNAbinding_dynein_motor_region	NA	PF12781	ATP-binding_dynein_motor_region	Cytoplasmic_dynein_2_heavy_chain_1_OS=Chlamydomonas_reinhardtii_OX=3055_GN=DHC1B_PE=1_SV=2	NA	notA-TR
g10332_i0.p1	0.70265445534336	-1.18639938224235	3.1224337207643	-0.379959828883716	0.703975234710558	NA	g10332_i0.p1	NA	NA	PF00012	Hsp70_protein	IPR013126	Heat_shock_protein_70_family	GO:0005524|GO:0140662	PF00012	Hsp7protein	Heat_shock_70_kDa_protein_17_OS=Arabidopsis_thaliana_OX=3702_GN=HSP70-17_PE=2_SV=1	NA	notA-TR
g10333_i0.p1	21.7074786467439	-1.25059611060442	2.13722862045375	-0.585148494941507	0.558447873299624	0.67500242496388	g10333_i0.p1	neutral	neutral	PF00069	Protein_kinase_domain	IPR000719	Protein_kinase_domain	GO:0004672|GO:0005524|GO:0006468	PF00069	__Protein_kinase_domain	Serine/threonine-protein_kinase_Aurora-1_OS=Arabidopsis_thaliana_OX=3702_GN=AUR1_PE=1_SV=1	NA	notA-TR
g10333_i0.p3	7.62691560001338	2.18090197347695	2.13459257932425	1.02169472273128	0.306925409595216	0.440662401171039	g10333_i0.p3	neutral	neutral	PF00069	Protein_kinase_domain	IPR000719	Protein_kinase_domain	GO:0004672|GO:0005524|GO:0006468	PF00069	__Protein_kinase_domain	Probable_serine/threonine-protein_kinase_nek2_OS=Dictyostelium_discoideum_OX=44689_GN=nek2_PE=1_SV=1	NA	notA-TR
g10334_i0.p1	2595.81297208736	-6.81759657560573	1.00666336593206	-6.77246913549237	1.26602819927694e-11	2.2077950871137e-10	g10334_i0.p1	down	down	PF01762	Galactosyltransferase	IPR002659	Glycosyl_transferase,_family_31	GO:0006486|GO:0016020|GO:0016758	PF01762	Galactosyltransferase	Hydroxyproline_O-galactosyltransferase_GALT2_OS=Arabidopsis_thaliana_OX=3702_GN=GALT2_PE=1_SV=1	NA	notA-TR
g10335_i0.p1	8.06955374557645	-7.69349610804735	1.9707577601033	-3.90382636760192	9.46837210460593e-05	0.000513723162162065	g10335_i0.p1	down	down	NA	GDP-fucose_transporter_1_OS=Arabidopsis_thaliana_OX=3702_GN=GFT1_PE=1_SV=1	NA	NA	NA	NA	NA	NA	NA	sugarTR
g10335_i1.p1	407.010245577016	-2.80899349559374	1.13234537991529	-2.48068614525004	0.0131129776372462	0.0384669300036166	g10335_i1.p1	down	down	NA	GDP-fucose_transporter_1_OS=Arabidopsis_thaliana_OX=3702_GN=GFT1_PE=1_SV=1	NA	NA	NA	NA	NA	NA	NA	sugarTR
g10335_i2.p1	113.022143671741	-3.45011060616877	1.47629588866597	-2.3370048190586	0.0194389335080113	0.0531357731420518	g10335_i2.p1	neutral	neutral	NA	GDP-fucose_transporter_1_OS=Arabidopsis_thaliana_OX=3702_GN=GFT1_PE=1_SV=1	NA	NA	NA	NA	NA	NA	NA	sugarTR
g10336_i1.p1	384.292099959838	-2.02741593419969	0.837400589629671	-2.42108252526582	0.015474363851368	0.0440342473449338	g10336_i1.p1	down	down	PF00134	Cyclin,_NNAterminal_domain	IPR006671	Cyclin,_NNAterminal	NA	PF00134	Cyclin,_N-terminal_domain	G2/mitotic-specific_cyclin-A_(Fragment)_OS=Hydra_viridissima_OX=6082_PE=2_SV=1	NA	notA-TR
g10338_i0.p1	256.493555302788	-3.77776784305116	0.896423988880322	-4.21426455551438	2.50593412312338e-05	0.000154654837285208	g10338_i0.p1	down	down	PF05721	PhytanoylNACoA_dioxygenase_(PhyH)	IPR008775	PhytanoylNACoA_dioxygenaseNAlike	NA	PF05721	Phytanoyl-CoA_dioxygenase_(PhyH)	Dioxygenase_cdmA_OS=Talaromyces_verruculosus_OX=198730_GN=cdmA_PE=1_SV=1	NA	notA-TR
g10339_i0.p1	160.773550402996	-2.08884358776775	1.5859994191551	-1.31705192482386	0.187821220095378	0.305300192160723	g10339_i0.p1	neutral	neutral	PF00155	Aminotransferase_class_I_and_II	IPR004839	Aminotransferase,_class_I/classII	GO:0009058|GO:0030170	PF00155	Aminotransferase_class_I_and_II	Kynurenine--oxoglutarate_transaminase_OS=Dictyostelium_discoideum_OX=44689_GN=ccbl_PE=3_SV=1	NA	notA-TR
g1034_i0.p1	30.3360465057933	-4.83310362215883	2.07053919861344	-2.33422464322113	0.0195839621786716	0.0534554378737143	g1034_i0.p1	neutral	neutral	PF00122	E1NAE2_ATPase	NA	NA	NA	PF00122	E1-EATPase	Putative_cation-transporting_ATPase_MJ1226_OS=Methanocaldococcus_jannaschii_(strain_ATCC_43067_/_DSM_2661_/_JAL-1_/_JCM_10045_/_NBRC_100440)_OX=243232_GN=MJ1226_PE=3_SV=1	Hypothetical protein MJ1226 - Methanococcus jannaschii.	otherTR
g10341_i0.p1	29.6934925984192	-7.60016070538113	1.77312532884308	-4.28630767478801	1.81667337852121e-05	0.00011529078571124	g10341_i0.p1	down	down	PF00027	Cyclic_nucleotide-binding_domain	NA	NA	NA	NA	NA	Potassium_voltage-gated_channel_subfamily_H_member_8_OS=Rattus_norvegicus_OX=10116_GN=Kcnh8_PE=2_SV=2	NA	otherTR
g10342_i0.p2	0	0	0	0	1	NA	g10342_i0.p2	NA	neutral	PF05641	Agenet_domain	IPR008395	AgenetNAlike_domain	NA	PF00628	PHD-finger	Nucleosome-remodeling_factor_subunit_NURF301_OS=Drosophila_melanogaster_OX=7227_GN=E(bx)_PE=1_SV=2	NA	notA-TR
g10342_i1.p2	39.381429462476	-1.05448258173287	1.19082205486906	-0.885508105448055	0.375882649945936	0.510461422556258	g10342_i1.p2	neutral	neutral	PF00628	PHDNAfinger	IPR019787	Zinc_finger,_PHDNAfinger	NA	PF05641	Agenet_domain	Nucleosome-remodeling_factor_subunit_NURF301_OS=Drosophila_melanogaster_OX=7227_GN=E(bx)_PE=1_SV=2	NA	notA-TR
g10343_i0.p1	23.0143253405768	-4.748130257229	1.89862421281162	-2.50082676982068	0.0123903768481125	0.0367268281651123	g10343_i0.p1	down	down	PF13676	TIR_domain	IPR000157	Toll/interleukinNA1_receptor_homology_(TIR)_domain	GO:0007165	PF13676	TIR_domain	NA	NA	notA-TR
g10344_i0.p1	11.0591278942048	-8.14927906764688	1.93442602591457	-4.21276335123438	2.52265325035438e-05	0.000155523267565034	g10344_i0.p1	down	down	PF00013	KH_domain	IPR004088	K_Homology_domain,_type_1	GO:0003723	PF00013	KH_domain	Fragile_X_mental_retardation_syndrome-related_protein_2_OS=Homo_sapiens_OX=9606_GN=FXR2_PE=1_SV=2	NA	notA-TR
g10345_i0.p1	27.3699056012716	0.203388016591253	1.45985684662331	0.139320521091979	0.88919687453352	0.926553239578805	g10345_i0.p1	neutral	neutral	PF00069	Protein_kinase_domain	IPR000719	Protein_kinase_domain	GO:0004672|GO:0005524|GO:0006468	PF00069	Protein_kinase_domain	Serine/threonine-protein_kinase_38-like_OS=Mus_musculus_OX=10090_GN=Stk38l_PE=1_SV=2	NA	notA-TR
g10349_i0.p1	5530.79356009577	-7.9181063547715	1.07671343079835	-7.35395893492333	1.92420871266474e-13	4.08126017999449e-12	g10349_i0.p1	down	down	PF01926	50S_ribosomeNAbinding_GTPase	IPR006073	GTP_binding_domain	GO:0005525	PF01926	50S_ribosome-binding_GTPase	NA	NA	notA-TR
g1035_i0.p1	0.898343917801431	-4.52968498750236	3.10017143673994	-1.46110790320217	0.143985831674393	NA	g1035_i0.p1	NA	NA	PF03407	NucleotideNAdiphosphoNAsugar_transferase	IPR005069	NucleotideNAdiphosphoNAsugar_transferase	NA	PF03407	Nucleotide-diphospho-sugar_transferase	Arabinosyltransferase_XEG113_OS=Arabidopsis_thaliana_OX=3702_GN=XEG113_PE=2_SV=1	NA	notA-TR
g1035_i1.p1	184.019808277751	-2.37774300758402	1.26690215293971	-1.8768166129221	0.0605432327354556	0.130765647505276	g1035_i1.p1	neutral	neutral	PF03407	NucleotideNAdiphosphoNAsugar_transferase	IPR005069	NucleotideNAdiphosphoNAsugar_transferase	NA	PF03407	Nucleotide-diphospho-sugar_transferase	Arabinosyltransferase_XEG113_OS=Arabidopsis_thaliana_OX=3702_GN=XEG113_PE=2_SV=1	NA	notA-TR
g10351_i0.p1	59.9694701868502	-0.380310947331145	1.11334007895321	-0.341594589578346	0.732656009434771	0.814428483233945	g10351_i0.p1	neutral	neutral	PF00300	Histidine_phosphatase_superfamily_(branch_1)	IPR013078	Histidine_phosphatase_superfamily,_cladeNA1	NA	PF00300	Histidine_phosphatase_superfamily_(branch_1)	Phosphoglycerate_mutase_2_OS=Bos_taurus_OX=9913_GN=PGAM2_PE=2_SV=1	NA	notA-TR
g10351_i1.p1	183.637941767393	-3.22768326280983	0.921443312178296	-3.50285603048067	0.000460298179614689	0.00212615891126713	g10351_i1.p1	down	down	PF13833	EFNAhand_domain_pair	IPR002048	EFNAhand_domain	GO:0005509	PF00300	Histidine_phosphatase_superfamily_(branch_1)	2,3-bisphosphoglycerate-dependent_phosphoglycerate_mutase_OS=Serratia_proteamaculans_(strain_568)_OX=399741_GN=gpmA_PE=3_SV=1	NA	notA-TR
g10353_i0.p1	180.330729116442	-2.54309580535763	1.12231844507933	-2.26593068705904	0.0234556273936646	0.0619281583876295	g10353_i0.p1	neutral	neutral	PF04677	Protein_similar_to_CwfJ_CNAterminus_1	IPR006768	Cwf19NAlike,_CNAterminal_domainNA1	NA	PF04676	Protein_similar_to_CwfJ_C-terminus_2	CWF19-like_protein_2_OS=Danio_rerio_OX=7955_GN=cwf19l2_PE=2_SV=1	NA	notA-TR
g10355_i1.p1	165.132133007155	-2.86283425397305	1.70654554348399	-1.67756100322318	0.0934328310894099	0.180808883883784	g10355_i1.p1	neutral	neutral	PF01762	Galactosyltransferase	IPR002659	Glycosyl_transferase,_family_31	GO:0006486|GO:0016020|GO:0016758	PF01762	Galactosyltransferase	NA	NA	notA-TR
g10356_i0.p1	9.41800100398076	-7.9157033975934	1.49463751885817	-5.29606897841063	1.18322157567823e-07	1.15232372971869e-06	g10356_i0.p1	down	down	PF00046	Homeodomain	IPR001356	Homeobox_domain	GO:0003677	PF00046	Homeodomain	Double_homeobox_protein_4C_OS=Homo_sapiens_OX=9606_GN=DUX4L9_PE=1_SV=1	NA	notA-TR
g10358_i0.p1	144.910682296097	-1.08068586562987	0.731980674702321	-1.47638578855837	0.139840355611392	0.242424542269544	g10358_i0.p1	neutral	neutral	PF00450	Serine_carboxypeptidase	IPR001563	Peptidase_S10,_serine_carboxypeptidase	GO:0004185|GO:0006508	PF00450	Serine_carboxypeptidase	Serine_carboxypeptidase-like_26_OS=Oryza_sativa_subsp._japonica_OX=39947_GN=SCP26_PE=2_SV=1	NA	notA-TR
g1036_i0.p2	46.5473775382471	-0.830143656858919	1.35061985821153	-0.6146390131996	0.538793143930631	0.657711573455446	g1036_i0.p2	neutral	neutral	PF13578	Methyltransferase_domain	NA	NA	NA	PF13578	Methyltransferase_domain	NA	NA	notA-TR
g10360_i1.p1	4.26891954065219	-6.77486266014211	3.07842286894638	-2.20075764394931	0.0277531855852216	0.0709209742725726	g10360_i1.p1	neutral	neutral	PF03016	Exostosin_family	IPR040911	Exostosin,_GT47_domain	NA	PF03016	Exostosin_family	NA	NA	notA-TR
g10360_i2.p1	36.7452002739868	-5.90188845555507	1.6494808662017	-3.57802783680995	0.000346196587808005	0.00165105187830633	g10360_i2.p1	down	down	PF03016	Exostosin_family	IPR040911	Exostosin,_GT47_domain	NA	PF03016	Exostosin_family	NA	NA	notA-TR
g10362_i0.p2	82.7401675636663	-1.18785355147461	1.36529317741142	-0.870035514076735	0.38428099645985	0.518522565969087	g10362_i0.p2	neutral	neutral	PF01549	ShK_domainNAlike	IPR003582	ShKT_domain	NA	PF13640	2OG-Fe(II)_oxygenase_superfamily	Prolyl_4-hydroxylase_1_OS=Arabidopsis_thaliana_OX=3702_GN=P4H1_PE=1_SV=1	NA	notA-TR
g10365_i0.p1	79.5148933307	-1.01342092639826	1.22446208344161	-0.827645821052968	0.407871110460687	0.540390404192835	g10365_i0.p1	neutral	neutral	PF00249	MybNAlike_DNANAbinding_domain	IPR001005	SANT/Myb_domain	NA	PF00249	Myb-like_DNA-binding_domain	NA	NA	notA-TR
g10368_i0.p1	0	0	0	0	1	NA	g10368_i0.p1	NA	neutral	PF03382	Mycoplasma_protein_of_unknown_function,_DUF285	IPR005046	Protein_of_unknown_function_DUF285	NA	PF03382	Mycoplasma_protein_of_unknown_function,_DUF285	NA	NA	notA-TR
g1037_i0.p1	130.992583780233	-3.23324499019876	2.41344454071545	-1.33968066622334	0.180349185782084	0.295929289773718	g1037_i0.p1	neutral	neutral	PF08016	Polycystin_cation_channel	IPR013122	Polycystin_cation_channel,_PKD1/PKD2	NA	PF20519	Polycystin_domain	Polycystin-2_OS=Oryzias_latipes_OX=8090_GN=pkd2_PE=1_SV=2	Polycystin 2 (Autosomal dominant polycystic kidney disease type II protein) (Polycystwin) (R48321) - Homo sapiens (Human).	otherTR
g1037_i1.p1	602.835018607875	-1.61282760636694	0.529243288904386	-3.04742193274805	0.00230813471881005	0.00882831466491769	g1037_i1.p1	down	down	PF08016	Polycystin_cation_channel	IPR013122	Polycystin_cation_channel,_PKD1/PKD2	NA	PF08016	Polycystin_cation_channel	Polycystin-2_OS=Oryzias_latipes_OX=8090_GN=pkd2_PE=1_SV=2	NA	otherTR
g10370_i0.p1	20.7319613335317	1.55744163006283	1.09192592753131	1.42632534936136	0.153774450709905	0.261672678748499	g10370_i0.p1	neutral	neutral	PF00004	ATPase_family_associated_with_various_cellular_activities_(AAA)	IPR003959	ATPase,_AAANAtype,_core	GO:0005524|GO:0016887	PF00004	ATPase_family_associated_with_various_cellular_activities_(AAA)	Vesicle-fusing_ATPase_OS=Arabidopsis_thaliana_OX=3702_GN=NSF_PE=1_SV=2	NA	notA-TR
g10372_i0.p1	2.10413464047514	1.8188054427091	2.9719249900526	0.611995743094753	0.540540574021821	0.659327870793189	g10372_i0.p1	neutral	neutral	PF01553	Acyltransferase	IPR002123	Phospholipid/glycerol_acyltransferase	GO:0016746	PF01553	Acyltransferase	1-acyl-sn-glycerol-3-phosphate_acyltransferase_BAT2,_chloroplastic_OS=Brassica_napus_OX=3708_GN=BAT2_PE=1_SV=2	NA	notA-TR
g10372_i1.p1	2.10413464047514	1.8188054427091	2.9719249900526	0.611995743094753	0.540540574021821	0.659327870793189	g10372_i1.p1	neutral	neutral	PF01553	Acyltransferase	IPR002123	Phospholipid/glycerol_acyltransferase	GO:0016746	PF01553	Acyltransferase	1-acyl-sn-glycerol-3-phosphate_acyltransferase_BAT2,_chloroplastic_OS=Brassica_napus_OX=3708_GN=BAT2_PE=1_SV=2	NA	notA-TR
g10372_i2.p1	319.442290171365	-2.76507165869518	1.07352117617791	-2.5757029484409	0.010003654719491	0.0308144224013476	g10372_i2.p1	down	down	PF01553	Acyltransferase	IPR002123	Phospholipid/glycerol_acyltransferase	GO:0016746	PF01553	Acyltransferase	1-acyl-sn-glycerol-3-phosphate_acyltransferase_BAT2,_chloroplastic_OS=Brassica_napus_OX=3708_GN=BAT2_PE=1_SV=2	2-acylglycerophosphoethanolamine acyltransferase (EC 6.2.1.20) - Bradyrhizobium japonicum.	notA-TR
g10374_i0.p1	84.6557412323656	-2.28574171300524	1.11187571381851	-2.0557528909012	0.0398063409437515	0.0943534473507834	g10374_i0.p1	neutral	neutral	PF01757	Acyltransferase_family	IPR002656	Acyltransferase_3_domain	GO:0016747	PF01757	Acyltransferase_family	NA	NA	notA-TR
g10375_i0.p1	153.068425323486	-5.78755995700617	2.10762929405106	-2.74600470459487	0.00603258985421367	0.0201591038291013	g10375_i0.p1	down	down	PF01062	Bestrophin,_RFPNATM,_chloride_channel	IPR021134	BestrophinNAlike	GO:0005254	PF01062	Bestrophin,_RFP-TM,_chloride_channel	UPF0187_protein_YneE_OS=Salmonella_typhi_OX=90370_GN=yneE_PE=3_SV=2	NA	otherTR
g10377_i0.p1	0.0758806028172194	-1.93895894342211	3.14693935352792	-0.616141185322943	0.537801341897826	NA	g10377_i0.p1	NA	NA	PF04142	NucleotideNAsugar_transporter	IPR007271	NucleotideNAsugar_transporter	GO:0000139|GO:0015165|GO:0016020|GO:0090481	PF04142	Nucleotide-sugar_transporter	UDP-galactose_transporter_senju_OS=Drosophila_melanogaster_OX=7227_GN=senju_PE=1_SV=2	NA	sugarTR
g10377_i1.p1	63.6248014254174	-3.23723774097641	1.66012014989186	-1.9500020773721	0.0511758714430198	0.114853503873517	g10377_i1.p1	neutral	neutral	PF04142	NucleotideNAsugar_transporter	IPR007271	NucleotideNAsugar_transporter	GO:0000139|GO:0015165|GO:0016020|GO:0090481	PF04142	Nucleotide-sugar_transporter	CMP-sialic_acid_transporter_1_OS=Arabidopsis_thaliana_OX=3702_GN=At5g41760_PE=2_SV=1	NA	otherTR
g10378_i0.p1	39.4720371724194	-1.98258748077259	1.90620351278562	-1.04007125549535	0.298306797012308	0.431771796571968	g10378_i0.p1	neutral	neutral	PF12799	Leucine_Rich_repeats_(copies)	NA	NA	NA	NA	NA	NA	NA	notA-TR
g1038_i0.p8	68.7543466725975	-2.73682628978673	1.03184931098892	-2.65235074602489	0.00799334589849816	0.0256090039533456	g1038_i0.p8	down	down	PF13499	EFNAhand_domain_pair	IPR002048	EFNAhand_domain	GO:0005509	PF00036	EF_hand	Calcium-dependent_protein_kinase_11_OS=Oryza_sativa_subsp._japonica_OX=39947_GN=CPK11_PE=3_SV=1	NA	notA-TR
g1038_i1.p2	203.872227710151	-3.23192537259205	1.27336091657006	-2.53810630633897	0.0111454123515358	0.0336694704661491	g1038_i1.p2	down	down	PF13499	EFNAhand_domain_pair	IPR002048	EFNAhand_domain	GO:0005509	PF00036	EF_hand	Calcium-dependent_protein_kinase_11_OS=Oryza_sativa_subsp._japonica_OX=39947_GN=CPK11_PE=3_SV=1	NA	notA-TR
g10381_i0.p3	63.75141721948	-2.77760556157914	1.57614026208223	-1.76228323608056	0.078021454813472	0.15857933975772	g10381_i0.p3	neutral	neutral	PF00171	Aldehyde_dehydrogenase_family	IPR015590	Aldehyde_dehydrogenase_domain	GO:0016491	PF00171	Aldehyde_dehydrogenase_family	Aldehyde_dehydrogenase_22A1_OS=Arabidopsis_thaliana_OX=3702_GN=ALDH22A1_PE=2_SV=2	NA	notA-TR
g10382_i0.p1	38.7325898868454	22.3023552607403	2.41948134468821	9.2178248489923	3.0318789680249e-20	1.25454367089159e-18	g10382_i0.p1	UP	UP	PF12799	Leucine_Rich_repeats_(copies)	NA	NA	NA	NA	NA	NA	NA	notA-TR
g10383_i0.p1	0	0	0	0	1	NA	g10383_i0.p1	NA	neutral	PF03702	AnhydroNANNAacetylmuramic_acid_kinase	IPR005338	AnhydroNANNAacetylmuramic_acid_kinase	GO:0005524|GO:0006040|GO:0009254|GO:0016773	PF03702	Anhydro-N-acetylmuramic_acid_kinase	Anhydro-N-acetylmuramic_acid_kinase_OS=Ruegeria_pomeroyi_(strain_ATCC_700808_/_DSM_15171_/_DSS-3)_OX=246200_GN=anmK_PE=3_SV=1	NA	notA-TR
g10384_i0.p1	8.69980700180038	4.59665414617811	2.32127327812709	1.98022963926372	0.0476777308379643	0.10875999570441	g10384_i0.p1	neutral	neutral	PF00156	Phosphoribosyl_transferase_domain	IPR000836	Phosphoribosyltransferase_domain	NA	PF00156	Phosphoribosyl_transferase_domain	Xanthine_phosphoribosyltransferase_OS=Alkalihalobacillus_clausii_(strain_KSM-K16)_OX=66692_GN=xpt_PE=3_SV=1	NA	notA-TR
g10387_i0.p1	13.9857861007653	-8.48717737065121	2.32343256861345	-3.6528614969515	0.000259334128050418	0.00127550000083903	g10387_i0.p1	down	down	PF00777	Glycosyltransferase_family_29_(sialyltransferase)	IPR001675	Glycosyl_transferase_family_29	GO:0006486|GO:0008373	PF00777	Glycosyltransferase_family_2(sialyltransferase)	Beta-galactoside_alpha-2,6-sialyltransferase_2_OS=Oryzias_latipes_OX=8090_GN=st6gal2_PE=2_SV=1	NA	notA-TR
g10387_i1.p1	1.37681229797107	-5.15042844551049	2.44299372130852	-2.10824465105535	0.0350098328366592	0.0852673015090085	g10387_i1.p1	neutral	neutral	PF00777	Glycosyltransferase_family_29_(sialyltransferase)	IPR001675	Glycosyl_transferase_family_29	GO:0006486|GO:0008373	PF00777	Glycosyltransferase_family_2(sialyltransferase)	Beta-galactoside_alpha-2,6-sialyltransferase_2_OS=Oryzias_latipes_OX=8090_GN=st6gal2_PE=2_SV=1	NA	notA-TR
g10387_i2.p1	130.495653031636	-6.94613966443453	1.50204538098002	-4.62445392954936	3.7558654923989e-06	2.74334052565896e-05	g10387_i2.p1	down	down	PF00777	Glycosyltransferase_family_29_(sialyltransferase)	IPR001675	Glycosyl_transferase_family_29	GO:0006486|GO:0008373	PF00777	Glycosyltransferase_family_2(sialyltransferase)	Alpha-2,8-sialyltransferase_8E_OS=Rattus_norvegicus_OX=10116_GN=St8sia5_PE=1_SV=2	NA	notA-TR
g1039_i0.p1	1.90610046511108	-5.61034014745145	2.90322933103713	-1.93244814919504	0.0533042159957918	0.118532744946378	g1039_i0.p1	neutral	neutral	PF01549	ShK_domainNAlike	IPR003582	ShKT_domain	NA	PF01549	ShK_domain-like	NA	NA	notA-TR
g10391_i0.p1	2.99920158443393	-6.26508496926339	2.08049594439995	-3.01134207260872	0.00260095660983722	0.00978988404389521	g10391_i0.p1	down	down	PF02698	DUF218_domain	IPR003848	Domain_of_unknown_function_DUF218	NA	PF02698	DUF21domain	NA	NA	notA-TR
g10391_i1.p1	2.99920158443393	-6.26508496926339	2.08049594439995	-3.01134207260872	0.00260095660983722	0.00978988404389521	g10391_i1.p1	down	down	PF02698	DUF218_domain	IPR003848	Domain_of_unknown_function_DUF218	NA	PF02698	DUF21domain	NA	NA	notA-TR
g10391_i2.p1	106.732278088034	-2.42791715310797	1.22640308210518	-1.97970568448045	0.0477366094616272	0.108841163862109	g10391_i2.p1	neutral	neutral	PF02698	DUF218_domain	IPR003848	Domain_of_unknown_function_DUF218	NA	PF02698	DUF21domain	NA	NA	notA-TR
g10393_i1.p1	177.924869290217	-1.73577858121212	0.965167924940797	-1.79842132789337	0.072110265451296	0.149414626810639	g10393_i1.p1	neutral	neutral	PF09724	Sister_chromatid_cohesion_protein_Dcc1	IPR019128	Sister_chromatid_cohesion_protein_Dcc1	GO:0007064|GO:0031390	PF09724	Sister_chromatid_cohesion_protein_Dcc1	Sister_chromatid_cohesion_protein_DCC1_OS=Xenopus_laevis_OX=8355_GN=dscc1_PE=2_SV=1	NA	notA-TR
g10395_i0.p1	31.7890396810768	-2.99423010074719	1.61541750722732	-1.8535332738138	0.0638059615286308	0.136119384594412	g10395_i0.p1	neutral	neutral	PF12937	FNAboxNAlike	IPR001810	FNAbox_domain	GO:0005515	PF12937	F-box-like	NA	NA	notA-TR
g10395_i1.p1	0	0	0	0	1	NA	g10395_i1.p1	NA	neutral	PF12937	FNAboxNAlike	IPR001810	FNAbox_domain	GO:0005515	PF12937	F-box-like	NA	NA	notA-TR
g10395_i2.p1	1.7060764958331	-5.45585225399291	2.26616237064108	-2.40752927710537	0.0160608743848138	0.0453716169956216	g10395_i2.p1	down	down	PF12937	FNAboxNAlike	IPR001810	FNAbox_domain	GO:0005515	PF12937	F-box-like	NA	NA	notA-TR
g10395_i3.p1	44.3021777446645	-0.231417700440614	1.02498169183243	-0.225777399035189	0.821374556181388	0.879308444595965	g10395_i3.p1	neutral	neutral	PF12937	FNAboxNAlike	IPR001810	FNAbox_domain	GO:0005515	PF12937	F-box-like	NA	NA	notA-TR
g10396_i0.p2	0.374819050261103	0.175263809550227	3.13370117562728	0.0559286925356385	0.955398613259407	NA	g10396_i0.p2	NA	NA	PF03407	NucleotideNAdiphosphoNAsugar_transferase	IPR005069	NucleotideNAdiphosphoNAsugar_transferase	NA	PF03407	Nucleotide-diphospho-sugar_transferase	Arabinosyltransferase_XEG113_OS=Arabidopsis_thaliana_OX=3702_GN=XEG113_PE=2_SV=1	NA	notA-TR
g10396_i1.p1	30.5962966315939	-1.03355483880825	1.70830879541063	-0.605016400773028	0.545168099348588	0.663366377689657	g10396_i1.p1	neutral	neutral	PF03407	NucleotideNAdiphosphoNAsugar_transferase	IPR005069	NucleotideNAdiphosphoNAsugar_transferase	NA	PF03407	Nucleotide-diphospho-sugar_transferase	Arabinosyltransferase_XEG113_OS=Arabidopsis_thaliana_OX=3702_GN=XEG113_PE=2_SV=1	NA	notA-TR
g10397_i1.p1	0.298659226757227	-2.90884013655	3.14365377480393	-0.925305502744628	0.354807017213876	NA	g10397_i1.p1	NA	NA	PF02668	Taurine_catabolism_dioxygenase_TauD,_TfdA_family	IPR003819	TauD/TfdANAlike_domain	GO:0016491	PF02668	Taurine_catabolism_dioxygenase_TauD,_TfdA_family	NA	NA	notA-TR
g10399_i0.p1	2.5138870714296	1.9847980287261	3.10751135019903	0.638709824374085	0.523011720361651	0.643588449268311	g10399_i0.p1	neutral	neutral	PF00481	Protein_phosphatase_2C	IPR001932	PPMNAtype_phosphataseNAlike_domain	NA	PF00481	Protein_phosphatase_2C	Probable_protein_phosphatase_2C_48_OS=Oryza_sativa_subsp._japonica_OX=39947_GN=Os05g0358500_PE=2_SV=1	NA	notA-TR
g10399_i1.p1	2.5138870714296	1.9847980287261	3.10751135019903	0.638709824374085	0.523011720361651	0.643588449268311	g10399_i1.p1	neutral	neutral	PF00481	Protein_phosphatase_2C	IPR001932	PPMNAtype_phosphataseNAlike_domain	NA	PF00481	Protein_phosphatase_2C	Probable_protein_phosphatase_2C_48_OS=Oryza_sativa_subsp._japonica_OX=39947_GN=Os05g0358500_PE=2_SV=1	NA	notA-TR
g104_i0.p2	12142.624665762	-10.080525156953	0.857618379372014	-11.7540917958572	6.72802542827828e-32	1.23488101003599e-29	g104_i0.p2	down	down	PF14752	Retinol_binding_protein_receptor	IPR026612	Receptor_for_retinol_uptake_STRA6NAlike	GO:0034632|GO:0038023	PF14752	Retinol_binding_protein_receptor	NA	NA	notA-TR
g104_i1.p1	87.6372753494324	-11.1355196955074	1.57530803788434	-7.06878872430723	1.56291887999052e-12	3.01960628122078e-11	g104_i1.p1	down	down	PF14752	Retinol_binding_protein_receptor	IPR026612	Receptor_for_retinol_uptake_STRA6NAlike	GO:0034632|GO:0038023	PF14752	Retinol_binding_protein_receptor	NA	NA	notA-TR
g10400_i1.p1	18.8918328205746	-3.97559595341904	1.9192255466991	-2.071458438148	0.038315974620046	0.0915876543103909	g10400_i1.p1	neutral	neutral	PF01762	Galactosyltransferase	IPR002659	Glycosyl_transferase,_family_31	GO:0006486|GO:0016020|GO:0016758	PF01762	Galactosyltransferase	NA	NA	notA-TR
g10402_i0.p1	1.58965385268949	-1.08190666248655	1.95170151283688	-0.554340228447103	0.579346023858377	0.692202062885411	g10402_i0.p1	neutral	neutral	PF00722	Glycosyl_hydrolases_family_16	IPR000757	Glycoside_hydrolase_family_16	GO:0004553|GO:0005975	PF00722	Glycosyl_hydrolases_family_16	Beta-glucanase_OS=Rhodothermus_marinus_OX=29549_GN=bglA_PE=1_SV=1	NA	notA-TR
g10403_i0.p1	7.75723790238636	-1.81249244945516	1.79103511635001	-1.01198040893183	0.311547420681613	0.445555726830929	g10403_i0.p1	neutral	neutral	PF16124	RecQ_zincNAbinding	IPR032284	ATPNAdependent_DNA_helicase_RecQ,_zincNAbinding_domain	NA	PF16124	RecQ_zinc-binding	ATP-dependent_DNA_helicase_Q-like_4B_OS=Arabidopsis_thaliana_OX=3702_GN=RECQL4B_PE=2_SV=1	NA	notA-TR
g10404_i0.p1	4.68166418210155	4.02562853726972	3.10960250630868	1.29457978281875	0.195465230374928	0.314792677115361	g10404_i0.p1	neutral	neutral	PF09423	PhoDNAlike_phosphatase	IPR018946	PhoDNAlike_phosphatase,_metallophosphatase_domain	NA	PF09423	PhoD-like_phosphatase	Alkaline_phosphatase_D_OS=Bacillus_subtilis_(strain_168)_OX=224308_GN=phoD_PE=1_SV=3	NA	notA-TR
g10406_i0.p2	495.973329294463	-2.77269268469058	0.949528069302137	-2.92007448155628	0.00349947737392148	0.0126260278854656	g10406_i0.p2	down	down	PF13499	EFNAhand_domain_pair	IPR002048	EFNAhand_domain	GO:0005509	PF00036	EF_hand	NA	NA	notA-TR
g10407_i0.p1	290.748437648425	-2.32253791755901	0.886988223324564	-2.61845406340774	0.00883291833363174	0.0277667343236024	g10407_i0.p1	down	down	PF00777	Glycosyltransferase_family_29_(sialyltransferase)	IPR001675	Glycosyl_transferase_family_29	GO:0006486|GO:0008373	PF00777	Glycosyltransferase_family_2(sialyltransferase)	Beta-galactoside_alpha-2,6-sialyltransferase_2_OS=Oryzias_latipes_OX=8090_GN=st6gal2_PE=2_SV=1	NA	notA-TR
g10408_i0.p1	188.541545337629	-4.29415143391125	1.79177608492462	-2.39658932276234	0.016548459512368	0.0465061754940459	g10408_i0.p1	down	down	PF03016	Exostosin_family	IPR040911	Exostosin,_GT47_domain	NA	PF03016	Exostosin_family	NA	NA	notA-TR
g10408_i2.p1	1.12068595434617	2.30784802995147	3.11521588563582	0.740830849185412	0.458796007857505	0.586645213868752	g10408_i2.p1	neutral	neutral	PF03016	Exostosin_family	IPR040911	Exostosin,_GT47_domain	NA	PF03016	Exostosin_family	NA	NA	notA-TR
g1041_i0.p1	524.008871055907	-5.32379089343721	0.683390900487189	-7.79025721536808	6.6872919678718e-15	1.64910416896769e-13	g1041_i0.p1	down	down	PF13385	Concanavalin_ANAlike_lectin/glucanases_superfamily	NA	NA	NA	PF13385	Concanavalin_A-like_lectin/glucanases_superfamily	NA	NA	notA-TR
g10410_i0.p1	81.5174271076428	-2.15976082813917	1.17545852475118	-1.83737731503232	0.0661542133250902	0.139880573182598	g10410_i0.p1	neutral	neutral	PF13640	2OGNAFe(II)_oxygenase_superfamily	IPR044862	Prolyl_4NAhydroxylase_alpha_subunit,_Fe(2+)_2OG_dioxygenase_domain	NA	PF13414	TPR_repeat	Probable_prolyl_4-hydroxylase_10_OS=Arabidopsis_thaliana_OX=3702_GN=P4H10_PE=3_SV=1	NA	notA-TR
g10411_i0.p5	0.385286256840254	-3.33560416862229	3.13480077133974	-1.06405619110421	0.287303245128586	NA	g10411_i0.p5	NA	NA	PF04241	Protein_of_unknown_function_(DUF423)	IPR006696	Protein_of_unknown_function_DUF423	NA	PF04241	Protein_of_unknown_function_(DUF423)	Transmembrane_protein_256_homolog_OS=Bufo_gargarizans_OX=30331_PE=3_SV=1	NA	notA-TR
g10411_i1.p5	18.7126985762699	-2.168449679463	1.57026760620913	-1.38094275834804	0.167296561549027	0.27922384294098	g10411_i1.p5	neutral	neutral	PF04241	Protein_of_unknown_function_(DUF423)	IPR006696	Protein_of_unknown_function_DUF423	NA	PF04241	Protein_of_unknown_function_(DUF423)	Transmembrane_protein_256_homolog_OS=Bufo_gargarizans_OX=30331_PE=3_SV=1	NA	notA-TR
g10412_i0.p1	71.4841376795317	-3.33209743704272	1.49721425033198	-2.22553147373789	0.0260455806764658	0.0674630553966498	g10412_i0.p1	neutral	neutral	PF00884	Sulfatase	IPR000917	Sulfatase,_NNAterminal	GO:0008484	PF00884	Sulfatase	Arylsulfatase_B_OS=Homo_sapiens_OX=9606_GN=ARSB_PE=1_SV=1	NA	notA-TR
g10414_i0.p1	40.5159913895468	-10.0223943883581	1.80769254130978	-5.54430256214716	2.9512813252159e-08	3.18457474616843e-07	g10414_i0.p1	down	down	PF00439	Bromodomain	IPR001487	Bromodomain	GO:0005515	PF00439	Bromodomain	NA	NA	notA-TR
g10416_i0.p1	74.8551321973045	-0.868139945499628	0.865784693628208	-1.00272036672484	0.315995800324942	0.450051440258824	g10416_i0.p1	neutral	neutral	PF00483	Nucleotidyl_transferase	IPR005835	Nucleotidyl_transferase_domain	GO:0009058|GO:0016779	PF00483	Nucleotidyl_transferase	Mannose-1-phosphate_guanylyltransferase_1_OS=Arabidopsis_thaliana_OX=3702_GN=CYT1_PE=1_SV=1	NA	notA-TR
g1042_i0.p1	136.83650659862	-2.94621839371658	1.28360385372945	-2.2952707606451	0.0217176121921506	0.0580642766506608	g1042_i0.p1	neutral	neutral	PF20519	Polycystin_domain	IPR046791	Polycystin_domain	NA	PF20519	Polycystin_domain	Polycystin-2_OS=Oryzias_latipes_OX=8090_GN=pkd2_PE=1_SV=2	NA	notA-TR
g1042_i1.p1	136.83650659862	-2.94621839371658	1.28360385372945	-2.2952707606451	0.0217176121921506	0.0580642766506608	g1042_i1.p1	neutral	neutral	PF20519	Polycystin_domain	IPR046791	Polycystin_domain	NA	PF20519	Polycystin_domain	Polycystin-2_OS=Oryzias_latipes_OX=8090_GN=pkd2_PE=1_SV=2	NA	notA-TR
g1042_i1.p2	67.7207356544355	-0.931758972291751	1.75970891062813	-0.529496081234911	0.596461362175485	0.706835665942365	g1042_i1.p2	neutral	neutral	PF04446	tRNAHis_guanylyltransferase	IPR024956	tRNAHis_guanylyltransferase_catalytic_domain	GO:0000287|GO:0006400|GO:0008193	PF04446	tRNAHis_guanylyltransferase	Uncharacterized_protein_R259_OS=Acanthamoeba_polyphaga_mimivirus_OX=212035_GN=MIMI_R259_PE=4_SV=1	NA	notA-TR
g10420_i0.p1	6.33123500097604	-3.00141260078363	2.67522098691946	-1.12193071729741	0.261891898941964	0.39209066283224	g10420_i0.p1	neutral	neutral	PF00041	Fibronectin_type_III_domain	IPR003961	Fibronectin_type_III	GO:0005515	PF00041	Fibronectin_type_III_domain	Receptor-type_tyrosine-protein_phosphatase_F_OS=Bos_taurus_OX=9913_GN=PTPRF_PE=2_SV=1	NA	notA-TR
g10421_i0.p1	9.89609236337521	-0.558401466923267	1.42027224953605	-0.393165090077395	0.694197551893205	0.785177352757894	g10421_i0.p1	neutral	neutral	PF00027	Cyclic_nucleotideNAbinding_domain	IPR000595	Cyclic_nucleotideNAbinding_domain	NA	PF00027	Cyclic_nucleotide-binding_domain	cGMP-dependent_3',5'-cGMP_phosphodiesterase_A_OS=Dictyostelium_discoideum_OX=44689_GN=pdeD_PE=1_SV=1	NA	notA-TR
g10423_i1.p1	1.07096974071443	-4.79013295042658	3.09563445603287	-1.54738326454902	0.121770854316204	0.218687116839532	g10423_i1.p1	neutral	neutral	PF11977	Zc3h12aNAlike_Ribonuclease_NYN_domain	IPR021869	Ribonuclease_Zc3h12aNAlike,_NYN_domain	NA	PF11977	Zc3h12a-like_Ribonuclease_NYN_domain	NA	NA	notA-TR
g10425_i0.p2	473.20562457106	-1.49720467771911	0.442236780614141	-3.3855272635621	0.000710416521114356	0.00312904746769875	g10425_i0.p2	down	down	PF00022	Actin	IPR004000	Actin_family	NA	PF00022	Actin	Actin-related_protein_2_OS=Acanthamoeba_castellanii_OX=5755_GN=arp2_PE=2_SV=1	NA	notA-TR
g10425_i1.p1	1.63210416452074	-5.38956125563811	3.08781906394379	-1.74542651108401	0.0809106542545882	0.162739632243427	g10425_i1.p1	neutral	neutral	PF00022	Actin	IPR004000	Actin_family	NA	PF00022	Actin	Actin-related_protein_2_OS=Acanthamoeba_castellanii_OX=5755_GN=arp2_PE=2_SV=1	NA	notA-TR
g10425_i2.p2	473.20562457106	-1.49720467771911	0.442236780614141	-3.3855272635621	0.000710416521114356	0.00312904746769875	g10425_i2.p2	down	down	PF00022	Actin	IPR004000	Actin_family	NA	PF00022	Actin	Actin-related_protein_2_OS=Acanthamoeba_castellanii_OX=5755_GN=arp2_PE=2_SV=1	NA	notA-TR
g10425_i3.p1	1369.37446181932	-4.70653243777943	1.42237035264223	-3.30893598072854	0.000936512486223745	0.00398289057365199	g10425_i3.p1	down	down	PF00022	Actin	IPR004000	Actin_family	NA	PF00022	__Actin	Actin-related_protein_2_OS=Acanthamoeba_castellanii_OX=5755_GN=arp2_PE=2_SV=1	NA	notA-TR
g10427_i0.p1	156.473479891343	-6.0461227736223	1.63782340754992	-3.69155963075832	0.000222883125883997	0.00111218658174875	g10427_i0.p1	down	down	PF03476	MOSC_NNAterminal_beta_barrel_domain	IPR005303	MOSC,_NNAterminal_beta_barrel	NA	PF03476	MOSC_N-terminal_beta_barrel_domain	Mitochondrial_amidoxime_reducing_component_2_OS=Bos_taurus_OX=9913_GN=MTARC2_PE=2_SV=1	NA	notA-TR
g10427_i1.p1	613.341614934438	-10.0903996134634	1.54114366114963	-6.54734523966204	5.85688626050047e-11	9.43268877153369e-10	g10427_i1.p1	down	down	PF03473	MOSC_domain	IPR005302	Molybdenum_cofactor_sulfurase,_CNAterminal	GO:0003824|GO:0030151|GO:0030170	PF03476	MOSC_N-terminal_beta_barrel_domain	Mitochondrial_amidoxime_reducing_component_2_OS=Bos_taurus_OX=9913_GN=MTARC2_PE=2_SV=1	NA	notA-TR
g10428_i0.p3	75.3358707520009	1.00450026954834	1.31431536802043	0.764276439269887	0.444702522741875	0.574239353972473	g10428_i0.p3	neutral	neutral	PF02824	TGS_domain	IPR004095	TGS	NA	PF02824	TGS_domain	Developmentally-regulated_GTP-binding_protein_1_homolog_OS=Dictyostelium_discoideum_OX=44689_GN=drg1_PE=3_SV=1	NA	notA-TR
g10428_i1.p1	612.923986486668	-2.63541401783588	1.02629684019143	-2.56788671135762	0.0102320589822512	0.0313824053464581	g10428_i1.p1	down	down	PF16897	CNAterminal_region_of_MMR_HSR1_domain	IPR031662	GTP_binding_protein,_second_domain	NA	PF16897	C-terminal_region_of_MMR_HSRdomain	Developmentally-regulated_G-protein_3_OS=Arabidopsis_thaliana_OX=3702_GN=DRG3_PE=1_SV=1	NA	notA-TR
g10430_i0.p2	76.2622482220975	0.824823445892511	1.06409636976826	0.775139798730958	0.438257056609445	0.568702824292309	g10430_i0.p2	neutral	neutral	PF03417	AcylNAcoenzyme_A:6NAaminopenicillanic_acid_acylNAtransferase	IPR005079	Peptidase_C45	NA	PF03417	Acyl-coenzyme_A:6-aminopenicillanic_acid_acyl-transferase	NA	NA	notA-TR
g10430_i1.p1	146.096859400671	-2.83948536373048	1.74012547506846	-1.63177046966614	0.102727848419614	0.193348822046541	g10430_i1.p1	neutral	neutral	PF03417	AcylNAcoenzyme_A:6NAaminopenicillanic_acid_acylNAtransferase	IPR005079	Peptidase_C45	NA	PF03417	Acyl-coenzyme_A:6-aminopenicillanic_acid_acyl-transferase	NA	NA	notA-TR
g10431_i0.p1	119.15501982132	-4.85321830609776	1.49381139702335	-3.24888290166251	0.00115859161544389	0.00481033610445083	g10431_i0.p1	down	down	PF05183	RNA_dependent_RNA_polymerase	IPR007855	RNANAdependent_RNA_polymerase,_eukaryoticNAtype	GO:0003968	PF05183	RNA_dependent_RNA_polymerase	Probable_RNA-dependent_RNA_polymerase_4_OS=Oryza_sativa_subsp._japonica_OX=39947_GN=RDR4_PE=2_SV=2	NA	notA-TR
g10432_i0.p3	33.8600859568582	4.22169147336397	1.54223544455921	2.7373845467354	0.00619298537837041	0.0206226854509954	g10432_i0.p3	UP	UP	PF00428	60s_Acidic_ribosomal_protein	NA	NA	NA	PF00428	60s_Acidic_ribosomal_protein	60S_acidic_ribosomal_protein_P0_OS=Oryza_sativa_subsp._japonica_OX=39947_GN=60SP0_PE=1_SV=3	NA	notA-TR
g10432_i1.p1	118.291165911903	0.165004091244459	1.45779990807188	0.113187063828737	0.909882251327157	0.940858524350206	g10432_i1.p1	neutral	neutral	PF17777	Insertion_domain_in_60S_ribosomal_protein_L10P	IPR040637	60S_ribosomal_protein_L10P,_insertion_domain	NA	PF00466	Ribosomal_protein_L10	60S_acidic_ribosomal_protein_P0_OS=Oryza_sativa_subsp._japonica_OX=39947_GN=60SP0_PE=1_SV=3	NA	notA-TR
g10433_i0.p1	143.015165398932	-2.13663167952198	1.66347360581485	-1.28443978434834	0.198988120085585	0.318996739267527	g10433_i0.p1	neutral	neutral	PF00173	Cytochrome_b5NAlike_Heme/Steroid_binding_domain	IPR001199	Cytochrome_b5NAlike_heme/steroid_binding_domain	NA	PF00487	Fatty_acid_desaturase	Cytochrome_b5-related_protein_OS=Drosophila_melanogaster_OX=7227_GN=Cyt-b5-r_PE=2_SV=2	NA	notA-TR
g10435_i0.p1	11.9351041432737	0.571156398794662	2.2797110220716	0.25053894693883	0.802170589535551	0.865129500071582	g10435_i0.p1	neutral	neutral	PF00076	RNA_recognition_motif._(a.k.a._RRM,_RBD,_or_RNP_domain)	NA	NA	NA	NA	NA	Splicing_factor_U2AF_50_kDa_subunit_OS=Drosophila_melanogaster_OX=7227_GN=U2af50_PE=1_SV=1	NA	notA-TR
g10435_i1.p1	150.597773623822	-1.9593464799719	1.38898493990479	-1.41063191088754	0.158353177263003	0.267585785220144	g10435_i1.p1	neutral	neutral	PF00076	RNA_recognition_motif._(a.k.a._RRM,_RBD,_or_RNP_domain)	IPR000504	RNA_recognition_motif_domain	GO:0003723	PF00076	RNA_recognition_motif._(a.k.a._RRM,_RBD,_or_RNP_domain)	Splicing_factor_U2AF_65_kDa_subunit_OS=Homo_sapiens_OX=9606_GN=U2AF2_PE=1_SV=4	NA	notA-TR
g10436_i0.p1	87.3190976408043	-2.69487516648887	1.35954385659415	-1.98219068360172	0.047457902996759	0.108349913407794	g10436_i0.p1	neutral	neutral	PF04117	Mpv17_/_PMP22_family	IPR007248	Mpv17/PMP22	GO:0016020	PF04117	Mpv1/_PMP2family	Peroxisomal_membrane_protein_2_OS=Bos_taurus_OX=9913_GN=PXMP2_PE=2_SV=3	NA	notA-TR
g10437_i0.p1	16.7605810314662	1.10209102156494	1.78074048138204	0.61889479858941	0.535985665297085	0.655211118106704	g10437_i0.p1	neutral	neutral	PF13383	Methyltransferase_domain	IPR025714	Methyltransferase_domain	NA	NA	NA	NA	NA	notA-TR
g10437_i1.p1	75.6061801172974	-3.05234698625167	2.21058288814382	-1.38078829915066	0.16734406221877	0.279279926139736	g10437_i1.p1	neutral	neutral	PF13383	Methyltransferase_domain	IPR025714	Methyltransferase_domain	NA	PF13383	Methyltransferase_domain	NA	NA	notA-TR
g10440_i0.p1	42.3553119517266	-1.48363629459683	1.21662761122557	-1.21946623675776	0.222667283123347	0.347546529012787	g10440_i0.p1	neutral	neutral	PF12345	Protein_of_unknown_function_(DUF3641)	IPR024521	Domain_of_unknown_function_DUF3641	NA	PF12345	Protein_of_unknown_function_(DUF3641)	NA	NA	notA-TR
g10441_i0.p1	96.3838349683924	-1.47574756560359	1.36605976641357	-1.08029502214093	0.280010825683121	0.412661056248765	g10441_i0.p1	neutral	neutral	PF13621	CupinNAlike_domain	IPR041667	CupinNAlike_domain_8	NA	PF13621	Cupin-like_domain	Hypoxia-inducible_factor_1-alpha_inhibitor_OS=Danio_rerio_OX=7955_GN=hif1an_PE=2_SV=2	NA	notA-TR
g10444_i0.p1	12.5475518855948	-2.92935167678479	1.72234899443559	-1.70078868234527	0.0889826752448538	0.174487766881045	g10444_i0.p1	neutral	neutral	PF03031	NLI_interacting_factorNAlike_phosphatase	IPR004274	FCP1_homology_domain	NA	PF03031	NLI_interacting_factor-like_phosphatase	Ubiquitin-like_domain-containing_CTD_phosphatase_1_OS=Danio_rerio_OX=7955_GN=ublcp1_PE=2_SV=1	NA	notA-TR
g10446_i0.p1	0	0	0	0	1	NA	g10446_i0.p1	NA	neutral	PF01243	Pyridoxamine_5'NAphosphate_oxidase	IPR011576	Pyridoxamine_5'NAphosphate_oxidase,_putative	NA	PF01243	Pyridoxamine_5'-phosphate_oxidase	NA	NA	notA-TR
g10446_i0.p4	0	0	0	0	1	NA	g10446_i0.p4	NA	neutral	NA	Nitrilase_OS=Pseudomonas_syringae_pv._syringae_(strain_B728a)_OX=205918_GN=Psyr_0007_PE=1_SV=1	NA	NA	NA	NA	NA	NA	NA	notA-TR
g10447_i0.p1	356.648165098999	7.75050990395697	1.65396858361533	4.6860079331226	2.78585469565028e-06	2.08036391338069e-05	g10447_i0.p1	UP	UP	PF13946	Domain_of_unknown_function_(DUF4214)	IPR025282	Domain_of_unknown_function_DUF4214	NA	PF13946	Domain_of_unknown_function_(DUF4214)	NA	NA	notA-TR
g10449_i0.p1	4247.14128189173	-5.55889501512633	0.636127025466345	-8.73865563414964	2.35900752271224e-18	8.03069238579135e-17	g10449_i0.p1	down	down	PF00413	__Matrixin	NA	NA	NA	NA	NA	NA	NA	notA-TR
g10450_i0.p2	50.6420012559351	6.99551745390361	1.95554890361898	3.57726541175091	0.000347207583288255	0.00165541257262733	g10450_i0.p2	UP	UP	PF00069	Protein_kinase_domain	IPR000719	Protein_kinase_domain	GO:0004672|GO:0005524|GO:0006468	PF00069	Protein_kinase_domain	Casein_kinase_II_subunit_alpha_OS=Gallus_gallus_OX=9031_GN=CSNK2A1_PE=2_SV=1	NA	notA-TR
g10450_i1.p2	254.813526919288	-2.31349478787072	1.13520322670419	-2.03795649399925	0.0415542839769057	0.0977058956920501	g10450_i1.p2	neutral	neutral	PF00069	Protein_kinase_domain	IPR000719	Protein_kinase_domain	GO:0004672|GO:0005524|GO:0006468	PF00069	Protein_kinase_domain	Casein_kinase_II_subunit_alpha-1_OS=Arabidopsis_thaliana_OX=3702_GN=CKA1_PE=1_SV=3	NA	notA-TR
g10450_i2.p1	1186.58707041815	-4.25641780127353	1.01872372917878	-4.17818656752478	2.93842579707652e-05	0.000178902474307969	g10450_i2.p1	down	down	PF00069	Protein_kinase_domain	IPR000719	Protein_kinase_domain	GO:0004672|GO:0005524|GO:0006468	PF00069	Protein_kinase_domain	Casein_kinase_II_subunit_alpha_OS=Zea_mays_OX=4577_GN=ACK2_PE=1_SV=1	NA	notA-TR
g10451_i0.p1	607.792486880237	-5.38816885541155	1.36059401891842	-3.96015915143796	7.48998292386213e-05	0.000415865603309337	g10451_i0.p1	down	down	PF03567	Sulfotransferase_family	IPR005331	Sulfotransferase	GO:0008146|GO:0016020	NA	NA	NA	NA	notA-TR
g10452_i0.p1	0.167408609437341	-2.25955259042625	3.14693935352792	-0.718015931223191	0.47274746386248	NA	g10452_i0.p1	NA	NA	NA	Cysteine--tRNA_ligase,_cytoplasmic_OS=Drosophila_pseudoobscura_pseudoobscura_OX=46245_GN=Aats-cys_PE=3_SV=1	NA	NA	NA	NA	NA	NA	NA	notA-TR
g10453_i0.p1	59.9030292946586	-4.54606972580234	1.54965744445088	-2.93359654553412	0.003350594304549	0.0121734706609673	g10453_i0.p1	down	down	PF00069	Protein_kinase_domain	IPR000719	Protein_kinase_domain	GO:0004672|GO:0005524|GO:0006468	PF00069	Protein_kinase_domain	Serine/threonine-protein_kinase_SRK2F_OS=Arabidopsis_thaliana_OX=3702_GN=SRK2F_PE=1_SV=1	NA	notA-TR
g10453_i1.p1	126.065513836971	-2.07836451501098	1.69593151555224	-1.22550026103749	0.220386791793909	0.344751407904075	g10453_i1.p1	neutral	neutral	PF00069	Protein_kinase_domain	IPR000719	Protein_kinase_domain	GO:0004672|GO:0005524|GO:0006468	PF00069	Protein_kinase_domain	Serine/threonine-protein_kinase_SRK2F_OS=Arabidopsis_thaliana_OX=3702_GN=SRK2F_PE=1_SV=1	NA	notA-TR
g10456_i1.p1	46.0865297702029	-1.09402801423671	1.84772662935284	-0.592094088409544	0.553787585311076	0.671056474128486	g10456_i1.p1	neutral	neutral	PF13561	EnoylNA(Acyl_carrier_protein)_reductase	NA	NA	NA	PF13561	Enoyl-(Acyl_carrier_protein)_reductase	3beta-hydroxysteroid_dehydrogenase_1_OS=Eggerthella_lenta_(strain_ATCC_25559_/_DSM_2243_/_CCUG_17323_/_JCM_9979_/_KCTC_3265_/_NCTC_11813_/_VPI_0255_/_1899_B)_OX=479437_GN=Elen_0198_PE=1_SV=1	NA	notA-TR
g10459_i0.p2	53.467638554597	-2.43864572112844	1.59955556539676	-1.52457705995575	0.127364622780963	0.225575445220363	g10459_i0.p2	neutral	neutral	PF04185	Phosphoesterase_family	IPR007312	Phosphoesterase	GO:0016788	PF04185	Phosphoesterase_family	Non-specific_phospholipase_C2_OS=Arabidopsis_thaliana_OX=3702_GN=NPC2_PE=2_SV=1	NA	notA-TR
g1046_i0.p1	646.953031181599	-2.55384078434113	0.715407989036644	-3.56976833286428	0.000357297065692644	0.00169722995169222	g1046_i0.p1	down	down	PF02770	Acyl-CoA_dehydrogenase,_middle_domain	NA	NA	NA	NA	NA	Acyl-coenzyme_A_oxidase_2_OS=Yarrowia_lipolytica_(strain_CLIB_122_/_E_150)_OX=284591_GN=POX2_PE=1_SV=1	NA	notA-TR
g1046_i0.p2	9.69170048234	-7.95804918371277	2.39094458619387	-3.32841222237657	0.00087342523966775	0.00374902446479621	g1046_i0.p2	down	down	PF14555	UBANAlike_domain	NA	NA	NA	PF12796	Ankyrin_repeats_(copies)	NA	NA	notA-TR
g10460_i0.p3	25.1620457134312	-5.80655191999887	1.7836359358182	-3.25545802447361	0.00113209629652115	0.00471480493280509	g10460_i0.p3	down	down	PF13499	EFNAhand_domain_pair	IPR002048	EFNAhand_domain	GO:0005509	PF13499	EF-hand_domain_pair	Probable_calcium-binding_protein_CML32_OS=Arabidopsis_thaliana_OX=3702_GN=CML32_PE=2_SV=1	NA	notA-TR
g10461_i0.p3	24.7713951011467	-7.75437568558641	1.66006307345492	-4.67113316932472	2.99542654662914e-06	2.22490188010355e-05	g10461_i0.p3	down	down	PF03016	Exostosin_family	IPR040911	Exostosin,_GT47_domain	NA	PF03016	Exostosin_family	NA	NA	notA-TR
g10464_i1.p2	35.1435768114811	-2.10637941013107	1.38710725323554	-1.51854112594232	0.128878040095103	0.227536869511256	g10464_i1.p2	neutral	neutral	PF00808	HistoneNAlike_transcription_factor_(CBF/NFNAY)_and_archaeal_histone	IPR003958	Transcription_factor_CBF/NFNAY/archaeal_histone_domain	NA	PF00505	HMG_(high_mobility_group)_box	Non-histone_chromosomal_protein_6_OS=Neurospora_crassa_(strain_ATCC_24698_/_74-OR23-1A_/_CBS_708.71_/_DSM_1257_/_FGSC_987)_OX=367110_GN=nhp-1_PE=3_SV=1	NA	notA-TR
g10469_i0.p1	1.91850594614835	-5.62211708668936	3.08555580116964	-1.8220759723607	0.0684434589395813	0.143463832360835	g10469_i0.p1	neutral	neutral	PF02197	Regulatory_subunit_of_type_II_PKA_RNAsubunit	IPR003117	cAMPNAdependent_protein_kinase_regulatory_subunit,_dimerizationNAanchoring_domain	NA	PF02197	Regulatory_subunit_of_type_II_PKA_R-subunit	NA	NA	notA-TR
g10469_i1.p1	231.207853674931	-1.93793771349709	0.868160597812918	-2.23223412624251	0.0255994930386499	0.0665423674190629	g10469_i1.p1	neutral	neutral	PF02197	Regulatory_subunit_of_type_II_PKA_RNAsubunit	IPR003117	cAMPNAdependent_protein_kinase_regulatory_subunit,_dimerizationNAanchoring_domain	NA	PF13499	EF-hand_domain_pair	NA	NA	notA-TR
g10470_i0.p1	221.152595996788	-4.76685504639632	1.4757010370179	-3.23023087117238	0.0012369029348249	0.00509309475414801	g10470_i0.p1	down	down	PF13870	Domain_of_unknown_function_(DUF4201)	IPR025254	Domain_of_unknown_function_DUF4201	NA	PF13870	Domain_of_unknown_function_(DUF4201)	Coiled-coil_domain-containing_protein_96_OS=Mus_musculus_OX=10090_GN=Ccdc96_PE=2_SV=1	NA	notA-TR
g10471_i0.p1	91.4198298791139	-2.53021488864693	1.15357419394983	-2.1933698776526	0.0282807407692182	0.071999290873739	g10471_i0.p1	neutral	neutral	PF00149	CalcineurinNAlike_phosphoesterase	IPR004843	CalcineurinNAlike_phosphoesterase_domain,_ApaH_type	GO:0016787	PF00149	Calcineurin-like_phosphoesterase	Tyrosine-protein_phosphatase_RLPH2_OS=Arabidopsis_thaliana_OX=3702_GN=RLPH2_PE=1_SV=1	NA	notA-TR
g10472_i0.p1	149.14896569288	-1.4788940099711	1.4449719938991	-1.02347589864387	0.306082889642417	0.439784496323616	g10472_i0.p1	neutral	neutral	PF13524	Glycosyl_transferases_group_1	NA	NA	NA	PF13524	Glycosyl_transferases_group_1	NA	NA	notA-TR
g10473_i0.p1	50.9508652190854	-4.32667029982999	1.55092434325823	-2.78973653269275	0.00527509487981438	0.0179701495468262	g10473_i0.p1	down	down	PF01129	NAD:arginine_ADPNAribosyltransferase	IPR000768	NAD:arginine_ADPNAribosyltransferase,_ART	GO:0106274	PF01129	NAD:arginine_ADP-ribosyltransferase	NA	NA	notA-TR
g10474_i0.p1	169.926326888892	-0.483184874776479	0.577509643461787	-0.836669794603094	0.402778202076904	0.535661759209591	g10474_i0.p1	neutral	neutral	PF17801	Alpha_galactosidase_CNAterminal_beta_sandwich_domain	IPR041233	Alpha_galactosidase,_CNAterminal_beta_sandwich_domain	NA	PF16499	Alpha_galactosidase_A	Alpha-galactosidase_3_OS=Arabidopsis_thaliana_OX=3702_GN=AGAL3_PE=1_SV=1	NA	notA-TR
g10476_i0.p1	21.3865673586938	-8.75845514006721	1.41612074038422	-6.18482230384597	6.2172463336838e-10	8.64727262735258e-09	g10476_i0.p1	down	down	PF03283	Pectinacetylesterase	IPR004963	Pectinacetylesterase/NOTUM	GO:0016787	PF03283	Pectinacetylesterase	Pectin_acetylesterase_7_OS=Arabidopsis_thaliana_OX=3702_GN=PAE7_PE=2_SV=1	NA	notA-TR
g10477_i0.p1	1.98987585456688	-0.717614272391763	3.06747815577033	-0.233942749043489	0.815029424962104	0.875059408518006	g10477_i0.p1	neutral	neutral	PF02397	Bacterial_sugar_transferase	IPR003362	Bacterial_sugar_transferase	NA	PF02397	Bacterial_sugar_transferase	Exopolysaccharide_production_protein_ExoY_OS=Rhizobium_meliloti_(strain_1021)_OX=266834_GN=exoY_PE=3_SV=1	NA	notA-TR
g10477_i0.p2	12.6846691307558	1.01960067968814	2.33395519169789	0.436855293244257	0.662216296048372	0.75947021683332	g10477_i0.p2	neutral	neutral	PF00072	Response_regulator_receiver_domain	IPR001789	Signal_transduction_response_regulator,_receiver_domain	GO:0000160	PF00072	Response_regulator_receiver_domain	Phosphate_regulon_transcriptional_regulatory_protein_PhoB_OS=Haemophilus_influenzae_(strain_ATCC_51907_/_DSM_11121_/_KW20_/_Rd)_OX=71421_GN=phoB_PE=3_SV=1	NA	notA-TR
g10478_i0.p1	77.0402467124902	-2.0010097942965	2.00721284206492	-0.996909621322454	0.318808381121498	0.452927525919059	g10478_i0.p1	neutral	neutral	PF01926	50S_ribosomeNAbinding_GTPase	IPR006073	GTP_binding_domain	GO:0005525	PF06071	Protein_of_unknown_function_(DUF933)	Ribosome-binding_ATPase_YchF_OS=Bacillus_subtilis_(strain_168)_OX=224308_GN=ychF_PE=2_SV=1	NA	notA-TR
g10479_i0.p2	3.39288749347764	-6.44438631686003	2.64634586473552	-2.435201839161	0.014883485001688	0.0427027725104259	g10479_i0.p2	down	down	PF00735	Septin	IPR030379	SeptinNAtype_guanine_nucleotideNAbinding_(G)_domain	GO:0005525	PF00735	Septin	Septin-7_OS=Xenopus_laevis_OX=8355_GN=septin7_PE=2_SV=1	NA	notA-TR
g10479_i2.p1	0.0905539814596488	-1.93895894342211	3.14693935352792	-0.616141185322943	0.537801341897826	NA	g10479_i2.p1	NA	NA	PF00735	Septin	IPR030379	SeptinNAtype_guanine_nucleotideNAbinding_(G)_domain	GO:0005525	PF00735	Septin	Septin-7_OS=Xenopus_laevis_OX=8355_GN=septin7_PE=2_SV=1	NA	notA-TR
g10479_i3.p2	32.7505565305284	5.50300124379959	1.23699292778041	4.44869256744569	8.63945714441478e-06	5.85658172533021e-05	g10479_i3.p2	UP	UP	PF00735	Septin	IPR030379	SeptinNAtype_guanine_nucleotideNAbinding_(G)_domain	GO:0005525	PF00735	Septin	Septin-7_OS=Xenopus_laevis_OX=8355_GN=septin7_PE=2_SV=1	NA	notA-TR
g1048_i0.p1	481.567263374	-5.97544335831273	1.29854575170288	-4.601642530097	4.19172164574232e-06	3.03153614998578e-05	g1048_i0.p1	down	down	PF09612	Bacterial_protein_of_unknown_function_(HtrL_YibB)	IPR011735	WlaTC/HtrL_glycosyltransferase	NA	PF09612	Bacterial_protein_of_unknown_function_(HtrL_YibB)	NA	NA	notA-TR
g10481_i0.p1	1.99559608276158	-0.867043076530714	1.83818627703768	-0.471684011224364	0.637152351228181	0.740089811823494	g10481_i0.p1	neutral	neutral	NA	PX_domain-containing_protein_kinase-like_protein_OS=Mus_musculus_OX=10090_GN=Pxk_PE=1_SV=2	NA	NA	NA	NA	NA	NA	NA	notA-TR
g10483_i0.p1	2.21142934972282	-5.82896486276175	2.80365436731452	-2.07905971959911	0.0376118617923349	0.0902066829023555	g10483_i0.p1	neutral	neutral	PF17746	SfsA_NNAterminal_OB_domain	IPR041465	SfsA,_NNAterminal_OB_domain	NA	PF03749	Sugar_fermentation_stimulation_protein_RE_domain	Sugar_fermentation_stimulation_protein_homolog_OS=Methylobacterium_radiotolerans_(strain_ATCC_27329_/_DSM_1819_/_JCM_2831_/_NBRC_15690_/_NCIMB_10815_/_0-1)_OX=426355_GN=sfsA_PE=3_SV=1	NA	notA-TR
g10483_i1.p2	15.3271099028415	1.26902976138874	1.52244625498371	0.833546509267294	0.404536578948891	0.537388369874672	g10483_i1.p2	neutral	neutral	PF17746	SfsA_NNAterminal_OB_domain	IPR041465	SfsA,_NNAterminal_OB_domain	NA	PF03749	Sugar_fermentation_stimulation_protein_RE_domain	Sugar_fermentation_stimulation_protein_homolog_OS=Dinoroseobacter_shibae_(strain_DSM_16493_/_NCIMB_14021_/_DFL_12)_OX=398580_GN=sfsA_PE=3_SV=1	NA	notA-TR
g10484_i0.p1	0	0	0	0	1	NA	g10484_i0.p1	NA	neutral	PF00168	C2_domain	IPR000008	C2_domain	NA	PF00168	Cdomain	Protein_C2-DOMAIN_ABA-RELATED_3_OS=Arabidopsis_thaliana_OX=3702_GN=CAR3_PE=3_SV=1	NA	notA-TR
g10486_i0.p1	12.5813154148711	1.84790399554871	2.08205400274852	0.887538936602645	0.374788812857844	0.509352020901503	g10486_i0.p1	neutral	neutral	PF05686	Glycosyl_transferase_family_90	IPR006598	Glycosyl_transferase_CAP10_domain	NA	PF05686	Glycosyl_transferase_family_90	Protein_O-glucosyltransferase_1_OS=Rattus_norvegicus_OX=10116_GN=Poglut1_PE=3_SV=1	NA	notA-TR
g1049_i0.p2	71.1995672765685	-2.07800782894487	1.44887208314754	-1.43422449304882	0.151508209622195	0.258604068846651	g1049_i0.p2	neutral	neutral	PF00168	C2_domain	IPR000008	C2_domain	NA	PF00027	Cyclic_nucleotide-binding_domain	NA	NA	notA-TR
g1049_i1.p2	71.1995672765685	-2.07800782894487	1.44887208314754	-1.43422449304882	0.151508209622195	0.258604068846651	g1049_i1.p2	neutral	neutral	PF00168	C2_domain	IPR000008	C2_domain	NA	PF00027	Cyclic_nucleotide-binding_domain	NA	NA	notA-TR
g10490_i0.p2	0.130647333794461	-2.25955259042625	3.14693935352792	-0.718015931223191	0.47274746386248	NA	g10490_i0.p2	NA	NA	PF00856	SET_domain	IPR001214	SET_domain	GO:0005515	PF00856	SET_domain	Probable_histone-lysine_N-methyltransferase_CG1716_OS=Drosophila_melanogaster_OX=7227_GN=Set2_PE=1_SV=2	NA	notA-TR
g10490_i1.p1	170.520663946102	-2.20676984642153	0.91950528929906	-2.39995340114221	0.0163971590849697	0.046161752927678	g10490_i1.p1	down	down	PF00856	SET_domain	IPR001214	SET_domain	GO:0005515	PF00856	SET_domain	Probable_histone-lysine_N-methyltransferase_CG1716_OS=Drosophila_melanogaster_OX=7227_GN=Set2_PE=1_SV=2	NA	notA-TR
g10492_i0.p1	78.5177446440305	-5.59297431454161	1.81155201322087	-3.08739372301959	0.00201919958972647	0.00783885068101092	g10492_i0.p1	down	down	PF12796	Ankyrin_repeats_(3_copies)	IPR002110	Ankyrin_repeat	GO:0005515	PF12796	Ankyrin_repeats_(copies)	Poly_[ADP-ribose]_polymerase_tankyrase_OS=Drosophila_melanogaster_OX=7227_GN=Tnks_PE=1_SV=1	NA	notA-TR
g10493_i0.p2	42.2440556429277	-1.80264160232283	1.56238403214101	-1.15377625810255	0.248591910247249	0.377383354475659	g10493_i0.p2	neutral	neutral	PF00271	Helicase_conserved_CNAterminal_domain	IPR001650	Helicase,_CNAterminal	NA	NA	NA	DEAD-box_ATP-dependent_RNA_helicase_20_OS=Arabidopsis_thaliana_OX=3702_GN=RH20_PE=2_SV=1	NA	notA-TR
g10493_i0.p3	67.1966166249188	1.00706310880011	0.821455397319252	1.225949834996	0.220217553443229	0.344560083619144	g10493_i0.p3	neutral	neutral	PF00254	FKBPNAtype_peptidylNAprolyl_cisNAtrans_isomerase	IPR001179	FKBPNAtype_peptidylNAprolyl_cisNAtrans_isomerase_domain	GO:0003755	PF00254	FKBP-type_peptidyl-prolyl_cis-trans_isomerase	FK506-binding_protein_2_OS=Cryptococcus_neoformans_var._neoformans_serotype_D_(strain_JEC21_/_ATCC_MYA-565)_OX=214684_GN=FPR2_PE=3_SV=1	NA	notA-TR
g10494_i0.p2	59.4670989973486	0.667207264115246	0.684665874701172	0.974500539268813	0.329808071511423	0.463912207442387	g10494_i0.p2	neutral	neutral	PF08740	BCS1_N_terminal	IPR014851	BCS1,_NNAterminal	NA	PF08740	BCSN_terminal	Mitochondrial_chaperone_BCS1_OS=Mus_musculus_OX=10090_GN=Bcs1l_PE=1_SV=1	NA	notA-TR
g10495_i0.p3	56.8327097116147	-0.532754301278534	1.45742961758112	-0.365543759267593	0.714705548187196	0.800569911343426	g10495_i0.p3	neutral	neutral	PF03407	NucleotideNAdiphosphoNAsugar_transferase	IPR005069	NucleotideNAdiphosphoNAsugar_transferase	NA	PF03407	Nucleotide-diphospho-sugar_transferase	Arabinosyltransferase_XEG113_OS=Arabidopsis_thaliana_OX=3702_GN=XEG113_PE=2_SV=1	NA	notA-TR
g10496_i0.p1	72.9079637962957	1.4958983417623	1.61829704065283	0.924365740147957	0.355295925767614	0.489684837402093	g10496_i0.p1	neutral	neutral	PF04101	Glycosyltransferase_family_28_CNAterminal_domain	IPR007235	Glycosyl_transferase,_family_28,_CNAterminal	GO:0016758	PF06925	Monogalactosyldiacylglycerol_(MGDG)_synthase	Probable_monogalactosyldiacylglycerol_synthase_1,_chloroplastic_OS=Oryza_sativa_subsp._japonica_OX=39947_GN=MGD1_PE=2_SV=1	NA	notA-TR
g10497_i0.p1	61.0970543935088	5.64283627967526	0.941824910245086	5.99138567932638	2.08060558724276e-09	2.68322414904843e-08	g10497_i0.p1	UP	UP	PF00481	Protein_phosphatase_2C	IPR001932	PPMNAtype_phosphataseNAlike_domain	NA	PF00481	Protein_phosphatase_2C	Probable_protein_phosphatase_2C_65_OS=Oryza_sativa_subsp._japonica_OX=39947_GN=Os07g0646100_PE=2_SV=1	NA	notA-TR
g105_i0.p1	39.6720009686531	2.18438127440849	0.880421150599275	2.48106405999181	0.0130990829485363	0.0384319632851489	g105_i0.p1	UP	UP	PF08449	UAA_transporter_family	IPR013657	SLC35B1NA4/HUT1	GO:0055085	PF08449	UAA_transporter_family	Adenosine_3'-phospho_5'-phosphosulfate_transporter_2_OS=Aedes_aegypti_OX=7159_GN=Papst2_PE=3_SV=1	NA	otherTR
g105_i0.p3	22.285470377436	-4.94175706818071	1.5597156064936	-3.16837059756701	0.00153295974300033	0.0061509890000213	g105_i0.p3	down	down	PF00313	'ColdNAshock'_DNANAbinding_domain	IPR002059	ColdNAshock_protein,_DNANAbinding	GO:0003676	PF00313	'Cold-shock'_DNA-binding_domain	Cold_shock_domain-containing_protein_4_OS=Arabidopsis_thaliana_OX=3702_GN=CSP4_PE=1_SV=1	NA	notA-TR
g105_i0.p5	3.39022237199272	-0.812604332062306	2.22001170640543	-0.366036057250368	0.714338170037096	0.800331178257057	g105_i0.p5	neutral	neutral	PF00612	IQ_calmodulinNAbinding_motif	IPR000048	IQ_motif,_EFNAhand_binding_site	GO:0005515	NA	NA	NA	NA	notA-TR
g105_i1.p2	22.285470377436	-4.94175706818071	1.5597156064936	-3.16837059756701	0.00153295974300033	0.0061509890000213	g105_i1.p2	down	down	PF00313	'ColdNAshock'_DNANAbinding_domain	IPR002059	ColdNAshock_protein,_DNANAbinding	GO:0003676	PF00313	'Cold-shock'_DNA-binding_domain	Cold_shock_domain-containing_protein_4_OS=Arabidopsis_thaliana_OX=3702_GN=CSP4_PE=1_SV=1	NA	notA-TR
g105_i1.p3	8.70136774234965	-2.26169136534805	2.72029049905958	-0.831415382338735	0.405739012233583	0.538428985377342	g105_i1.p3	neutral	neutral	PF08449	UAA_transporter_family	IPR013657	SLC35B1NA4/HUT1	GO:0055085	PF08449	UAA_transporter_family	Adenosine_3'-phospho_5'-phosphosulfate_transporter_2_OS=Aedes_aegypti_OX=7159_GN=Papst2_PE=3_SV=1	NA	otherTR
g105_i1.p6	3.39022237199272	-0.812604332062306	2.22001170640543	-0.366036057250368	0.714338170037096	0.800331178257057	g105_i1.p6	neutral	neutral	PF00612	IQ_calmodulinNAbinding_motif	IPR000048	IQ_motif,_EFNAhand_binding_site	GO:0005515	NA	NA	NA	NA	notA-TR
g105_i2.p2	22.285470377436	-4.94175706818071	1.5597156064936	-3.16837059756701	0.00153295974300033	0.0061509890000213	g105_i2.p2	down	down	PF00313	'ColdNAshock'_DNANAbinding_domain	IPR002059	ColdNAshock_protein,_DNANAbinding	GO:0003676	PF00313	'Cold-shock'_DNA-binding_domain	Cold_shock_domain-containing_protein_4_OS=Arabidopsis_thaliana_OX=3702_GN=CSP4_PE=1_SV=1	NA	notA-TR
g105_i2.p3	8.70136774234965	-2.26169136534805	2.72029049905958	-0.831415382338735	0.405739012233583	0.538428985377342	g105_i2.p3	neutral	neutral	PF08449	UAA_transporter_family	IPR013657	SLC35B1NA4/HUT1	GO:0055085	PF08449	UAA_transporter_family	Adenosine_3'-phospho_5'-phosphosulfate_transporter_2_OS=Aedes_aegypti_OX=7159_GN=Papst2_PE=3_SV=1	NA	otherTR
g105_i2.p6	3.39022237199272	-0.812604332062306	2.22001170640543	-0.366036057250368	0.714338170037096	0.800331178257057	g105_i2.p6	neutral	neutral	PF00612	IQ_calmodulinNAbinding_motif	IPR000048	IQ_motif,_EFNAhand_binding_site	GO:0005515	NA	NA	NA	NA	notA-TR
g105_i3.p2	3.39022237199272	-0.812604332062306	2.22001170640543	-0.366036057250368	0.714338170037096	0.800331178257057	g105_i3.p2	neutral	neutral	PF00612	IQ_calmodulinNAbinding_motif	IPR000048	IQ_motif,_EFNAhand_binding_site	GO:0005515	NA	NA	NA	NA	notA-TR
g1050_i0.p1	1066.72125102614	-4.26301812568546	1.02979255984583	-4.13968627460629	3.47781107385396e-05	0.000208117916520147	g1050_i0.p1	down	down	PF13855	Leucine_rich_repeat	IPR001611	LeucineNArich_repeat	GO:0005515	PF13855	1Leucine_rich_repeat	Protein_STRUBBELIG-RECEPTOR_FAMILY_3_OS=Arabidopsis_thaliana_OX=3702_GN=SRF3_PE=1_SV=1	NA	notA-TR
g1050_i1.p1	12.3667898870205	5.77564227505641	2.57795362001317	2.2403980545728	0.0250650924756753	0.0653582237815163	g1050_i1.p1	neutral	neutral	PF13855	Leucine_rich_repeat	IPR001611	LeucineNArich_repeat	GO:0005515	PF13855	1Leucine_rich_repeat	Protein_STRUBBELIG-RECEPTOR_FAMILY_3_OS=Arabidopsis_thaliana_OX=3702_GN=SRF3_PE=1_SV=1	NA	notA-TR
g10501_i0.p1	3.21846450316195	-2.34372674313264	2.57878287849723	-0.908849970532779	0.363429325155936	0.497586489085037	g10501_i0.p1	neutral	neutral	PF00481	Protein_phosphatase_2C	IPR001932	PPMNAtype_phosphataseNAlike_domain	NA	PF00481	Protein_phosphatase_2C	Probable_protein_phosphatase_2C_35_OS=Arabidopsis_thaliana_OX=3702_GN=At3g06270_PE=2_SV=1	NA	notA-TR
g10501_i1.p1	1110.57702189184	-2.81106159230119	0.771921867349106	-3.64164005607821	0.000270906675230005	0.0013258200031826	g10501_i1.p1	down	down	PF00481	Protein_phosphatase_2C	IPR001932	PPMNAtype_phosphataseNAlike_domain	NA	PF00481	Protein_phosphatase_2C	Probable_protein_phosphatase_2C_35_OS=Arabidopsis_thaliana_OX=3702_GN=At3g06270_PE=2_SV=1	NA	notA-TR
g10502_i0.p1	343.595880338916	-1.13732777685041	0.574416625493423	-1.97997015819911	0.0477068819943518	0.108797518502495	g10502_i0.p1	neutral	neutral	PF02668	Taurine_catabolism_dioxygenase_TauD,_TfdA_family	IPR003819	TauD/TfdANAlike_domain	GO:0016491	PF02668	Taurine_catabolism_dioxygenase_TauD,_TfdA_family	(R)-phenoxypropionate/alpha-ketoglutarate-dioxygenase_OS=Delftia_acidovorans_OX=80866_GN=rdpA_PE=1_SV=2	NA	notA-TR
g10503_i0.p1	475.714136869453	-1.749592283226	0.982868397402024	-1.78008804418844	0.0750615529058083	0.154054579666708	g10503_i0.p1	neutral	neutral	PF00928	Adaptor_complexes_medium_subunit_family	IPR028565	Mu_homology_domain	NA	PF00928	Adaptor_complexes_medium_subunit_family	AP-4_complex_subunit_mu_OS=Arabidopsis_thaliana_OX=3702_GN=AP4M_PE=2_SV=1	NA	notA-TR
g10506_i0.p1	121.518644626021	-4.93366065543286	1.7185383875226	-2.87084693088823	0.00409373703361686	0.0144545059176666	g10506_i0.p1	down	down	PF00864	ATP_P2X_receptor	NA	NA	NA	PF00864	ATP_P2X_receptor	P2X_purinoceptor_4_OS=Homo_sapiens_OX=9606_GN=P2RX4_PE=1_SV=2	P2X purinoceptor 7 (ATP receptor) (P2X7) (Purinergic receptor) (P2Z receptor) - Homo sapiens (Human)	notA-TR
g10508_i0.p1	32.0500451218154	-2.20169850155609	1.43262504978901	-1.53682814765828	0.1243353986003	0.221847821071256	g10508_i0.p1	neutral	neutral	PF20330	Family_of_unknown_function_(DUF6625)	IPR046733	Protein_of_unknown_function_DUF6625	NA	PF20330	Family_of_unknown_function_(DUF6625)	NA	NA	notA-TR
g10509_i0.p3	3.89579989982133	-4.5809861862526	1.58512288938222	-2.88998803621969	0.00385256488009241	0.0137207910130083	g10509_i0.p3	down	down	PF00233	3'5'NAcyclic_nucleotide_phosphodiesterase	IPR002073	3'5'NAcyclic_nucleotide_phosphodiesterase,_catalytic_domain	GO:0004114|GO:0007165	PF00233	3'5'-cyclic_nucleotide_phosphodiesterase	cAMP-specific_3',5'-cyclic_phosphodiesterase_4C_(Fragment)_OS=Rattus_norvegicus_OX=10116_GN=Pde4c_PE=2_SV=2	NA	notA-TR
g10509_i1.p1	57.9139002321678	-10.5376703373801	1.16278350248706	-9.06245256734491	1.275497602581e-19	4.95842456821806e-18	g10509_i1.p1	down	down	PF00233	3'5'NAcyclic_nucleotide_phosphodiesterase	IPR002073	3'5'NAcyclic_nucleotide_phosphodiesterase,_catalytic_domain	GO:0004114|GO:0007165	PF00233	3'5'-cyclic_nucleotide_phosphodiesterase	cAMP-specific_3',5'-cyclic_phosphodiesterase,_isoform_F_OS=Drosophila_melanogaster_OX=7227_GN=dnc_PE=3_SV=1	NA	notA-TR
g10510_i0.p2	11.3543568551602	-1.38615911327948	1.70594144469583	-0.812547885268495	0.416477321397368	0.548557140326351	g10510_i0.p2	neutral	neutral	PF07885	Ion_channel	IPR013099	Potassium_channel_domain	NA	NA	NA	NA	NA	otherTR
g10510_i1.p1	0.826076194322339	0.907708958689922	3.12033387966083	0.290901228425141	0.771126861777609	NA	g10510_i1.p1	NA	NA	PF07885	Ion_channel	IPR013099	Potassium_channel_domain	NA	PF07885	Ion_channel	Two-pore_potassium_channel_2_OS=Arabidopsis_thaliana_OX=3702_GN=TPK2_PE=2_SV=1	NA	otherTR
g10511_i0.p1	44.4849956782104	0.153327508366864	1.67286600450548	0.0916555826670586	0.926971688676848	0.951902829886116	g10511_i0.p1	neutral	neutral	PF00583	Acetyltransferase_(GNAT)_family	IPR000182	GNAT_domain	GO:0016747	NA	NA	Histone_acetyltransferase_GCN5_OS=Oryza_sativa_subsp._japonica_OX=39947_GN=GCN5_PE=1_SV=1	NA	notA-TR
g10513_i0.p1	0.674865875400242	-4.12577827525253	3.10902268372908	-1.32703382861907	0.184497492572039	NA	g10513_i0.p1	NA	NA	PF03407	NucleotideNAdiphosphoNAsugar_transferase	IPR005069	NucleotideNAdiphosphoNAsugar_transferase	NA	PF03407	Nucleotide-diphospho-sugar_transferase	NA	NA	notA-TR
g10514_i0.p2	11.4950036688352	1.22277540275216	1.70646853142266	0.716553150694642	0.473649860742059	0.59989190041787	g10514_i0.p2	neutral	neutral	PF00069	Protein_kinase_domain	IPR000719	Protein_kinase_domain	GO:0004672|GO:0005524|GO:0006468	PF00069	Protein_kinase_domain	CBL-interacting_protein_kinase_22_OS=Oryza_sativa_subsp._japonica_OX=39947_GN=CIPK22_PE=2_SV=1	NA	notA-TR
g10516_i0.p1	2146.04718903381	-4.19600598252714	0.599829095171053	-6.99533586534438	2.64624219278192e-12	4.96878621744423e-11	g10516_i0.p1	down	down	PF00254	FKBPNAtype_peptidylNAprolyl_cisNAtrans_isomerase	IPR001179	FKBPNAtype_peptidylNAprolyl_cisNAtrans_isomerase_domain	GO:0003755	PF00254	FKBP-type_peptidyl-prolyl_cis-trans_isomerase	FK506-binding_protein_OS=Streptomyces_anulatus_OX=1892_GN=fkbP_PE=1_SV=1	NA	notA-TR
g10516_i0.p4	249.095860700866	-0.642898281459552	0.666115508459259	-0.965145343855739	0.334472018158701	0.468651124849009	g10516_i0.p4	neutral	neutral	PF01217	Clathrin_adaptor_complex_small_chain	IPR022775	AP_complex,_mu/sigma_subunit	NA	PF01217	Clathrin_adaptor_complex_small_chain	AP-2_complex_subunit_sigma_OS=Arabidopsis_thaliana_OX=3702_GN=AP17_PE=2_SV=1	NA	notA-TR
g10517_i0.p1	2020.24974368058	1.76427625513569	0.519888668256557	3.39356551288601	0.000689890546886106	0.00304673498200316	g10517_i0.p1	down	UP	PF00421	Photosystem_II_protein	IPR000932	Photosystem_antenna_proteinNAlike	GO:0009521|GO:0009767|GO:0016020|GO:0016168|GO:0019684	PF00421	Photosystem_II_protein	Photosystem_II_CP47_reaction_center_protein_OS=Trieres_chinensis_OX=1514140_GN=psbB_PE=3_SV=1	NA	notA-TR
g10518_i0.p1	1.10680421780161	-0.943764648007194	3.09300403170974	-0.30512881274374	0.760268047523935	0.83574031567988	g10518_i0.p1	neutral	neutral	PF08238	Sel1_repeat	IPR006597	Sel1NAlike_repeat	NA	PF08238	Selrepeat	NA	NA	notA-TR
g10518_i1.p1	136.193507316035	-2.22013338043226	0.962019126418605	-2.30778507356434	0.0210110935335476	0.0565016021598074	g10518_i1.p1	neutral	neutral	PF08238	Sel1_repeat	IPR006597	Sel1NAlike_repeat	NA	PF08238	Selrepeat	WD_repeat,_SAM_and_U-box_domain-containing_protein_1_OS=Rattus_norvegicus_OX=10116_GN=Wdsub1_PE=2_SV=1	NA	notA-TR
g10519_i0.p1	10.3568881434486	1.21673390428449	1.78135157231689	0.683039734094691	0.494581735198296	0.617905543583586	g10519_i0.p1	neutral	neutral	PF00909	Ammonium_Transporter_Family	IPR024041	Ammonium_transporter_AmtBNAlike_domain	GO:0008519|GO:0016020|GO:0072488	PF00909	Ammonium_Transporter_Family	Ammonium_transporter_1_member_3_OS=Arabidopsis_thaliana_OX=3702_GN=AMT1-3_PE=1_SV=2	NA	nitrateTR
g10519_i1.p1	93.112375702478	-2.45964574426152	1.26836096145456	-1.93923166906744	0.0524731350151569	0.117120493146534	g10519_i1.p1	neutral	neutral	PF00909	Ammonium_Transporter_Family	IPR024041	Ammonium_transporter_AmtBNAlike_domain	GO:0008519|GO:0016020|GO:0072488	PF00909	Ammonium_Transporter_Family	Ammonium_transporter_1_member_1_OS=Arabidopsis_thaliana_OX=3702_GN=AMT1-1_PE=1_SV=1	NA	nitrateTR
g10519_i2.p1	1.83877254974388	-0.556002233101504	2.31066777751991	-0.240624047520269	0.809846510487412	0.871250405421166	g10519_i2.p1	neutral	neutral	PF00909	Ammonium_Transporter_Family	IPR024041	Ammonium_transporter_AmtBNAlike_domain	GO:0008519|GO:0016020|GO:0072488	PF00909	Ammonium_Transporter_Family	Ammonium_transporter_1_member_1_OS=Arabidopsis_thaliana_OX=3702_GN=AMT1-1_PE=1_SV=1	NA	nitrateTR
g1052_i0.p2	3.68445033615098	-2.31554272928567	2.52306393519612	-0.917750318168483	0.358749597761613	0.49303006626995	g1052_i0.p2	neutral	neutral	PF13839	GDSL/SGNHNAlike_AcylNAEsterase_family_found_in_Pmr5_and_Cas1p	IPR026057	PCNAEsterase	GO:0016740	PF13839	GDSL/SGNH-like_Acyl-Esterase_family_found_in_Pmrand_Cas1p	NA	NA	notA-TR
g1052_i1.p2	3.68445033615098	-2.31554272928567	2.52306393519612	-0.917750318168483	0.358749597761613	0.49303006626995	g1052_i1.p2	neutral	neutral	PF13839	GDSL/SGNHNAlike_AcylNAEsterase_family_found_in_Pmr5_and_Cas1p	IPR026057	PCNAEsterase	GO:0016740	PF13839	GDSL/SGNH-like_Acyl-Esterase_family_found_in_Pmrand_Cas1p	NA	NA	notA-TR
g1052_i2.p2	3.68445033615098	-2.31554272928567	2.52306393519612	-0.917750318168483	0.358749597761613	0.49303006626995	g1052_i2.p2	neutral	neutral	PF13839	GDSL/SGNHNAlike_AcylNAEsterase_family_found_in_Pmr5_and_Cas1p	IPR026057	PCNAEsterase	GO:0016740	PF13839	GDSL/SGNH-like_Acyl-Esterase_family_found_in_Pmrand_Cas1p	NA	NA	notA-TR
g1052_i3.p1	3.68445033615098	-2.31554272928567	2.52306393519612	-0.917750318168483	0.358749597761613	0.49303006626995	g1052_i3.p1	neutral	neutral	PF13839	GDSL/SGNHNAlike_AcylNAEsterase_family_found_in_Pmr5_and_Cas1p	IPR026057	PCNAEsterase	GO:0016740	PF13839	GDSL/SGNH-like_Acyl-Esterase_family_found_in_Pmrand_Cas1p	NA	NA	notA-TR
g10523_i1.p3	1.37343297061726	-1.80909267243067	3.07808303343995	-0.58773355129699	0.556711151632785	0.67352102226305	g10523_i1.p3	neutral	neutral	PF17653	Family_of_unknown_function_(DUF5522)	IPR040807	Protein_of_unknown_function_DUF5522	NA	PF17653	Family_of_unknown_function_(DUF5522)	Uncharacterized_protein_C1orf53_OS=Homo_sapiens_OX=9606_GN=C1orf53_PE=1_SV=1	NA	notA-TR
g10527_i0.p2	27.1612893054714	1.01277020832669	1.33378954128705	0.759317851112712	0.447662441515721	0.576945235088172	g10527_i0.p2	neutral	neutral	PF02296	Alpha_adaptin_AP2,_CNAterminal_domain	IPR003164	Clathrin_adaptor,_alphaNAadaptin,_appendage,_CNAterminal_subdomain	GO:0006886|GO:0016192|GO:0030131	PF02296	Alpha_adaptin_AP2,_C-terminal_domain	AP-2_complex_subunit_alpha-1_OS=Homo_sapiens_OX=9606_GN=AP2A1_PE=1_SV=3	NA	notA-TR
g10535_i0.p1	4869.60654078118	-10.2588903056921	1.37631654474556	-7.45387414316715	9.06384666036774e-14	1.99490024655083e-12	g10535_i0.p1	down	down	PF05711	MacrocinNAONAmethyltransferase_(TylF)	IPR008884	MacrocinNAONAmethyltransferase	NA	PF05711	__Macrocin-O-methyltransferase_(TylF)	8-demethyl-8-(2,3-dimethoxy-alpha-L-rhamnosyl)-tetracenomycin-C_4'-O-methyltransferase_OS=Streptomyces_olivaceus_OX=47716_GN=elmMIII_PE=1_SV=1	NA	notA-TR
g10535_i1.p1	145.940719955345	-3.82891070041539	1.49017640384459	-2.56943452502466	0.0101864639304631	0.0312666631497621	g10535_i1.p1	down	down	PF05711	MacrocinNAONAmethyltransferase_(TylF)	IPR008884	MacrocinNAONAmethyltransferase	NA	PF05711	__Macrocin-O-methyltransferase_(TylF)	8-demethyl-8-(2,3-dimethoxy-alpha-L-rhamnosyl)-tetracenomycin-C_4'-O-methyltransferase_OS=Streptomyces_olivaceus_OX=47716_GN=elmMIII_PE=1_SV=1	NA	notA-TR
g10535_i2.p1	5.67911327211216	3.22471913532465	2.13111248832691	1.51316232859032	0.130238430595211	0.229455379676005	g10535_i2.p1	neutral	neutral	PF05711	MacrocinNAONAmethyltransferase_(TylF)	IPR008884	MacrocinNAONAmethyltransferase	NA	NA	NA	NA	NA	notA-TR
g10535_i2.p2	168.340069925669	-5.99516212748452	1.37240673215801	-4.36835668829571	1.25184921404149e-05	8.20914059053465e-05	g10535_i2.p2	down	down	PF05711	MacrocinNAONAmethyltransferase_(TylF)	IPR008884	MacrocinNAONAmethyltransferase	NA	PF05711	__Macrocin-O-methyltransferase_(TylF)	Mycinamicin_III_3''-O-methyltransferase_OS=Micromonospora_griseorubida_OX=28040_GN=mycF_PE=1_SV=1	NA	notA-TR
g10535_i3.p1	0.269263312113927	-2.97562185207727	3.14258693225202	-0.946870179322263	0.343704935207055	NA	g10535_i3.p1	NA	NA	PF05711	MacrocinNAONAmethyltransferase_(TylF)	IPR008884	MacrocinNAONAmethyltransferase	NA	PF05711	Macrocin-O-methyltransferase_(TylF)	8-demethyl-8-(2,3-dimethoxy-alpha-L-rhamnosyl)-tetracenomycin-C_4'-O-methyltransferase_OS=Streptomyces_olivaceus_OX=47716_GN=elmMIII_PE=1_SV=1	NA	notA-TR
g10537_i0.p2	356.623345769979	-2.60990313960673	1.04669837333954	-2.49346249701306	0.0126503947302482	0.0373294146748343	g10537_i0.p2	down	down	PF01535	PPR_repeat	IPR002885	Pentatricopeptide_repeat	NA	PF13812	Pentatricopeptide_repeat_domain	NA	NA	notA-TR
g10537_i1.p1	145.430132720375	-3.33332578153884	1.83005741716804	-1.82143234975494	0.0685411614363454	0.143636913497669	g10537_i1.p1	neutral	neutral	PF01535	PPR_repeat	IPR002885	Pentatricopeptide_repeat	NA	PF00226	DnaJ_domain	Chaperone_protein_DnaJ_OS=Desulfovibrio_vulgaris_subsp._vulgaris_(strain_DP4)_OX=391774_GN=dnaJ_PE=3_SV=1	NA	notA-TR
g10537_i2.p1	34.5217278985484	-2.58358698050646	2.09475810574617	-1.23335814928672	0.217442171790093	0.341330766190171	g10537_i2.p1	neutral	neutral	PF00226	DnaJ_domain	IPR001623	DnaJ_domain	NA	PF00226	DnaJ_domain	Chaperone_protein_DnaJ_OS=Desulfovibrio_vulgaris_subsp._vulgaris_(strain_DP4)_OX=391774_GN=dnaJ_PE=3_SV=1	NA	notA-TR
g10538_i0.p2	327.944983820543	-5.134851742807	1.16151967258733	-4.42080479908611	9.83339740384543e-06	6.59477958212742e-05	g10538_i0.p2	down	down	PF00112	Papain_family_cysteine_protease	IPR000668	Peptidase_C1A,_papain_CNAterminal	GO:0006508|GO:0008234	PF00112	Papain_family_cysteine_protease	Fruit_bromelain_OS=Ananas_comosus_OX=4615_PE=1_SV=1	NA	notA-TR
g10539_i0.p4	42.7456806795947	1.18927979438464	1.63354022477349	0.728038267040252	0.466590161577196	0.593671896803131	g10539_i0.p4	neutral	neutral	PF03798	TLC_domain	IPR006634	TRAM/LAG1/CLN8_homology_domain	GO:0016020	PF03798	TLC_domain	TLC_domain-containing_protein_4_A_OS=Dictyostelium_discoideum_OX=44689_GN=tlcd4a_PE=3_SV=1	NA	notA-TR
g10539_i1.p2	194.903267692546	-3.0638624744415	1.66411993816369	-1.84113080083782	0.06560239297715	0.138955672477398	g10539_i1.p2	neutral	neutral	PF03798	TLC_domain	IPR006634	TRAM/LAG1/CLN8_homology_domain	GO:0016020	PF03798	TLC_domain	NA	NA	notA-TR
g10540_i0.p2	120.047820602391	-2.53491806185376	1.13443532494489	-2.2345196822718	0.0254488989700119	0.0662078473153209	g10540_i0.p2	neutral	neutral	PF01593	Flavin_containing_amine_oxidoreductase	IPR002937	Amine_oxidase	GO:0016491	PF01593	Flavin_containing_amine_oxidoreductase	NA	NA	notA-TR
g10541_i0.p1	115.124988329913	-1.8601078819979	0.986657182035326	-1.885262597654	0.0593943931896222	0.12892910896731	g10541_i0.p1	neutral	neutral	PF01833	IPT/TIG_domain	IPR002909	IPT_domain	NA	PF01833	IPT/TIG_domain	NA	NA	notA-TR
g10542_i0.p1	110.108249747427	-2.27224307361272	0.939585439859129	-2.41834640812803	0.0155912261378537	0.0443054627413091	g10542_i0.p1	down	down	PF12796	Ankyrin_repeats_(3_copies)	IPR002110	Ankyrin_repeat	GO:0005515	PF12796	Ankyrin_repeats_(copies)	Inversin_OS=Mus_musculus_OX=10090_GN=Invs_PE=1_SV=2	NA	notA-TR
g10544_i0.p2	119.243888313679	-2.85026330297725	1.39871106630608	-2.03777847450985	0.0415720920116423	0.0977343528207832	g10544_i0.p2	neutral	neutral	PF00856	SET_domain	IPR001214	SET_domain	GO:0005515	PF00856	SET_domain	Histone-lysine_N-methyltransferase,_H3_lysine-4_specific_OS=Candida_glabrata_(strain_ATCC_2001_/_CBS_138_/_JCM_3761_/_NBRC_0622_/_NRRL_Y-65)_OX=284593_GN=SET1_PE=3_SV=1	NA	notA-TR
g10545_i0.p1	47.0030616182721	1.30609938353155	1.49913086369836	0.871237738585013	0.383624358089161	0.517854088700537	g10545_i0.p1	neutral	neutral	PF00636	Ribonuclease_III_domain	IPR000999	Ribonuclease_III_domain	GO:0004525|GO:0006396	PF00636	Ribonuclease_III_domain	Dicer-like_protein_1_OS=Aspergillus_clavatus_(strain_ATCC_1007_/_CBS_513.65_/_DSM_816_/_NCTC_3887_/_NRRL_1_/_QM_1276_/_107)_OX=344612_GN=dcl1_PE=3_SV=2	NA	notA-TR
g10546_i0.p1	103.602880971126	-1.31882073957322	1.55868043378318	-0.846113616998588	0.397489365072728	0.530439963901681	g10546_i0.p1	neutral	neutral	PF13920	Zinc_finger,_C3HC4_type_(RING_finger)	NA	NA	NA	PF13920	Zinc_finger,_C3HCtype_(RING_finger)	E3_ubiquitin_ligase_RNF157_OS=Homo_sapiens_OX=9606_GN=RNF157_PE=1_SV=3	NA	notA-TR
g10549_i0.p1	22.0057004349319	-5.41920676904532	1.9645031206703	-2.75856358385231	0.00580560096798534	0.0195099619129333	g10549_i0.p1	down	down	PF00704	Glycosyl_hydrolases_family_18	IPR001223	Glycoside_hydrolase_family_18,_catalytic_domain	GO:0005975	PF00704	Glycosyl_hydrolases_family_18	NA	NA	notA-TR
g10550_i0.p1	15.3180185698886	-4.78967023782071	1.84067968518004	-2.60212044299941	0.00926493076428597	0.0289027146921321	g10550_i0.p1	down	down	PF00685	Sulfotransferase_domain	IPR000863	Sulfotransferase_domain	GO:0008146	PF00685	Sulfotransferase_domain	Carbohydrate_sulfotransferase_15_OS=Homo_sapiens_OX=9606_GN=CHST15_PE=1_SV=1	NA	notA-TR
g10551_i0.p2	3.02576916714629	-0.27588269601394	1.80791225361437	-0.152597392634734	0.878715781294041	0.919210255501208	g10551_i0.p2	neutral	neutral	PF00498	FHA_domain	IPR000253	ForkheadNAassociated_(FHA)_domain	GO:0005515	PF00498	FHA_domain	NA	NA	notA-TR
g10555_i0.p1	181.426596384466	0.823533741747391	0.952376276680007	0.864714674139341	0.387195413320908	0.521059642341724	g10555_i0.p1	neutral	neutral	PF05721	PhytanoylNACoA_dioxygenase_(PhyH)	IPR008775	PhytanoylNACoA_dioxygenaseNAlike	NA	PF05721	Phytanoyl-CoA_dioxygenase_(PhyH)	NA	NA	notA-TR
g10556_i1.p1	38.6724659559086	-26.3765049765846	2.29853029220279	-11.475378447724	1.75408537229384e-30	2.56096464354901e-28	g10556_i1.p1	down	down	NA	Centrosomal_protein_of_135_kDa_OS=Danio_rerio_OX=7955_GN=cep135_PE=1_SV=2	NA	NA	NA	NA	NA	NA	NA	notA-TR
g10559_i0.p1	0	0	0	0	1	NA	g10559_i0.p1	NA	neutral	PF00575	S1_RNA_binding_domain	IPR003029	S1_domain	GO:0003676	PF00575	SRNA_binding_domain	Polyribonucleotide_nucleotidyltransferase_OS=Pasteurella_multocida_(strain_Pm70)_OX=272843_GN=pnp_PE=3_SV=1	NA	notA-TR
g10559_i1.p1	62.9268961082033	-4.41838246187698	1.67652456943201	-2.63544152136934	0.00840279033811847	0.0266565556207768	g10559_i1.p1	down	down	PF00575	S1_RNA_binding_domain	IPR003029	S1_domain	GO:0003676	PF00575	SRNA_binding_domain	Polyribonucleotide_nucleotidyltransferase_OS=Pasteurella_multocida_(strain_Pm70)_OX=272843_GN=pnp_PE=3_SV=1	NA	notA-TR
g1056_i0.p2	46.226714209698	-2.37012811957981	2.15034649282669	-1.10220754073183	0.270371454428829	0.401970948766349	g1056_i0.p2	neutral	neutral	PF13855	Leucine_rich_repeat	IPR001611	LeucineNArich_repeat	GO:0005515	PF13855	Leucine_rich_repeat	NA	NA	notA-TR
g1056_i0.p3	2.3200677243538	1.73664024692367	3.10717147842015	0.558913551757586	0.576220720226887	0.689752294363315	g1056_i0.p3	neutral	neutral	PF13499	EFNAhand_domain_pair	IPR002048	EFNAhand_domain	GO:0005509	PF00036	EF_hand	Crustacean_calcium-binding_protein_23_OS=Faxonius_limosus_OX=28379_PE=1_SV=1	NA	notA-TR
g1056_i1.p1	129.943751181894	-3.01598987745683	1.73944763397366	-1.73387793834701	0.0829397430708737	0.165750477364222	g1056_i1.p1	neutral	neutral	PF13499	EFNAhand_domain_pair	IPR002048	EFNAhand_domain	GO:0005509	PF00036	EF_hand	Calmodulin_OS=Triticum_aestivum_OX=4565_PE=1_SV=3	NA	notA-TR
g10560_i0.p1	38.3741243525666	-1.09510597745642	1.37776286029977	-0.794843589569653	0.426704491443951	0.558136859869879	g10560_i0.p1	neutral	neutral	PF00415	Regulator_of_chromosome_condensation_(RCC1)_repeat	IPR000408	Regulator_of_chromosome_condensation,_RCC1	NA	PF00415	Regulator_of_chromosome_condensation_(RCC1)_repeat	Probable_E3_ubiquitin-protein_ligase_HERC2_OS=Drosophila_melanogaster_OX=7227_GN=HERC2_PE=1_SV=3	NA	notA-TR
g10561_i0.p2	0.18949167179446	-2.57964466715293	3.14691179471674	-0.819738472328277	0.412365212947807	NA	g10561_i0.p2	NA	NA	PF12796	Ankyrin_repeats_(3_copies)	IPR002110	Ankyrin_repeat	GO:0005515	PF13857	Ankyrin_repeats_(many_copies)	NA	NA	notA-TR
g10561_i1.p1	32.6565939733003	-0.0521864822956283	0.959471755656656	-0.0543908478680669	0.95662377040587	0.971846695963359	g10561_i1.p1	neutral	neutral	PF00023	Ankyrin_repeat	IPR002110	Ankyrin_repeat	GO:0005515	PF13857	Ankyrin_repeats_(many_copies)	NA	NA	notA-TR
g10562_i0.p2	0.577482633910645	-3.88130348718237	3.11569579628349	-1.24572607242726	0.212864978362107	NA	g10562_i0.p2	NA	NA	PF14450	Cell_division_protein_FtsA	NA	NA	NA	PF14450	Cell_division_protein_FtsA	Cell_division_protein_FtsA_OS=Pseudomonas_aeruginosa_(strain_ATCC_15692_/_DSM_22644_/_CIP_104116_/_JCM_14847_/_LMG_12228_/_1C_/_PRS_101_/_PAO1)_OX=208964_GN=ftsA_PE=3_SV=2	NA	notA-TR
g10563_i0.p1	0.355854266401353	-2.99867535589606	3.14213242738171	-0.954344040297121	0.339909522275782	NA	g10563_i0.p1	NA	NA	PF00082	Subtilase_family	IPR000209	Peptidase_S8/S53_domain	GO:0006508|GO:0008236	PF00082	Subtilase_family	Thermophilic_serine_proteinase_OS=Bacillus_sp._(strain_AK1)_OX=268807_PE=1_SV=1	Autotransporter (Serine protease) OS=Proteus mirabilis (strain HI4320) GN=PMI2341 PE=4 SV=1	otherTR
g10564_i0.p6	4.66615013159661	-6.73012918070727	1.44149082205065	-4.66886717400882	3.02865102654639e-06	2.24633328844382e-05	g10564_i0.p6	down	down	PF00027	Cyclic_nucleotideNAbinding_domain	IPR000595	Cyclic_nucleotideNAbinding_domain	NA	PF00027	Cyclic_nucleotide-binding_domain	NA	NA	notA-TR
g10566_i0.p1	27.1930641288293	-1.29299004221787	1.77348889759918	-0.729065766336753	0.465961434119687	0.593166828505508	g10566_i0.p1	neutral	neutral	PF07787	Transmembrane_protein_43	IPR012430	Transmembrane_protein_43_family	NA	PF07787	Transmembrane_protein_43	Transmembrane_protein_43_OS=Rattus_norvegicus_OX=10116_GN=Tmem43_PE=2_SV=1	NA	notA-TR
g10570_i0.p4	0	0	0	0	1	NA	g10570_i0.p4	NA	neutral	PF00069	Protein_kinase_domain	IPR000719	Protein_kinase_domain	GO:0004672|GO:0005524|GO:0006468	PF00069	Protein_kinase_domain	CBL-interacting_protein_kinase_23_OS=Oryza_sativa_subsp._japonica_OX=39947_GN=CIPK23_PE=2_SV=1	NA	notA-TR
g10570_i1.p1	0	0	0	0	1	NA	g10570_i1.p1	NA	neutral	PF00069	Protein_kinase_domain	IPR000719	Protein_kinase_domain	GO:0004672|GO:0005524|GO:0006468	PF00069	Protein_kinase_domain	CBL-interacting_protein_kinase_6_OS=Oryza_sativa_subsp._japonica_OX=39947_GN=CIPK6_PE=2_SV=1	NA	notA-TR
g10571_i0.p1	0.438918042179406	0.949019555864998	3.12676012472412	0.303515305942675	0.761497184820787	NA	g10571_i0.p1	NA	NA	PF00400	WD_domain,_GNAbeta_repeat	IPR001680	WD40_repeat	GO:0005515	PF00400	WD_domain,_G-beta_repeat	DNA_excision_repair_protein_ERCC-8_OS=Mus_musculus_OX=10090_GN=Ercc8_PE=1_SV=2	NA	notA-TR
g10572_i0.p1	12.6443412778408	4.15633040969303	1.44947692232547	2.86746918538365	0.00413769095568669	0.0145866520506688	g10572_i0.p1	UP	UP	PF04749	PLAC8_family	IPR006461	PLAC8_motifNAcontaining_protein	NA	PF02028	BCCT,_betaine/carnitine/choline_family_transporter	Uncharacterized_transporter_Mb0941_OS=Mycobacterium_bovis_(strain_ATCC_BAA-935_/_AF2122/97)_OX=233413_GN=BQ2027_MB0941_PE=3_SV=1	2.A.15.1.2 Choline-glycine betaine transporter and EctP protein	otherTR
g10573_i0.p1	700.303340869611	-2.32072958772077	0.737573239617396	-3.14643951687375	0.00165271440367415	0.00656740884818849	g10573_i0.p1	down	down	PF05631	SugarNAtranasporters,_12_TM	IPR008509	MolybdateNAanion_transporter	GO:0015098|GO:0015689|GO:0016020	PF05631	Sugar-tranasporters,_1TM	Molybdate-anion_transporter_OS=Mus_musculus_OX=10090_GN=Mfsd5_PE=2_SV=1	Major facilitator superfamily domain-containing protein 5 OS=Homo sapiens GN=MFSD5 PE=2 SV=2	otherTR
g10576_i0.p1	265.598683967064	-0.919376074240758	0.835094504050845	-1.10092458970941	0.270929478976466	0.402581586342053	g10576_i0.p1	neutral	neutral	PF04142	NucleotideNAsugar_transporter	IPR007271	NucleotideNAsugar_transporter	GO:0000139|GO:0015165|GO:0016020|GO:0090481	NA	NA	Solute_carrier_family_35_member_F6_OS=Homo_sapiens_OX=9606_GN=SLC35F6_PE=1_SV=1	NA	otherTR
g10577_i0.p1	337.415938909467	-2.62462076464504	1.2631886936182	-2.07777411079198	0.0377301694032103	0.0904271261469842	g10577_i0.p1	neutral	neutral	PF00504	Chlorophyll_ANAB_binding_protein	IPR022796	Chlorophyll_ANAB_binding_protein	NA	PF00504	Chlorophyll_A-B_binding_protein	Fucoxanthin-chlorophyll_a-c_binding_protein,_chloroplastic_OS=Isochrysis_galbana_OX=37099_GN=FCP_PE=1_SV=1	NA	notA-TR
g1058_i0.p1	461.373618722731	-3.86706237624105	0.950592694736614	-4.06805396007437	4.74074045532848e-05	0.000275295066079369	g1058_i0.p1	down	down	PF16095	CNAterminal_of_Roc,_COR,_domain	IPR032171	CNAterminal_of_Roc_(COR)_domain	NA	PF16095	C-terminal_of_Roc,_COR,_domain	Probable_serine/threonine-protein_kinase_roco4_OS=Dictyostelium_discoideum_OX=44689_GN=roco4_PE=1_SV=1	NA	notA-TR
g10581_i0.p1	69.1831485111024	-3.68666167814064	1.40488318558097	-2.62417666890652	0.00868587181032658	0.0274040348748421	g10581_i0.p1	down	down	PF01062	Bestrophin,_RFPNATM,_chloride_channel	IPR021134	BestrophinNAlike	GO:0005254	PF01062	Bestrophin,_RFP-TM,_chloride_channel	UPF0187_protein_alr2987_OS=Nostoc_sp._(strain_PCC_7120_/_SAG_25.82_/_UTEX_2576)_OX=103690_GN=alr2987_PE=3_SV=1	NA	otherTR
g10582_i0.p1	0.186957075899606	-0.0959150283905266	3.14216357955256	-0.0305251543919253	0.975648232422106	NA	g10582_i0.p1	NA	NA	PF05896	Na(+)NAtranslocating_NADHNAquinone_reductase_subunit_A_(NQRA)	IPR008703	Na(+)NAtranslocating_NADHNAquinone_reductase_subunit_A	GO:0006814|GO:0016655	PF05896	Na(+)-translocating_NADH-quinone_reductase_subunit_A_(NQRA)	Na(+)-translocating_NADH-quinone_reductase_subunit_A_OS=Serratia_proteamaculans_(strain_568)_OX=399741_GN=nqrA_PE=3_SV=1	Na(+)-translocating NADH-quinone reductase subunit A (EC 1.6.5.-) (Na(+)-translocating NADH-quinone reductase subunit alpha) (Na(+)- translocating NQR subunit A) (Na(+)-NQR subunit A) (NQR complex subunit A) (NQR-1 subunit A) - Vibri	notA-TR
g10584_i0.p2	22.6866567538052	-1.59735234779616	1.45792689900671	-1.09563267464537	0.273239556553893	0.405168425483804	g10584_i0.p2	neutral	neutral	PF00083	Sugar_(and_other)_transporter	IPR005828	Major_facilitator,_sugar_transporterNAlike	GO:0016020|GO:0022857|GO:0055085	PF00083	Sugar_(and_other)_transporter	Organic_cation_transporter_protein_OS=Drosophila_melanogaster_OX=7227_GN=Orct_PE=1_SV=1	APICAL OPTICAL CATION TRANSPORTER - Sus scrofa (Pig).	sugarTR
g10585_i0.p1	42.2634772703746	-1.9564491196474	1.79198225970907	-1.09177929025091	0.274930123943969	0.406970704813885	g10585_i0.p1	neutral	neutral	PF00293	NUDIX_domain	IPR000086	NUDIX_hydrolase_domain	NA	PF18290	Nudix_hydrolase_domain	Nudix_hydrolase_8_OS=Arabidopsis_thaliana_OX=3702_GN=NUDT8_PE=2_SV=2	NA	notA-TR
g10587_i0.p1	634.256173150809	-2.30574154115731	0.689679556271707	-3.34320703026455	0.000828160893625535	0.00358407112801714	g10587_i0.p1	down	down	PF13202	EF_hand	IPR002048	EFNAhand_domain	GO:0005509	PF00036	EF_hand	NA	NA	notA-TR
g10588_i0.p2	618.869294303042	2.89254517729117	0.707868080650923	4.08627716993726	4.38350082019805e-05	0.000256872148405494	g10588_i0.p2	UP	UP	PF01408	Oxidoreductase_family,_NADNAbinding_Rossmann_fold	IPR000683	Gfo/Idh/MocANAlike_oxidoreductase,_NNAterminal	GO:0000166	PF01408	Oxidoreductase_family,_NAD-binding_Rossmann_fold	NA	NA	notA-TR
g10589_i0.p1	141.30270981778	-3.86618799099778	1.18848263453414	-3.25304541998063	0.00114175245583733	0.00475078473082277	g10589_i0.p1	down	down	PF01529	DHHC_palmitoyltransferase	IPR001594	Palmitoyltransferase,_DHHC_domain	GO:0016409	PF01529	DHHC_palmitoyltransferase	Probable_protein_S-acyltransferase_17_OS=Arabidopsis_thaliana_OX=3702_GN=PAT17_PE=2_SV=1	NA	notA-TR
g1059_i0.p4	226.912024103543	-0.437996957235078	1.03912901221847	-0.421503925003485	0.673387145687017	0.768778393619833	g1059_i0.p4	neutral	neutral	PF00459	Inositol_monophosphatase_family	IPR000760	Inositol_monophosphataseNAlike	NA	PF00459	Inositol_monophosphatase_family	Inositol-1-monophosphatase_OS=Mesorhizobium_japonicum_(strain_LMG_29417_/_CECT_9101_/_MAFF_303099)_OX=266835_GN=suhB_PE=3_SV=1	NA	notA-TR
g1059_i1.p3	88.0867965237805	-1.22515661502063	1.39343200443402	-0.879236741457115	0.379272926885254	0.513707251890652	g1059_i1.p3	neutral	neutral	PF00459	Inositol_monophosphatase_family	IPR000760	Inositol_monophosphataseNAlike	NA	PF00459	Inositol_monophosphatase_family	Nus_factor_SuhB_OS=Pseudomonas_aeruginosa_(strain_ATCC_15692_/_DSM_22644_/_CIP_104116_/_JCM_14847_/_LMG_12228_/_1C_/_PRS_101_/_PAO1)_OX=208964_GN=suhB_PE=1_SV=1	NA	notA-TR
g10591_i0.p2	57.6832455709763	-3.41320003007433	1.83870562806104	-1.85630585885226	0.0634099744736749	0.135415142661587	g10591_i0.p2	neutral	neutral	PF13847	Methyltransferase_domain	IPR025714	Methyltransferase_domain	NA	PF13847	Methyltransferase_domain	Arsenite_methyltransferase_OS=Methanosarcina_acetivorans_(strain_ATCC_35395_/_DSM_2834_/_JCM_12185_/_C2A)_OX=188937_GN=arsM_PE=1_SV=1	NA	notA-TR
g10592_i0.p1	5.77624719062756	-7.21142357376134	2.78450732593986	-2.58983824771488	0.00960210381228528	0.0297612519824477	g10592_i0.p1	down	down	PF00777	Glycosyltransferase_family_29_(sialyltransferase)	IPR001675	Glycosyl_transferase_family_29	GO:0006486|GO:0008373	PF00777	Glycosyltransferase_family_2(sialyltransferase)	Sialyltransferase-like_protein_1_OS=Oryza_sativa_subsp._indica_OX=39946_GN=STLP1_PE=3_SV=1	NA	notA-TR
g10592_i1.p1	0	0	0	0	1	NA	g10592_i1.p1	NA	neutral	PF00777	Glycosyltransferase_family_29_(sialyltransferase)	IPR001675	Glycosyl_transferase_family_29	GO:0006486|GO:0008373	PF00777	Glycosyltransferase_family_2(sialyltransferase)	NA	NA	notA-TR
g10592_i2.p2	10.6536580161927	0.81683022800712	1.97299868276335	0.414004446704993	0.678870850267649	0.77301599133572	g10592_i2.p2	neutral	neutral	PF00777	Glycosyltransferase_family_29_(sialyltransferase)	IPR001675	Glycosyl_transferase_family_29	GO:0006486|GO:0008373	PF00777	Glycosyltransferase_family_2(sialyltransferase)	NA	NA	notA-TR
g10593_i0.p1	1.10578542134917	-4.8286258962141	3.09503009462746	-1.560122437774	0.118730950120327	0.214656335347353	g10593_i0.p1	neutral	neutral	PF00536	SAM_domain_(Sterile_alpha_motif)	IPR001660	Sterile_alpha_motif_domain	GO:0005515	PF00069	Protein_kinase_domain	Carbon_catabolite-derepressing_protein_kinase_OS=Candida_tropicalis_OX=5482_GN=SNF1_PE=3_SV=1	NA	notA-TR
g10594_i0.p1	4.94159780984628	1.982544786103	3.07744447315681	0.644217890329414	0.519434151365125	0.64037710279126	g10594_i0.p1	neutral	neutral	PF01485	IBR_domain,_a_half_RINGNAfinger_domain	IPR002867	IBR_domain	GO:0008270	PF01485	IBR_domain,_a_half_RING-finger_domain	E3_ubiquitin-protein_ligase_dbl4_OS=Schizosaccharomyces_pombe_(strain_972_/_ATCC_24843)_OX=284812_GN=dbl4_PE=3_SV=1	NA	notA-TR
g10597_i1.p1	170.451609509251	-3.71402964058435	1.31696798620014	-2.82013661645677	0.00480032077511573	0.0165747168284566	g10597_i1.p1	down	down	PF00300	Histidine_phosphatase_superfamily_(branch_1)	IPR013078	Histidine_phosphatase_superfamily,_cladeNA1	NA	PF00300	Histidine_phosphatase_superfamily_(branch_1)	Phosphoglycerate_mutase-like_protein_AT74_OS=Arabidopsis_thaliana_OX=3702_GN=At3g05170_PE=2_SV=1	NA	notA-TR
g10598_i0.p2	76.6039359902811	-2.18352733767005	1.2081547662225	-1.80732419282441	0.070711746043052	0.147191787947852	g10598_i0.p2	neutral	neutral	PF01699	Sodium/calcium_exchanger_protein	IPR004837	Sodium/calcium_exchanger_membrane_region	GO:0016020|GO:0055085	PF01699	Sodium/calcium_exchanger_protein	Mitochondrial_sodium/calcium_exchanger_protein_OS=Caenorhabditis_elegans_OX=6239_GN=ncx-9_PE=1_SV=1	NA	otherTR
g10599_i0.p1	55.7979793809681	-1.0117758781846	1.36206045361229	-0.742827438753762	0.457586160933595	0.585681111344374	g10599_i0.p1	neutral	neutral	PF05970	PIF1NAlike_helicase	IPR010285	DNA_helicase_Pif1NAlike	GO:0000723|GO:0003678|GO:0006281	PF05970	PIF1-like_helicase	ATP-dependent_DNA_helicase_PIF1_OS=Xenopus_laevis_OX=8355_GN=pif1_PE=2_SV=1	NA	notA-TR
g106_i0.p1	805.209982044094	-3.25372105030573	0.796298184890228	-4.08605860473519	4.38763000185159e-05	0.000257084803392038	g106_i0.p1	down	down	PF00152	tRNA_synthetases_class_II_(D,_K_and_N)	IPR004364	AminoacylNAtRNA_synthetase,_class_II_(D/K/N)	GO:0000166|GO:0004812|GO:0005524|GO:0006418	PF00152	tRNA_synthetases_class_II_(D,_K_and_N)	Aspartate--tRNA_ligase,_cytoplasmic_OS=Pongo_abelii_OX=9601_GN=DARS1_PE=2_SV=1	NA	notA-TR
g106_i0.p2	35.709126520597	-3.72987815077516	1.638782120872	-2.27600612874058	0.0228456427991301	0.0606157796759628	g106_i0.p2	neutral	neutral	PF07533	BRK_domain	IPR006576	BRK_domain	GO:0005515	NA	NA	NA	NA	notA-TR
g106_i1.p1	0	0	0	0	1	NA	g106_i1.p1	NA	neutral	PF07533	BRK_domain	IPR006576	BRK_domain	GO:0005515	NA	NA	NA	NA	notA-TR
g1060_i0.p5	1.06657393230232	2.24381556218426	3.11555194663021	0.720198411267441	0.471402841967159	0.597989160377564	g1060_i0.p5	neutral	neutral	PF01138	3'_exoribonuclease_family,_domain_1	IPR001247	Exoribonuclease,_phosphorolytic_domain_1	NA	PF01138	3'_exoribonuclease_family,_domain_1	Ribonuclease_PH_OS=Ruegeria_pomeroyi_(strain_ATCC_700808_/_DSM_15171_/_DSS-3)_OX=246200_GN=rph_PE=3_SV=1	NA	notA-TR
g10600_i0.p1	73.7736884693894	-2.74511825587708	1.70384126928484	-1.61113497211469	0.107150307361053	0.199148985421838	g10600_i0.p1	neutral	neutral	PF13472	GDSLNAlike_Lipase/Acylhydrolase_family	IPR013830	SGNH_hydrolaseNAtype_esterase_domain	NA	PF13472	GDSL-like_Lipase/Acylhydrolase_family	NA	NA	notA-TR
g10601_i0.p1	95.4490317361847	-3.95585817230683	1.86776195211293	-2.11796699672125	0.0341778628424518	0.0836214580908967	g10601_i0.p1	neutral	neutral	PF04230	Polysaccharide_pyruvyl_transferase	IPR007345	Polysaccharide_pyruvyl_transferase	NA	PF04230	Polysaccharide_pyruvyl_transferase	NA	NA	notA-TR
g10602_i0.p3	47.3662148003215	-2.4328310703514	1.64680607153147	-1.47730270880587	0.139594512218566	0.24211269184086	g10602_i0.p3	neutral	neutral	PF03143	Elongation_factor_Tu_CNAterminal_domain	IPR004160	Translation_elongation_factor_EFTu/EF1A,_CNAterminal	NA	NA	NA	HBS1-like_protein_OS=Mus_musculus_OX=10090_GN=Hbs1l_PE=1_SV=2	NA	notA-TR
g10602_i1.p1	33.2717241367124	-4.06151147849609	1.98571197841969	-2.04536786937671	0.0408186041702582	0.096290021129317	g10602_i1.p1	neutral	neutral	PF03143	Elongation_factor_Tu_CNAterminal_domain	IPR004160	Translation_elongation_factor_EFTu/EF1A,_CNAterminal	NA	PF00009	Elongation_factor_Tu_GTP_binding_domain	HBS1-like_protein_OS=Mus_musculus_OX=10090_GN=Hbs1l_PE=1_SV=2	NA	notA-TR
g10605_i0.p1	31.4144213960921	0.156557135662074	2.06044457374458	0.0759822116338481	0.939433250341334	0.960343595996694	g10605_i0.p1	neutral	neutral	PF13839	GDSL/SGNHNAlike_AcylNAEsterase_family_found_in_Pmr5_and_Cas1p	IPR026057	PCNAEsterase	GO:0016740	PF13839	GDSL/SGNH-like_Acyl-Esterase_family_found_in_Pmrand_Cas1p	NA	NA	notA-TR
g10609_i0.p2	0	0	0	0	1	NA	g10609_i0.p2	NA	neutral	PF01210	NADNAdependent_glycerolNA3NAphosphate_dehydrogenase_NNAterminus	IPR011128	GlycerolNA3NAphosphate_dehydrogenase,_NADNAdependent,_NNAterminal	GO:0016616|GO:0046168|GO:0051287	PF07479	NAD-dependent_glycerol-3-phosphate_dehydrogenase_C-terminus	Glycerol-3-phosphate_dehydrogenase_[NAD(+)],_cytoplasmic_OS=Rattus_norvegicus_OX=10116_GN=Gpd1_PE=1_SV=4	NA	notA-TR
g10609_i1.p2	1658.83884565172	-1.5217351301304	0.488219297436815	-3.11690901633674	0.00182757965779956	0.00718010654947138	g10609_i1.p2	down	down	PF01210	NADNAdependent_glycerolNA3NAphosphate_dehydrogenase_NNAterminus	IPR011128	GlycerolNA3NAphosphate_dehydrogenase,_NADNAdependent,_NNAterminal	GO:0016616|GO:0046168|GO:0051287	PF07479	NAD-dependent_glycerol-3-phosphate_dehydrogenase_C-terminus	Glycerol-3-phosphate_dehydrogenase_[NAD(+)],_cytoplasmic_OS=Rattus_norvegicus_OX=10116_GN=Gpd1_PE=1_SV=4	NA	notA-TR
g10610_i0.p1	784.820929501099	-3.11594755294784	1.02188018779075	-3.04922983161495	0.00229428887588714	0.00878403441180005	g10610_i0.p1	down	down	PF01063	AminoNAtransferase_class_IV	IPR001544	Aminotransferase_class_IV	GO:0003824	PF01063	Amino-transferase_class_IV	Branched-chain-amino-acid_aminotransferase_OS=Haemophilus_influenzae_(strain_ATCC_51907_/_DSM_11121_/_KW20_/_Rd)_OX=71421_GN=ilvE_PE=3_SV=1	NA	notA-TR
g10614_i1.p1	96.5982753343779	-9.3215970426317	1.59136923773592	-5.85759534719531	4.69617206659869e-09	5.74481227368025e-08	g10614_i1.p1	down	down	PF05653	Magnesium_transporter_NIPA	IPR008521	Magnesium_transporter_NIPA	GO:0015095|GO:0015693|GO:0016020	PF05653	Magnesium_transporter_NIPA	NA	NA	metalTR
g10615_i0.p3	18.3130058886816	0.368522441119726	1.86035572832791	0.198092459150785	0.842972724656433	0.89475100717798	g10615_i0.p3	neutral	neutral	PF02077	SURF4_family	IPR002995	Surfeit_locus_4	GO:0016020	PF02077	SURFfamily	NA	NA	notA-TR
g10615_i1.p1	152.320131645013	-7.26273621096639	1.78680918926583	-4.06464006039196	4.81066438221524e-05	0.000278945801569227	g10615_i1.p1	down	down	PF02077	SURF4_family	IPR002995	Surfeit_locus_4	GO:0016020	PF02077	SURFfamily	NA	NA	notA-TR
g10616_i1.p1	163.711411654655	-6.1498688470707	1.58925311297274	-3.86965977720643	0.000108987336923376	0.000582595924606424	g10616_i1.p1	down	down	PF00487	Fatty_acid_desaturase	IPR005804	Fatty_acid_desaturase_domain	GO:0006629	PF00487	Fatty_acid_desaturase	Delta(12)-acyl-lipid-desaturase_OS=Punica_granatum_OX=22663_GN=FAD12_PE=2_SV=2	NA	notA-TR
g10617_i0.p2	81.3565671112325	-2.24249294194064	0.905244436787434	-2.47722366557577	0.0132408896703456	0.0387691836618025	g10617_i0.p2	down	down	PF13637	Ankyrin_repeats_(many_copies)	IPR002110	Ankyrin_repeat	GO:0005515	PF13637	Ankyrin_repeats_(many_copies)	NA	NA	notA-TR
g10618_i0.p1	48.4320550537735	-4.02326654088507	1.49868210346517	-2.68453632133372	0.00726304910741538	0.0236062876124647	g10618_i0.p1	down	down	PF01437	Plexin_repeat	IPR002165	Plexin_repeat	NA	NA	NA	NA	NA	notA-TR
g10619_i0.p1	0.943855424075334	-4.59195453958325	3.09901184516531	-1.48174797935898	0.138407365469291	NA	g10619_i0.p1	NA	NA	PF13639	Ring_finger_domain	IPR001841	Zinc_finger,_RINGNAtype	NA	PF13639	Ring_finger_domain	E3_ubiquitin-protein_ligase_Os03g0188200_OS=Oryza_sativa_subsp._japonica_OX=39947_GN=Os03g0188200_PE=2_SV=1	NA	notA-TR
g1062_i0.p1	99.1982732388915	-27.6675689835424	2.35946523479157	-11.7262032835108	9.35619932635268e-32	1.66378476048414e-29	g1062_i0.p1	down	down	PF12804	MobANAlike_NTP_transferase_domain	IPR025877	MobANAlike_NTP_transferase	NA	PF12804	MobA-like_NTP_transferase_domain	NA	NA	notA-TR
g1062_i1.p1	53.0380672993127	-4.33618203150042	1.75171744268856	-2.47538896732409	0.0133091137916531	0.0389294200293797	g1062_i1.p1	down	down	PF12804	MobANAlike_NTP_transferase_domain	IPR025877	MobANAlike_NTP_transferase	NA	PF12804	MobA-like_NTP_transferase_domain	NA	NA	notA-TR
g10622_i0.p1	1.75418658514358	1.25925551924984	3.10883455103772	0.405057103739888	0.685435536785173	0.778232217799214	g10622_i0.p1	neutral	neutral	PF05697	Bacterial_trigger_factor_protein_(TF)	IPR008881	Trigger_factor,_ribosomeNAbinding,_bacterial	GO:0006457|GO:0015031	PF05697	Bacterial_trigger_factor_protein_(TF)	Trigger_factor_OS=Vibrio_cholerae_serotype_O1_(strain_ATCC_39541_/_Classical_Ogawa_395_/_O395)_OX=345073_GN=tig_PE=3_SV=1	NA	notA-TR
g10623_i0.p1	0	0	0	0	1	NA	g10623_i0.p1	NA	neutral	PF07695	7TM_diverse_intracellular_signalling	IPR011623	7TMNADISM_receptor,_extracellular_domain,_type_1	NA	PF07695	7TM_diverse_intracellular_signalling	NA	NA	notA-TR
g10625_i0.p1	195.955613093339	-2.15753560737768	1.16760752076597	-1.84782606227331	0.0646275093584822	0.137409993833566	g10625_i0.p1	neutral	neutral	PF00133	tRNA_synthetases_class_I_(I,_L,_M_and_V)	IPR002300	AminoacylNAtRNA_synthetase,_class_Ia	GO:0000166|GO:0004812|GO:0005524|GO:0006418	PF08264	Anticodon-binding_domain_of_tRNA_ligase	Valine--tRNA_ligase_OS=Mus_musculus_OX=10090_GN=Vars1_PE=1_SV=1	NA	notA-TR
g10625_i0.p2	738.193435053417	-1.96005322412271	0.873717043625167	-2.24335010793676	0.0248742465035759	0.0649594631999477	g10625_i0.p2	neutral	neutral	NA	Valine--tRNA_ligase_OS=Mus_musculus_OX=10090_GN=Vars1_PE=1_SV=1	NA	NA	NA	NA	NA	NA	NA	notA-TR
g10626_i0.p2	88.7882285822033	-2.00061379117019	1.30499130673017	-1.53304760028095	0.12526412706037	0.222922938101104	g10626_i0.p2	neutral	neutral	PF02492	CobW/HypB/UreG,_nucleotideNAbinding_domain	IPR003495	CobW/HypB/UreG,_nucleotideNAbinding_domain	NA	PF02492	CobW/HypB/UreG,_nucleotide-binding_domain	COBW_domain-containing_protein_1_OS=Homo_sapiens_OX=9606_GN=CBWD1_PE=1_SV=1	NA	notA-TR
g10626_i0.p4	328.504085880465	-0.392304159992381	0.641470834050586	-0.611569753709869	0.540822454742417	0.659541218802984	g10626_i0.p4	neutral	neutral	PF07683	Cobalamin_synthesis_protein_cobW_CNAterminal_domain	IPR011629	Zinc_chaperone_CobWNAlike,_CNAterminal	NA	PF07683	Cobalamin_synthesis_protein_cobW_C-terminal_domain	NA	NA	notA-TR
g10626_i1.p2	0.655316985702463	-4.0649622059426	3.11058014337028	-1.30681802705082	0.191274521233771	NA	g10626_i1.p2	NA	NA	PF02492	CobW/HypB/UreG,_nucleotideNAbinding_domain	IPR003495	CobW/HypB/UreG,_nucleotideNAbinding_domain	NA	PF02492	CobW/HypB/UreG,_nucleotide-binding_domain	COBW_domain-containing_protein_1_OS=Homo_sapiens_OX=9606_GN=CBWD1_PE=1_SV=1	NA	notA-TR
g10626_i1.p5	328.504085880465	-0.392304159992381	0.641470834050586	-0.611569753709869	0.540822454742417	0.659541218802984	g10626_i1.p5	neutral	neutral	PF07683	Cobalamin_synthesis_protein_cobW_CNAterminal_domain	IPR011629	Zinc_chaperone_CobWNAlike,_CNAterminal	NA	PF07683	Cobalamin_synthesis_protein_cobW_C-terminal_domain	NA	NA	notA-TR
g10627_i0.p1	378.045086650979	-1.26599990482395	0.97360715250887	-1.30031902658235	0.193491649571464	0.312426883711722	g10627_i0.p1	neutral	neutral	PF00364	BiotinNArequiring_enzyme	IPR000089	Biotin/lipoyl_attachment	NA	PF02436	Conserved_carboxylase_domain	Pyruvate_carboxylase_1_OS=Caenorhabditis_elegans_OX=6239_GN=pyc-1_PE=1_SV=1	OXALOACETATE DECARBOXYLASE ALPHA CHAIN (EC 4.1.1.3) - Salmonella typhimurium.	notA-TR
g10628_i0.p1	718.441617293092	-0.545543667114777	0.776486570056116	-0.702579655788961	0.482317744574471	0.607293059809173	g10628_i0.p1	neutral	neutral	PF00494	Squalene/phytoene_synthase	IPR002060	Squalene/phytoene_synthase	GO:0009058	PF00494	Squalene/phytoene_synthase	15-cis-phytoene_synthase_OS=Synechococcus_elongatus_(strain_PCC_7942_/_FACHB-805)_OX=1140_GN=crtB_PE=1_SV=2	NA	notA-TR
g10631_i0.p1	60.1395116766987	-0.574604588679021	1.37583096513805	-0.417641849354195	0.676208994290626	0.770941558546129	g10631_i0.p1	neutral	neutral	PF01370	NAD_dependent_epimerase/dehydratase_family	IPR001509	NADNAdependent_epimerase/dehydratase	NA	PF01370	NAD_dependent_epimerase/dehydratase_family	L-threonine_3-dehydrogenase,_mitochondrial_OS=Bos_taurus_OX=9913_GN=TDH_PE=2_SV=1	NA	notA-TR
g10634_i0.p1	118.930461919938	-4.25583941544592	1.56652896862191	-2.71673202391515	0.00659299650089064	0.0217727333359319	g10634_i0.p1	down	down	PF01546	Peptidase_family_M20/M25/M40	IPR002933	Peptidase_M20	GO:0016787	PF01546	Peptidase_family_M20/M25/M40	Cysteinylglycine-S-conjugate_dipeptidase_OS=Corynebacterium_striatum_OX=43770_GN=tpdA_PE=1_SV=1	NA	notA-TR
g10635_i0.p1	27.7374485818316	-1.44178320284427	1.64274539013277	-0.87766686883093	0.380124529158299	0.514512603141701	g10635_i0.p1	neutral	neutral	PF00168	C2_domain	IPR000008	C2_domain	NA	PF00168	Cdomain	Protein_C2-DOMAIN_ABA-RELATED_4_OS=Arabidopsis_thaliana_OX=3702_GN=CAR4_PE=1_SV=1	NA	notA-TR
g10635_i1.p2	24.5246333508607	-1.58458853589068	1.97039665535731	-0.804197739364986	0.421282784182083	0.552930964467403	g10635_i1.p2	neutral	neutral	PF00168	C2_domain	IPR000008	C2_domain	NA	PF00168	Cdomain	Protein_C2-DOMAIN_ABA-RELATED_4_OS=Arabidopsis_thaliana_OX=3702_GN=CAR4_PE=1_SV=1	NA	notA-TR
g10638_i0.p1	18.5889197825957	-3.14719529657816	1.82802430458383	-1.72163755628766	0.0851351954354765	0.168968408272959	g10638_i0.p1	neutral	neutral	PF00262	Calreticulin_family	IPR001580	Calreticulin/calnexin	GO:0005509|GO:0005783|GO:0006457|GO:0051082	PF00262	Calreticulin_family	Calreticulin_OS=Bos_taurus_OX=9913_GN=CALR_PE=1_SV=2	NA	notA-TR
g1064_i0.p1	88.7440208217387	-2.47278998978879	1.43251091259094	-1.72619277665141	0.0843127371302879	0.167717723902186	g1064_i0.p1	neutral	neutral	PF00520	Ion_transport_protein	IPR005821	Ion_transport_domain	GO:0005216|GO:0006811|GO:0016020|GO:0055085	PF00520	Ion_transport_protein	Shaker-related_potassium_channel_tsha2_OS=Oncorhynchus_mykiss_OX=8022_PE=2_SV=1	NA	otherTR
g1064_i1.p1	6.25272200030819	4.79168909492681	2.63277844411712	1.82001227852413	0.0687571350586258	0.144015596875322	g1064_i1.p1	neutral	neutral	PF00520	Ion_transport_protein	IPR005821	Ion_transport_domain	GO:0005216|GO:0006811|GO:0016020|GO:0055085	PF00520	Ion_transport_protein	Shaker-related_potassium_channel_tsha2_OS=Oncorhynchus_mykiss_OX=8022_PE=2_SV=1	NA	otherTR
g10640_i0.p1	842.261807820469	6.47300671266556	1.41851688422937	4.56322147774934	5.03746241122897e-06	3.58169989261039e-05	g10640_i0.p1	UP	UP	PF00112	Papain_family_cysteine_protease	IPR000668	Peptidase_C1A,_papain_CNAterminal	GO:0006508|GO:0008234	PF00112	Papain_family_cysteine_protease	Cysteine_proteinase_RD21A_OS=Arabidopsis_thaliana_OX=3702_GN=RD21A_PE=1_SV=1	NA	notA-TR
g10641_i0.p1	6.80129400431688	0.774378147720236	1.65210742522886	0.46872142567422	0.63926877009802	0.741776939103126	g10641_i0.p1	neutral	neutral	PF00226	DnaJ_domain	IPR001623	DnaJ_domain	NA	PF00226	DnaJ_domain	DnaJ_homolog_subfamily_B_member_8_OS=Mus_musculus_OX=10090_GN=Dnajb8_PE=2_SV=1	NA	notA-TR
g10642_i0.p1	383.673341221304	8.46781143377329	1.67574476327016	5.0531629991483	4.3455273247057e-07	3.79160170239857e-06	g10642_i0.p1	UP	UP	PF07992	Pyridine_nucleotideNAdisulphide_oxidoreductase	IPR023753	FAD/NAD(P)NAbinding_domain	GO:0016491	PF07992	Pyridine_nucleotide-disulphide_oxidoreductase	Probable_NADH_dehydrogenase_OS=Dictyostelium_discoideum_OX=44689_GN=DDB_G0270104_PE=3_SV=2	NA	notA-TR
g10642_i1.p1	13.006285397225	5.52089496531887	1.49963706744318	3.68148739796873	0.000231877252304781	0.0011523678319744	g10642_i1.p1	UP	UP	PF07992	Pyridine_nucleotideNAdisulphide_oxidoreductase	IPR023753	FAD/NAD(P)NAbinding_domain	GO:0016491	PF07992	Pyridine_nucleotide-disulphide_oxidoreductase	Probable_NADH_dehydrogenase_OS=Dictyostelium_discoideum_OX=44689_GN=DDB_G0270104_PE=3_SV=2	NA	notA-TR
g10643_i0.p1	521.334540387688	0.490724807401544	0.669175384427339	0.733327642978817	0.463358619060717	0.590818165259108	g10643_i0.p1	neutral	neutral	PF07137	VDE_lipocalin_domain	IPR010788	VDE_lipocalin_domain	GO:0046422	PF07137	VDE_lipocalin_domain	Violaxanthin_de-epoxidase,_chloroplastic_OS=Spinacia_oleracea_OX=3562_GN=VDE1_PE=1_SV=2	NA	notA-TR
g10644_i0.p1	147.553708575356	-0.827519628069714	0.382460291587492	-2.16367462523991	0.0304893297741217	0.0763563001682014	g10644_i0.p1	neutral	neutral	PF02770	AcylNACoA_dehydrogenase,_middle_domain	IPR006091	AcylNACoA_oxidase/dehydrogenase,_middle_domain	GO:0016627	PF02771	Acyl-CoA_dehydrogenase,_N-terminal_domain	Medium-chain_specific_acyl-CoA_dehydrogenase,_mitochondrial_OS=Sus_scrofa_OX=9823_GN=ACADM_PE=1_SV=3	NA	notA-TR
g10644_i1.p2	0.351295803957874	-2.99867535589606	3.14213242738171	-0.954344040297121	0.339909522275782	NA	g10644_i1.p2	NA	NA	PF02771	AcylNACoA_dehydrogenase,_NNAterminal_domain	IPR013786	AcylNACoA_dehydrogenase/oxidase,_NNAterminal	GO:0016627|GO:0050660	PF02771	Acyl-CoA_dehydrogenase,_N-terminal_domain	Medium-chain_specific_acyl-CoA_dehydrogenase,_mitochondrial_OS=Sus_scrofa_OX=9823_GN=ACADM_PE=1_SV=3	NA	notA-TR
g10644_i1.p3	58.0234819456673	-1.73339794204094	1.09063804888789	-1.58934299404689	0.111982977077309	0.205705728203777	g10644_i1.p3	neutral	neutral	PF00441	AcylNACoA_dehydrogenase,_CNAterminal_domain	IPR009075	AcylNACoA_dehydrogenase/oxidase_CNAterminal	GO:0016627	PF00441	Acyl-CoA_dehydrogenase,_C-terminal_domain	Medium-chain_specific_acyl-CoA_dehydrogenase,_mitochondrial_OS=Macaca_fascicularis_OX=9541_GN=ACADM_PE=2_SV=1	NA	notA-TR
g10644_i2.p2	76.3437709130447	-3.37406414733378	1.75882525859195	-1.91836234489544	0.0550650821970806	0.121538597503538	g10644_i2.p2	neutral	neutral	PF00441	AcylNACoA_dehydrogenase,_CNAterminal_domain	IPR009075	AcylNACoA_dehydrogenase/oxidase_CNAterminal	GO:0016627	PF00441	Acyl-CoA_dehydrogenase,_C-terminal_domain	Medium-chain_specific_acyl-CoA_dehydrogenase,_mitochondrial_OS=Sus_scrofa_OX=9823_GN=ACADM_PE=1_SV=3	NA	notA-TR
g10645_i0.p2	35.068897713713	-0.920708261428378	1.38021396408286	-0.667076471755728	0.504723288026652	0.627159542114138	g10645_i0.p2	neutral	neutral	PF01556	DnaJ_C_terminal_domain	IPR002939	Chaperone_DnaJ,_CNAterminal	NA	PF01556	DnaJ_C_terminal_domain	Protein_SIS1_OS=Saccharomyces_cerevisiae_(strain_ATCC_204508_/_S288c)_OX=559292_GN=SIS1_PE=1_SV=1	NA	notA-TR
g10645_i1.p2	10.9344881534083	0.145482442902551	1.42566695890244	0.102045181024993	0.918720812966455	0.946751302073003	g10645_i1.p2	neutral	neutral	PF00226	DnaJ_domain	IPR001623	DnaJ_domain	NA	PF00226	DnaJ_domain	DnaJ_homolog_subfamily_B_member_6-A_OS=Xenopus_laevis_OX=8355_GN=dnajb6-a_PE=2_SV=1	NA	notA-TR
g10646_i0.p1	36.6044217315827	-0.433607900001918	1.83223969506765	-0.236654571543876	0.812924780510297	0.873593155357048	g10646_i0.p1	neutral	neutral	PF00501	AMPNAbinding_enzyme	IPR000873	AMPNAdependent_synthetase/ligase_domain	NA	PF00501	AMP-binding_enzyme	NA	NA	notA-TR
g10647_i0.p1	3.72161075558939	2.44057707623479	2.88957509372425	0.844614518423619	0.398326100290399	0.531129026675424	g10647_i0.p1	neutral	neutral	PF13499	EFNAhand_domain_pair	IPR002048	EFNAhand_domain	GO:0005509	PF13499	EF-hand_domain_pair	NA	NA	notA-TR
g10647_i1.p1	71.5500142097985	3.63361592872999	0.805543735632715	4.5107618221076	6.459521771645e-06	4.49029815891221e-05	g10647_i1.p1	UP	UP	PF13499	EFNAhand_domain_pair	IPR002048	EFNAhand_domain	GO:0005509	PF13499	EF-hand_domain_pair	NA	NA	notA-TR
g10648_i0.p1	52.5068335807837	-1.11621419918811	1.48752847068992	-0.750381738018374	0.453024826455155	0.581608524851627	g10648_i0.p1	neutral	neutral	PF00400	WD_domain,_GNAbeta_repeat	IPR001680	WD40_repeat	GO:0005515	PF00400	WD_domain,_G-beta_repeat	Ribosome_biogenesis_protein_WDR12_homolog_OS=Arabidopsis_thaliana_OX=3702_GN=WDR12_PE=1_SV=1	NA	notA-TR
g1065_i0.p1	24.7384490804038	-2.29048193104521	1.74216469860167	-1.31473329294506	0.188599553299537	0.306288773682093	g1065_i0.p1	neutral	neutral	NA	EGF_domain-specific_O-linked_N-acetylglucosamine_transferase_OS=Drosophila_melanogaster_OX=7227_GN=Eogt_PE=1_SV=1	NA	NA	NA	NA	NA	NA	NA	notA-TR
g10651_i0.p1	0.841983167909057	-4.4271671652611	3.10219174198871	-1.42710945469251	0.153548347683706	NA	g10651_i0.p1	NA	NA	PF05996	FerredoxinNAdependent_bilin_reductase	IPR009249	FerredoxinNAdependent_bilin_reductase	GO:0010024|GO:0016636|GO:0050897	PF05996	Ferredoxin-dependent_bilin_reductase	Phycoerythrobilin:ferredoxin_oxidoreductase_OS=Nostoc_punctiforme_(strain_ATCC_29133_/_PCC_73102)_OX=63737_GN=pebB_PE=3_SV=1	NA	notA-TR
g10651_i1.p1	2.99073921492693	-1.95430582568382	2.87889463477136	-0.678838955090493	0.497239908193197	0.620412084825191	g10651_i1.p1	neutral	neutral	PF05996	FerredoxinNAdependent_bilin_reductase	IPR009249	FerredoxinNAdependent_bilin_reductase	GO:0010024|GO:0016636|GO:0050897	PF05996	Ferredoxin-dependent_bilin_reductase	Phycoerythrobilin:ferredoxin_oxidoreductase_OS=Nostoc_punctiforme_(strain_ATCC_29133_/_PCC_73102)_OX=63737_GN=pebB_PE=3_SV=1	NA	notA-TR
g10653_i0.p1	3.88306214707403	-6.63623356692157	2.00467716522563	-3.31037519758183	0.000931709903504288	0.00396476238808416	g10653_i0.p1	down	down	PF07690	Major_Facilitator_Superfamily	IPR011701	Major_facilitator_superfamily	GO:0022857|GO:0055085	PF07690	Major_Facilitator_Superfamily	Hippocampus_abundant_transcript-like_protein_1_OS=Homo_sapiens_OX=9606_GN=MFSD14B_PE=1_SV=3	NA	otherTR
g10656_i0.p1	0	0	0	0	1	NA	g10656_i0.p1	NA	neutral	PF01210	NADNAdependent_glycerolNA3NAphosphate_dehydrogenase_NNAterminus	IPR011128	GlycerolNA3NAphosphate_dehydrogenase,_NADNAdependent,_NNAterminal	GO:0016616|GO:0046168|GO:0051287	PF01210	__NAD-dependent_glycerol-3-phosphate_dehydrogenase_N-terminus	Glycerol-3-phosphate_dehydrogenase_1-like_protein_OS=Xenopus_tropicalis_OX=8364_GN=gpd1l_PE=2_SV=1	NA	notA-TR
g10656_i0.p5	78.3672958281622	4.89484742717802	0.990785393173575	4.94037100355242	7.79740642507886e-07	6.47582920164274e-06	g10656_i0.p5	UP	UP	PF07479	NADNAdependent_glycerolNA3NAphosphate_dehydrogenase_CNAterminus	IPR006109	GlycerolNA3NAphosphate_dehydrogenase,_NADNAdependent,_CNAterminal	GO:0005975|GO:0047952	PF07479	__NAD-dependent_glycerol-3-phosphate_dehydrogenase_C-terminus	Glycerol-3-phosphate_dehydrogenase_1-like_protein_OS=Danio_rerio_OX=7955_GN=gpd1l_PE=2_SV=1	NA	notA-TR
g10656_i1.p1	0.468366580686435	-3.58307082492477	3.1254950614426	-1.14640105150925	0.25162924782914	NA	g10656_i1.p1	NA	NA	PF01210	NADNAdependent_glycerolNA3NAphosphate_dehydrogenase_NNAterminus	IPR011128	GlycerolNA3NAphosphate_dehydrogenase,_NADNAdependent,_NNAterminal	GO:0016616|GO:0046168|GO:0051287	PF01210	__NAD-dependent_glycerol-3-phosphate_dehydrogenase_N-terminus	Glycerol-3-phosphate_dehydrogenase_[NAD(+)],_cytoplasmic_OS=Drosophila_melanogaster_OX=7227_GN=Gpdh1_PE=1_SV=3	NA	notA-TR
g10656_i1.p4	78.3672958281622	4.89484742717802	0.990785393173575	4.94037100355242	7.79740642507886e-07	6.47582920164274e-06	g10656_i1.p4	UP	UP	PF07479	NADNAdependent_glycerolNA3NAphosphate_dehydrogenase_CNAterminus	IPR006109	GlycerolNA3NAphosphate_dehydrogenase,_NADNAdependent,_CNAterminal	GO:0005975|GO:0047952	PF07479	__NAD-dependent_glycerol-3-phosphate_dehydrogenase_C-terminus	Glycerol-3-phosphate_dehydrogenase_1-like_protein_OS=Danio_rerio_OX=7955_GN=gpd1l_PE=2_SV=1	NA	notA-TR
g10656_i2.p1	603.55108434534	0.447402981276709	0.555954177689874	0.804747943680858	0.420965146915951	0.552770793621002	g10656_i2.p1	neutral	neutral	PF07479	NADNAdependent_glycerolNA3NAphosphate_dehydrogenase_CNAterminus	IPR006109	GlycerolNA3NAphosphate_dehydrogenase,_NADNAdependent,_CNAterminal	GO:0005975|GO:0047952	PF07479	__NAD-dependent_glycerol-3-phosphate_dehydrogenase_C-terminus	Glycerol-3-phosphate_dehydrogenase_1-like_protein_OS=Danio_rerio_OX=7955_GN=gpd1l_PE=2_SV=1	NA	notA-TR
g10656_i3.p1	760.410586514015	-0.904252824508401	0.882113334003101	-1.02509823811962	0.305316836793412	0.439027525064291	g10656_i3.p1	neutral	neutral	PF01210	NADNAdependent_glycerolNA3NAphosphate_dehydrogenase_NNAterminus	IPR011128	GlycerolNA3NAphosphate_dehydrogenase,_NADNAdependent,_NNAterminal	GO:0016616|GO:0046168|GO:0051287	PF07479	__NAD-dependent_glycerol-3-phosphate_dehydrogenase_C-terminus	Glycerol-3-phosphate_dehydrogenase_1-like_protein_OS=Danio_rerio_OX=7955_GN=gpd1l_PE=2_SV=1	NA	notA-TR
g10656_i4.p1	29.3102301136455	1.96658425643095	1.53332770625995	1.28255965662278	0.199646391920579	0.319812585673662	g10656_i4.p1	neutral	neutral	PF01210	NADNAdependent_glycerolNA3NAphosphate_dehydrogenase_NNAterminus	IPR011128	GlycerolNA3NAphosphate_dehydrogenase,_NADNAdependent,_NNAterminal	GO:0016616|GO:0046168|GO:0051287	PF07479	__NAD-dependent_glycerol-3-phosphate_dehydrogenase_C-terminus	Glycerol-3-phosphate_dehydrogenase_1-like_protein_OS=Danio_rerio_OX=7955_GN=gpd1l_PE=2_SV=1	NA	notA-TR
g10656_i5.p1	0.15627939462882	-2.25955259042625	3.14693935352792	-0.718015931223191	0.47274746386248	NA	g10656_i5.p1	NA	NA	PF07479	NADNAdependent_glycerolNA3NAphosphate_dehydrogenase_CNAterminus	IPR006109	GlycerolNA3NAphosphate_dehydrogenase,_NADNAdependent,_CNAterminal	GO:0005975|GO:0047952	PF07479	__NAD-dependent_glycerol-3-phosphate_dehydrogenase_C-terminus	Glycerol-3-phosphate_dehydrogenase_1-like_protein_OS=Danio_rerio_OX=7955_GN=gpd1l_PE=2_SV=1	NA	notA-TR
g10656_i6.p1	128.144976211794	8.82624797191208	1.78062319626426	4.95683083901722	7.16523089413126e-07	6.00318790530149e-06	g10656_i6.p1	UP	UP	PF07479	NADNAdependent_glycerolNA3NAphosphate_dehydrogenase_CNAterminus	IPR006109	GlycerolNA3NAphosphate_dehydrogenase,_NADNAdependent,_CNAterminal	GO:0005975|GO:0047952	PF07479	__NAD-dependent_glycerol-3-phosphate_dehydrogenase_C-terminus	Glycerol-3-phosphate_dehydrogenase_1-like_protein_OS=Danio_rerio_OX=7955_GN=gpd1l_PE=2_SV=1	NA	notA-TR
g10657_i0.p1	3.90391684201436	-0.247663592547221	1.95035031304474	-0.126984158123157	0.89895293702601	0.933452689684918	g10657_i0.p1	neutral	neutral	PF01479	S4_domain	IPR002942	RNANAbinding_S4_domain	GO:0003723	PF08071	__RS4NT_(NUC023)_domain	40S_ribosomal_protein_S4_OS=Bombyx_mori_OX=7091_GN=RpS4_PE=2_SV=1	NA	notA-TR
g10657_i1.p1	4331.55493283471	-3.34203352886747	0.669374915959196	-4.99276780349384	5.95200987620331e-07	5.06601012848361e-06	g10657_i1.p1	down	down	PF16121	40S_ribosomal_protein_S4_CNAterminus	IPR032277	40S_ribosomal_protein_S4,_CNAterminal_domain	NA	PF00900	__Ribosomal_family_S4e	40S_ribosomal_protein_S4_OS=Bombyx_mori_OX=7091_GN=RpS4_PE=2_SV=1	NA	notA-TR
g10659_i0.p1	71.870771431447	0.611384725246536	0.522025836904244	1.17117713727009	0.241527583090831	0.36964221412162	g10659_i0.p1	neutral	neutral	PF00096	Zinc_finger,_C2H2_type	IPR013087	Zinc_finger_C2H2NAtype	NA	PF13465	Zinc-finger_double_domain	NA	NA	notA-TR
g10659_i1.p1	71.870771431447	0.611384725246536	0.522025836904244	1.17117713727009	0.241527583090831	0.36964221412162	g10659_i1.p1	neutral	neutral	PF00096	Zinc_finger,_C2H2_type	IPR013087	Zinc_finger_C2H2NAtype	NA	PF13465	Zinc-finger_double_domain	NA	NA	notA-TR
g10659_i2.p1	201.40512161335	-3.23848421852804	1.0772961567685	-3.00612250232316	0.00264602373984328	0.00993239734409653	g10659_i2.p1	down	down	PF00096	Zinc_finger,_C2H2_type	IPR013087	Zinc_finger_C2H2NAtype	NA	PF00096	Zinc_finger,_C2Htype	NA	NA	notA-TR
g1066_i0.p2	0.0837043047186704	-1.93895894342211	3.14693935352792	-0.616141185322943	0.537801341897826	NA	g1066_i0.p2	NA	NA	PF00024	PAN_domain	NA	NA	NA	NA	NA	NA	NA	notA-TR
g1066_i1.p1	0.0673158280284819	-1.93895894342211	3.14693935352792	-0.616141185322943	0.537801341897826	NA	g1066_i1.p1	NA	NA	PF00024	PAN_domain	NA	NA	NA	NA	NA	NA	NA	notA-TR
g10661_i0.p1	188.788868483295	-1.62606952870103	1.27119632996575	-1.27916474455589	0.200839048008377	0.32130183188841	g10661_i0.p1	neutral	neutral	PF14671	Dual_specificity_protein_phosphatase,_NNAterminal_half	IPR029260	Dual_specificity/tyrosine_protein_phosphatase,_NNAterminal	NA	PF14671	Dual_specificity_protein_phosphatase,_N-terminal_half	Dual_specificity_protein_phosphatase_CDC14A_OS=Homo_sapiens_OX=9606_GN=CDC14A_PE=1_SV=1	NA	notA-TR
g10662_i0.p1	94.6886120504187	-2.60454887164005	0.973793928768351	-2.67464069624492	0.00748093785561658	0.0242057771375588	g10662_i0.p1	down	down	PF00892	EamANAlike_transporter_family	IPR000620	EamA_domain	GO:0016020	PF00892	EamA-like_transporter_family	Uncharacterized_transporter_C405.03c_OS=Schizosaccharomyces_pombe_(strain_972_/_ATCC_24843)_OX=284812_GN=SPBC405.03c_PE=3_SV=1	NA	otherTR
g10663_i0.p1	88.4492596359523	-0.473635517328761	0.696568123560049	-0.679955773612042	0.496532464849747	0.619755098692335	g10663_i0.p1	neutral	neutral	PF00387	PhosphatidylinositolNAspecific_phospholipase_C,_Y_domain	IPR001711	Phospholipase_C,_phosphatidylinositolNAspecific,_Y_domain	GO:0004435|GO:0006629|GO:0007165|GO:0035556	PF00387	Phosphatidylinositol-specific_phospholipase_C,_Y_domain	1-phosphatidylinositol_4,5-bisphosphate_phosphodiesterase_beta-3_OS=Mus_musculus_OX=10090_GN=Plcb3_PE=1_SV=2	NA	notA-TR
g10664_i0.p1	13.8841547318678	-1.20563291102944	2.43397613357058	-0.495334730033202	0.620363859392285	0.7262520663771	g10664_i0.p1	neutral	neutral	PF03151	TrioseNAphosphate_Transporter_family	IPR004853	Sugar_phosphate_transporter_domain	NA	PF03151	Triose-phosphate_Transporter_family	Phosphoenolpyruvate/phosphate_translocator_2,_chloroplastic_OS=Oryza_sativa_subsp._japonica_OX=39947_GN=PPT2_PE=2_SV=1	NA	sugarTR
g10664_i1.p1	137.46936655124	0.16988173219324	1.19189008147988	0.142531375026052	0.886660298661314	0.924627455620286	g10664_i1.p1	neutral	neutral	PF03151	TrioseNAphosphate_Transporter_family	IPR004853	Sugar_phosphate_transporter_domain	NA	PF03151	Triose-phosphate_Transporter_family	Phosphoenolpyruvate/phosphate_translocator_2,_chloroplastic_OS=Oryza_sativa_subsp._japonica_OX=39947_GN=PPT2_PE=2_SV=1	NA	sugarTR
g10665_i1.p1	112.23035364742	-0.466235060786992	1.08113016375884	-0.431247851938568	0.666288163471145	0.762744332014102	g10665_i1.p1	neutral	neutral	PF14714	KHNAdomainNAlike_of_EngA_bacterial_GTPase_enzymes,_CNAterminal	IPR032859	GTPase_Der,_CNAterminal_KHNAdomainNAlike	NA	PF14714	KH-domain-like_of_EngA_bacterial_GTPase_enzymes,_C-terminal	GTPase_Der_OS=Thermomicrobium_roseum_(strain_ATCC_27502_/_DSM_5159_/_P-2)_OX=309801_GN=der_PE=3_SV=1	NA	notA-TR
g10667_i0.p1	50.4893407568426	-6.8376946290011	1.60932825098222	-4.24878804235732	2.14930158532636e-05	0.000134539472683425	g10667_i0.p1	down	down	PF02493	MORN_repeat	IPR003409	MORN_repeat	NA	PF02493	MORN_repeat	NA	NA	notA-TR
g1067_i0.p1	2.77972645296105	-0.394896287969119	2.91277249705083	-0.135574023844619	0.892158041787918	0.928678497165637	g1067_i0.p1	neutral	neutral	PF14703	Cytosolic_domain_of_10TM_putative_phosphate_transporter	IPR027815	CSC1/OSCA1NAlike,_cytosolic_domain	NA	PF14703	Cytosolic_domain_of_10TM_putative_phosphate_transporter	NA	NA	notA-TR
g10670_i0.p1	61.6773948782818	0.350857544598579	1.21823698745175	0.288004344156786	0.773343413341175	0.844980296036281	g10670_i0.p1	neutral	neutral	PF00013	KH_domain	IPR004088	K_Homology_domain,_type_1	GO:0003723	PF00013	KH_domain	NA	NA	notA-TR
g10674_i0.p1	269.040469955227	6.15131382166543	0.79096614707668	7.77696219288269	7.42867954696341e-15	1.82492686079132e-13	g10674_i0.p1	UP	UP	PF00009	Elongation_factor_Tu_GTP_binding_domain	IPR000795	Translational_(tr)NAtype_GTPNAbinding_domain	GO:0003924|GO:0005525	PF00009	Elongation_factor_Tu_GTP_binding_domain	Elongation_factor_1-alpha_1_OS=Drosophila_melanogaster_OX=7227_GN=eEF1alpha1_PE=1_SV=2	NA	notA-TR
g10675_i0.p1	1.53159622717371	-5.29215216270017	2.71505318735491	-1.9491891309341	0.0512728424891141	0.11500730791833	g10675_i0.p1	neutral	neutral	PF02475	MetNA10+_likeNAprotein	IPR030382	SAMNAdependent_methyltransferase_TRM5/TYW2NAtype	NA	PF02475	Met-10+_like-protein	tRNA_(guanine(37)-N1)-methyltransferase_1_OS=Arabidopsis_thaliana_OX=3702_GN=At3g56120_PE=2_SV=1	NA	notA-TR
g10677_i0.p2	0.354714650790483	-2.99867535589606	3.14213242738171	-0.954344040297121	0.339909522275782	NA	g10677_i0.p2	NA	NA	PF07517	SecA_DEADNAlike_domain	IPR011115	SecA_DEADNAlike,_NNAterminal	GO:0005524|GO:0016020|GO:0017038	PF07517	SecA_DEAD-like_domain	Protein_translocase_subunit_SecA_OS=Ligilactobacillus_salivarius_(strain_UCC118)_OX=362948_GN=secA_PE=3_SV=1	NA	notA-TR
g10679_i0.p2	932.404868379649	-3.36521831821362	0.617023414044339	-5.45395562245518	4.92615006376799e-08	5.13935655861073e-07	g10679_i0.p2	down	down	PF00013	KH_domain	IPR004088	K_Homology_domain,_type_1	GO:0003723	PF00013	KH_domain	Poly(rC)-binding_protein_4_OS=Mus_musculus_OX=10090_GN=Pcbp4_PE=1_SV=1	NA	notA-TR
g1068_i0.p2	430.665164331772	-5.18081680887106	0.959967789710379	-5.39686525360826	6.78152784288279e-08	6.89721509798996e-07	g1068_i0.p2	down	down	PF00501	AMPNAbinding_enzyme	IPR000873	AMPNAdependent_synthetase/ligase_domain	NA	PF00501	AMP-binding_enzyme	Linear_gramicidin_synthase_subunit_A_OS=Brevibacillus_parabrevis_OX=54914_GN=lgrA_PE=1_SV=1	NA	notA-TR
g10680_i0.p2	481.901163302664	-1.76452833675134	0.931160693860955	-1.8949772562187	0.0580954148911593	0.126751838764019	g10680_i0.p2	neutral	neutral	PF03839	Translocation_protein_Sec62	IPR004728	Translocation_protein_Sec62	GO:0005789|GO:0015031	PF03839	Translocation_protein_Sec62	Translocation_protein_SEC62_OS=Kluyveromyces_lactis_(strain_ATCC_8585_/_CBS_2359_/_DSM_70799_/_NBRC_1267_/_NRRL_Y-1140_/_WM37)_OX=284590_GN=SEC62_PE=3_SV=1	3.A.5.8.1 Translocation protein SEC62	notA-TR
g10682_i0.p2	0	0	0	0	1	NA	g10682_i0.p2	NA	neutral	PF01738	Dienelactone_hydrolase_family	IPR002925	Dienelactone_hydrolase	GO:0016787	PF01738	Dienelactone_hydrolase_family	NA	NA	notA-TR
g10682_i0.p3	100.286887148631	-1.41247363046765	0.94637617905734	-1.49250759024237	0.135566128931246	0.236836336065356	g10682_i0.p3	neutral	neutral	PF07047	Optic_atrophy_3_protein_(OPA3)	IPR010754	Optic_atrophy_3NAlike	NA	PF07047	Optic_atrophy_protein_(OPA3)	NA	NA	notA-TR
g10684_i0.p1	86.812737364478	-1.94642602323673	0.782278705675732	-2.48814905623106	0.0128409901474283	0.0377833599940819	g10684_i0.p1	down	down	PF00106	short_chain_dehydrogenase	IPR002347	ShortNAchain_dehydrogenase/reductase_SDR	NA	PF00106	short_chain_dehydrogenase	Retinol_dehydrogenase_12_OS=Mus_musculus_OX=10090_GN=Rdh12_PE=2_SV=1	NA	notA-TR
g10686_i0.p1	56.7002337240395	-3.52250085011804	1.63114687290217	-2.1595240187358	0.0308095359914012	0.0769478401008246	g10686_i0.p1	neutral	neutral	PF00550	Phosphopantetheine_attachment_site	IPR009081	Phosphopantetheine_binding_ACP_domain	NA	PF00550	Phosphopantetheine_attachment_site	6-deoxyerythronolide-B_synthase_EryA3,_modules_5_and_6_OS=Saccharopolyspora_erythraea_OX=1836_GN=eryA_PE=1_SV=4	NA	notA-TR
g10687_i0.p1	56.7460829065104	-0.695584087061822	1.03949020063091	-0.66915886906836	0.503394140577859	0.625948020144624	g10687_i0.p1	neutral	neutral	PF17763	Glutaminase/Asparaginase_CNAterminal_domain	IPR040919	Asparaginase/glutaminase,_CNAterminal	NA	PF00710	Asparaginase,_N-terminal	L-asparaginase_1_OS=Escherichia_coli_(strain_K12)_OX=83333_GN=ansA_PE=1_SV=1	NA	notA-TR
g10689_i0.p1	66.9310545055273	-1.42389247800564	1.36447834348565	-1.04354347931108	0.296696654563465	0.43023149660917	g10689_i0.p1	neutral	neutral	PF17907	AWS_domain	IPR006560	AWS_domain	GO:0005634|GO:0042054	PF00856	SET_domain	Histone-lysine_N-methyltransferase_ASHH2_OS=Arabidopsis_thaliana_OX=3702_GN=ASHH2_PE=1_SV=1	NA	notA-TR
g1069_i0.p1	1.78705981823432	-5.52072941398313	3.08649808905306	-1.78867093213619	0.0736678269291826	0.151868785813492	g1069_i0.p1	neutral	neutral	PF06424	PRP1_splicing_factor,_NNAterminal	IPR010491	PRP1_splicing_factor,_NNAterminal	GO:0000398	PF06424	PRPsplicing_factor,_N-terminal	Pre-mRNA-processing_factor_6_OS=Mus_musculus_OX=10090_GN=Prpf6_PE=1_SV=1	NA	notA-TR
g1069_i1.p2	863.141279042438	-4.0806281230996	1.17381049822898	-3.47639429810549	0.000508204514187829	0.00232280739889194	g1069_i1.p2	down	down	PF06424	PRP1_splicing_factor,_NNAterminal	IPR010491	PRP1_splicing_factor,_NNAterminal	GO:0000398	PF06424	PRPsplicing_factor,_N-terminal	Pre-mRNA-processing_factor_6_OS=Mus_musculus_OX=10090_GN=Prpf6_PE=1_SV=1	NA	notA-TR
g10690_i0.p1	52.8520509107606	-6.92297136723999	2.25581791196457	-3.06894068467204	0.00214819238300055	0.00829077072297719	g10690_i0.p1	down	down	PF00909	Ammonium_Transporter_Family	IPR024041	Ammonium_transporter_AmtBNAlike_domain	GO:0008519|GO:0016020|GO:0072488	PF00909	Ammonium_Transporter_Family	Putative_ammonium_transporter_sll0108_OS=Synechocystis_sp._(strain_PCC_6803_/_Kazusa)_OX=1111708_GN=sll0108_PE=3_SV=1	NA	nitrateTR
g10690_i1.p1	40.8879642191217	-1.29087185344351	1.78773341200306	-0.722071783620775	0.470250344996961	0.596894921038466	g10690_i1.p1	neutral	neutral	PF00909	Ammonium_Transporter_Family	IPR024041	Ammonium_transporter_AmtBNAlike_domain	GO:0008519|GO:0016020|GO:0072488	PF00909	Ammonium_Transporter_Family	Putative_ammonium_transporter_sll0108_OS=Synechocystis_sp._(strain_PCC_6803_/_Kazusa)_OX=1111708_GN=sll0108_PE=3_SV=1	NA	nitrateTR
g10691_i0.p1	17.3832020116497	-1.25572283263644	1.72378487875863	-0.728468411638896	0.466326898557144	0.593425082843846	g10691_i0.p1	neutral	neutral	PF00035	DoubleNAstranded_RNA_binding_motif	IPR014720	DoubleNAstranded_RNANAbinding_domain	NA	PF00035	Double-stranded_RNA_binding_motif	NA	NA	notA-TR
g10691_i0.p4	8.05367378177736	-0.482257364470672	1.86268709111319	-0.258904121240494	0.795709218291568	0.860454248215471	g10691_i0.p4	neutral	neutral	NA	Voltage-gated chloride channel - Cryptococcus neoformans var. grubii (Filobasidiella neoformans var. grubii).	NA	NA	NA	NA	NA	NA	NA	otherTR
g10692_i0.p1	0	0	0	0	1	NA	g10692_i0.p1	NA	neutral	PF06725	3D_domain	IPR010611	3D_domain	GO:0004553|GO:0009254|GO:0019867	PF03562	MltA_specific_insert_domain	Membrane-bound_lytic_murein_transglycosylase_A_OS=Vibrio_cholerae_serotype_O1_(strain_ATCC_39315_/_El_Tor_Inaba_N16961)_OX=243277_GN=mltA_PE=3_SV=1	NA	notA-TR
g10693_i0.p1	0	0	0	0	1	NA	g10693_i0.p1	NA	neutral	PF12729	Four_helix_bundle_sensory_module_for_signal_transduction	IPR024478	Chemotaxis_methylNAaccepting_receptor_HlyBNAlike,_4HB_MCP_domain	NA	PF12729	Four_helix_bundle_sensory_module_for_signal_transduction	NA	NA	notA-TR
g10694_i0.p1	0.531164219720536	-3.76736608736235	3.11920684467728	-1.20779617221958	0.227125674205921	NA	g10694_i0.p1	NA	NA	PF01765	Ribosome_recycling_factor	IPR023584	Ribosome_recycling_factor_domain	NA	PF01765	Ribosome_recycling_factor	Ribosome-recycling_factor_OS=Ruegeria_sp._(strain_TM1040)_OX=292414_GN=frr_PE=3_SV=1	NA	notA-TR
g10694_i0.p3	0.988804252821142	-4.66157523402858	3.09777267697721	-1.50481514304572	0.132371609421492	NA	g10694_i0.p3	NA	NA	PF01255	Putative_undecaprenyl_diphosphate_synthase	IPR001441	Decaprenyl_diphosphate_synthaseNAlike	GO:0016765	PF01255	Putative_undecaprenyl_diphosphate_synthase	Isoprenyl_transferase_OS=Agrobacterium_fabrum_(strain_C58_/_ATCC_33970)_OX=176299_GN=uppS_PE=3_SV=1	NA	notA-TR
g10695_i0.p1	358.501783505833	6.45000850700637	1.43159562952939	4.50546814614592	6.62267736494132e-06	4.59439302293553e-05	g10695_i0.p1	UP	UP	PF00069	Protein_kinase_domain	IPR000719	Protein_kinase_domain	GO:0004672|GO:0005524|GO:0006468	PF00069	Protein_kinase_domain	CBL-interacting_protein_kinase_26_OS=Oryza_sativa_subsp._japonica_OX=39947_GN=CIPK26_PE=2_SV=1	NA	notA-TR
g10699_i0.p1	0.975303402243958	1.66162492340231	3.11708992428198	0.533069293400339	0.593985614166847	NA	g10699_i0.p1	NA	NA	PF03372	Endonuclease/Exonuclease/phosphatase_family	IPR005135	Endonuclease/exonuclease/phosphatase	GO:0003824	PF03372	Endonuclease/Exonuclease/phosphatase_family	Nocturnin_OS=Xenopus_laevis_OX=8355_GN=noct_PE=2_SV=1	NA	notA-TR
g10699_i0.p2	104.294539554757	-1.50889289523423	1.14906784181768	-1.31314517761402	0.189134033043437	0.306943386685456	g10699_i0.p2	neutral	neutral	NA	Nocturnin_OS=Xenopus_laevis_OX=8355_GN=noct_PE=2_SV=1	NA	NA	NA	NA	NA	NA	NA	notA-TR
g10699_i1.p1	422.284427464127	-2.72830736564103	1.48243378472691	-1.84042443834591	0.0657059483139576	0.139127357576981	g10699_i1.p1	neutral	neutral	PF03372	Endonuclease/Exonuclease/phosphatase_family	IPR005135	Endonuclease/exonuclease/phosphatase	GO:0003824	PF03372	Endonuclease/Exonuclease/phosphatase_family	Nocturnin_OS=Xenopus_laevis_OX=8355_GN=noct_PE=2_SV=1	NA	notA-TR
g107_i0.p1	293.260244560611	-3.00788749737049	1.14006987464682	-2.63833609172622	0.00833139651126936	0.026487295360789	g107_i0.p1	down	down	PF00520	Ion_transport_protein	IPR005821	Ion_transport_domain	GO:0005216|GO:0006811|GO:0016020|GO:0055085	PF00520	Ion_transport_protein	Shaker-related_potassium_channel_tsha2_OS=Oncorhynchus_mykiss_OX=8022_PE=2_SV=1	Potassium voltage-gated channel protein Shaker - Drosophila melanogaster (Fruit fly).	otherTR
g107_i1.p1	293.260244560611	-3.00788749737049	1.14006987464682	-2.63833609172622	0.00833139651126936	0.026487295360789	g107_i1.p1	down	down	PF00520	Ion_transport_protein	IPR005821	Ion_transport_domain	GO:0005216|GO:0006811|GO:0016020|GO:0055085	PF00520	Ion_transport_protein	Shaker-related_potassium_channel_tsha2_OS=Oncorhynchus_mykiss_OX=8022_PE=2_SV=1	NA	otherTR
g1070_i0.p1	98.2818887398422	-5.08016820283051	1.55431404163221	-3.26843100348996	0.00108145541539313	0.00452922799347109	g1070_i0.p1	down	down	PF00069	Protein_kinase_domain	IPR000719	Protein_kinase_domain	GO:0004672|GO:0005524|GO:0006468	PF00069	Protein_kinase_domain	Mitogen-activated_protein_kinase_kinase_kinase_2_OS=Arabidopsis_thaliana_OX=3702_GN=ANP2_PE=2_SV=1	NA	notA-TR
g10700_i0.p1	19.0077705230363	-2.19141933439165	2.37759809393155	-0.921694604308822	0.356687895814721	0.491102832923703	g10700_i0.p1	neutral	neutral	PF01040	UbiA_prenyltransferase_family	IPR000537	UbiA_prenyltransferase_family	GO:0016020|GO:0016765	PF01040	UbiA_prenyltransferase_family	Protoheme_IX_farnesyltransferase,_mitochondrial_OS=Arabidopsis_thaliana_OX=3702_GN=COX10_PE=2_SV=4	NA	notA-TR
g10700_i1.p1	323.054593201034	-3.57854668736114	1.16649178960572	-3.06778557658834	0.00215651296464857	0.00831788609120529	g10700_i1.p1	down	down	PF01040	UbiA_prenyltransferase_family	IPR000537	UbiA_prenyltransferase_family	GO:0016020|GO:0016765	PF01040	UbiA_prenyltransferase_family	Protoheme_IX_farnesyltransferase,_mitochondrial_OS=Arabidopsis_thaliana_OX=3702_GN=COX10_PE=2_SV=4	NA	notA-TR
g10701_i0.p1	149.807039013707	-2.39900667864353	0.99841270479901	-2.4028206643529	0.0162691637640001	0.0458858039395414	g10701_i0.p1	down	down	PF13469	Sulfotransferase_family	NA	NA	NA	NA	NA	NA	NA	notA-TR
g10702_i0.p2	25.8167780230063	-3.79594019366439	1.88590878239886	-2.01279098389689	0.0441366228292306	0.102423431790834	g10702_i0.p2	neutral	neutral	PF01738	Dienelactone_hydrolase_family	IPR002925	Dienelactone_hydrolase	GO:0016787	PF01738	Dienelactone_hydrolase_family	NA	NA	notA-TR
g10705_i0.p3	5.4427283164588	0.446333813103533	2.43032735167044	0.183651726092271	0.854286681642961	0.902447186724441	g10705_i0.p3	neutral	neutral	PF00069	Protein_kinase_domain	NA	NA	NA	NA	NA	Cyclin-dependent_kinase_A-1_OS=Oryza_sativa_subsp._japonica_OX=39947_GN=CDKA-1_PE=1_SV=1	NA	notA-TR
g10705_i1.p3	5.4427283164588	0.446333813103533	2.43032735167044	0.183651726092271	0.854286681642961	0.902447186724441	g10705_i1.p3	neutral	neutral	PF00069	Protein_kinase_domain	NA	NA	NA	NA	NA	Cyclin-dependent_kinase_A-1_OS=Oryza_sativa_subsp._japonica_OX=39947_GN=CDKA-1_PE=1_SV=1	Chloride intracellular channel protein 4 - Homo sapiens (Human).	otherTR
g10705_i2.p1	3.13246522385807	3.79166588644543	3.11045045841104	1.21900860892746	0.222840924993582	0.347754184904354	g10705_i2.p1	neutral	neutral	PF00069	Protein_kinase_domain	IPR000719	Protein_kinase_domain	GO:0004672|GO:0005524|GO:0006468	PF00069	Protein_kinase_domain	Cyclin-dependent_kinase_A-1_OS=Oryza_sativa_subsp._japonica_OX=39947_GN=CDKA-1_PE=1_SV=1	NA	notA-TR
g10706_i0.p2	2.25960987486224	-5.86187119468838	2.83929983343865	-2.06454814164136	0.0389657743378113	0.092825711526853	g10706_i0.p2	neutral	neutral	PF13877	Potential_MonadNAbinding_region_of_RPAP3	IPR025986	RNANApolymerase_IINAassociated_protein_3NAlike,_CNAterminal_domain	NA	PF13877	Potential_Monad-binding_region_of_RPAP3	NA	NA	notA-TR
g10707_i0.p2	23.7401283204871	-4.82079968127817	2.19581826969149	-2.19544565587182	0.0281316451236298	0.0717204834901072	g10707_i0.p2	neutral	neutral	PF00805	Pentapeptide_repeats_(8_copies)	IPR001646	Pentapeptide_repeat	NA	PF00805	Pentapeptide_repeats_(copies)	NA	NA	notA-TR
g10708_i0.p1	37.9168679418519	-1.96597943354511	1.56541551108987	-1.25588345050724	0.209158229613634	0.331495088395234	g10708_i0.p1	neutral	neutral	PF07004	SpermNAtail_PGNArich_repeat	IPR010736	SpermNAtail_PGNArich_repeat	NA	PF07004	Sperm-tail_PG-rich_repeat	NA	NA	notA-TR
g10709_i0.p1	28.1832179464807	-4.19181971080983	2.10153831248833	-1.99464348848653	0.0460817769100326	0.105966024384107	g10709_i0.p1	neutral	neutral	NA	Uncharacterized_ATP-dependent_helicase_C582.10c_OS=Schizosaccharomyces_pombe_(strain_972_/_ATCC_24843)_OX=284812_GN=SPBC582.10c_PE=1_SV=1	NA	NA	NA	NA	NA	NA	NA	notA-TR
g1071_i0.p2	0	0	0	0	1	NA	g1071_i0.p2	NA	neutral	PF00005	ABC_transporter	IPR003439	ABC_transporterNAlike,_ATPNAbinding_domain	GO:0005524	PF00005	ABC_transporter	Probable_ABC_transporter_ATP-binding_protein_AZC_3926_OS=Azorhizobium_caulinodans_(strain_ATCC_43989_/_DSM_5975_/_JCM_20966_/_LMG_6465_/_NBRC_14845_/_NCIMB_13405_/_ORS_571)_OX=438753_GN=AZC_3926_PE=3_SV=1	Uncharacterized ABC transporter ATP-binding protein yhbG - Escherichia coli (strain K12).	otherTR
g1071_i0.p3	0	0	0	0	1	NA	g1071_i0.p3	NA	neutral	PF03968	LptA/(LptD_NNAterminal_domain)_LPS_transport_protein	IPR005653	Organic_solvent_toleranceNAlike,_NNAterminal	NA	PF03968	LptA/(LptD_N-terminal_domain)_LPS_transport_protein	Uncharacterized_protein_R00383_OS=Rhizobium_meliloti_(strain_1021)_OX=266834_GN=R00383_PE=3_SV=2	NA	otherTR
g1071_i0.p4	0	0	0	0	1	NA	g1071_i0.p4	NA	neutral	PF00359	PhosphoenolpyruvateNAdependent_sugar_phosphotransferase_system,_EIIA_2	IPR002178	PTS_EIIA_typeNA2_domain	NA	PF00359	Phosphoenolpyruvate-dependent_sugar_phosphotransferase_system,_EIIA_2	Nitrogen_regulatory_protein_OS=Bradyrhizobium_diazoefficiens_(strain_JCM_10833_/_BCRC_13528_/_IAM_13628_/_NBRC_14792_/_USDA_110)_OX=224911_GN=ptsN_PE=3_SV=2	Inducible fructose permease - Streptococcus mutans UA159.	notA-TR
g10710_i0.p1	2.14125216340898	-5.40186971111186	1.49616037641952	-3.61048841838677	0.000305620949187128	0.00147700506118346	g10710_i0.p1	down	down	PF17177	PentacotripeptideNArepeat_region_of_PRORP	IPR033443	PentacotripeptideNArepeat_region_of_PRORP	NA	PF16953	Protein-only_RNase_P	Proteinaceous_RNase_P_2_OS=Arabidopsis_thaliana_OX=3702_GN=PRORP2_PE=1_SV=1	NA	notA-TR
g10710_i1.p1	0	0	0	0	1	NA	g10710_i1.p1	NA	neutral	PF16953	ProteinNAonly_RNase_P	IPR031595	ProteinNAonly_RNase_P,_CNAterminal	NA	PF16953	Protein-only_RNase_P	Proteinaceous_RNase_P_2_OS=Arabidopsis_thaliana_OX=3702_GN=PRORP2_PE=1_SV=1	NA	notA-TR
g10711_i0.p1	64.0450775311995	-0.666328591625695	1.455564941066	-0.457780050086739	0.64711046999936	0.747651835035343	g10711_i0.p1	neutral	neutral	PF13532	2OGNAFe(II)_oxygenase_superfamily	IPR027450	AlphaNAketoglutarateNAdependent_dioxygenase_AlkBNAlike	NA	PF13532	2OG-Fe(II)_oxygenase_superfamily	RNA_demethylase_ALKBH5_OS=Danio_rerio_OX=7955_GN=alkbh5_PE=1_SV=1	NA	notA-TR
g10713_i0.p1	28.5990482098865	2.65609986496252	1.76436385665352	1.50541502816792	0.13221740777638	0.232130261698679	g10713_i0.p1	neutral	neutral	PF00573	Ribosomal_protein_L4/L1_family	IPR002136	Ribosomal_protein_L4/L1e	GO:0003735|GO:0005840|GO:0006412	PF14374	__60S_ribosomal_protein_LC-terminal_domain	60S_ribosomal_protein_L4_OS=Urechis_caupo_OX=6431_GN=RPL4_PE=2_SV=1	NA	notA-TR
g10713_i1.p2	13905.7011485515	-4.63576107139292	0.809010295046031	-5.73016326217351	1.00334018540966e-08	1.16791979181366e-07	g10713_i1.p2	down	down	PF14374	60S_ribosomal_protein_L4_CNAterminal_domain	IPR025755	60S_ribosomal_protein_L4,_CNAterminal_domain	NA	PF00573	__Ribosomal_protein_L4/Lfamily	60S_ribosomal_protein_L4-B_OS=Xenopus_laevis_OX=8355_GN=rpl4-b_PE=2_SV=2	NA	notA-TR
g10717_i0.p1	205.454586359926	-2.39675134350718	0.917374177108909	-2.61262133087341	0.00898507931927109	0.0281462695218253	g10717_i0.p1	down	down	PF13920	Zinc_finger,_C3HC4_type_(RING_finger)	NA	NA	NA	PF13639	Ring_finger_domain	NA	NA	notA-TR
g1072_i0.p1	1.1075842243479	0.29558132245448	3.11100078069178	0.0950116516488794	0.924305572112757	0.95039939100896	g1072_i0.p1	neutral	neutral	PF07517	SecA_DEADNAlike_domain	IPR011115	SecA_DEADNAlike,_NNAterminal	GO:0005524|GO:0016020|GO:0017038	PF07517	SecA_DEAD-like_domain	Protein_translocase_subunit_SecA_OS=Haemophilus_influenzae_(strain_PittEE)_OX=374930_GN=secA_PE=3_SV=1	NA	notA-TR
g1072_i1.p1	206.287234767569	-3.5843373855486	1.34123192624096	-2.67242176048877	0.00753059331117888	0.0243465180830463	g1072_i1.p1	down	down	PF07517	SecA_DEADNAlike_domain	IPR011115	SecA_DEADNAlike,_NNAterminal	GO:0005524|GO:0016020|GO:0017038	PF07517	SecA_DEAD-like_domain	Protein_translocase_subunit_SecA_3_OS=Magnetococcus_marinus_(strain_ATCC_BAA-1437_/_JCM_17883_/_MC-1)_OX=156889_GN=secA3_PE=3_SV=1	NA	notA-TR
g10720_i0.p1	8.74481708018457	-7.81029197730227	2.41708118986493	-3.23129070303953	0.00123232537065534	0.00507627969290791	g10720_i0.p1	down	down	PF04117	Mpv17_/_PMP22_family	IPR007248	Mpv17/PMP22	GO:0016020	PF04117	Mpv1/_PMP2family	Peroxisomal_membrane_protein_2_OS=Bos_taurus_OX=9913_GN=PXMP2_PE=2_SV=3	NA	notA-TR
g10720_i1.p1	54.0875922951573	-1.7339688579418	1.36147914510155	-1.27359193431676	0.202808072201803	0.323726936470215	g10720_i1.p1	neutral	neutral	PF04117	Mpv17_/_PMP22_family	IPR007248	Mpv17/PMP22	GO:0016020	PF04117	Mpv1/_PMP2family	Peroxisomal_membrane_protein_2_OS=Bos_taurus_OX=9913_GN=PXMP2_PE=2_SV=3	NA	notA-TR
g10721_i0.p1	16.7901519921451	-25.237367366224	2.60892180616499	-9.67348553973028	3.90835195847906e-22	2.05586513664438e-20	g10721_i0.p1	down	down	PF00069	Protein_kinase_domain	IPR000719	Protein_kinase_domain	GO:0004672|GO:0005524|GO:0006468	PF00069	Protein_kinase_domain	cAMP-dependent_protein_kinase_catalytic_subunit_OS=Dictyostelium_discoideum_OX=44689_GN=pkaC_PE=1_SV=2	NA	notA-TR
g10721_i1.p1	46.7620709752736	-3.85758421652605	1.84504296822432	-2.09078286140871	0.0365475331266925	0.0882304971085579	g10721_i1.p1	neutral	neutral	PF00069	Protein_kinase_domain	IPR000719	Protein_kinase_domain	GO:0004672|GO:0005524|GO:0006468	PF00069	Protein_kinase_domain	cAMP-dependent_protein_kinase_catalytic_subunit_OS=Dictyostelium_discoideum_OX=44689_GN=pkaC_PE=1_SV=2	NA	notA-TR
g10722_i0.p1	1.35199420382021	-5.11328372138537	3.09102431027516	-1.65423600985208	0.0980795689287816	0.187024793380132	g10722_i0.p1	neutral	neutral	PF12697	Alpha/beta_hydrolase_family	IPR000073	Alpha/beta_hydrolase_foldNA1	NA	PF12697	Alpha/beta_hydrolase_family	NA	NA	notA-TR
g10722_i1.p1	45.4545226101715	-2.00675186904436	2.03138221617995	-0.987875079864635	0.323213831417645	0.457239738609767	g10722_i1.p1	neutral	neutral	PF00561	alpha/beta_hydrolase_fold	IPR000073	Alpha/beta_hydrolase_foldNA1	NA	PF00561	alpha/beta_hydrolase_fold	NA	NA	notA-TR
g10723_i0.p1	4.74542388611606	-6.92694085453575	1.75688685981462	-3.942735877293	8.05573566435918e-05	0.000444063463759248	g10723_i0.p1	down	down	PF00300	Histidine_phosphatase_superfamily_(branch_1)	IPR013078	Histidine_phosphatase_superfamily,_cladeNA1	NA	PF00300	Histidine_phosphatase_superfamily_(branch_1)	NA	NA	notA-TR
g10723_i1.p3	9.0541434918925	-2.32176463649632	2.05730667811895	-1.12854571522568	0.259089521634462	0.38893321734594	g10723_i1.p3	neutral	neutral	PF00300	Histidine_phosphatase_superfamily_(branch_1)	NA	NA	NA	NA	NA	NA	NA	notA-TR
g10724_i0.p1	24.6128158603293	7.35874508096002	2.28349667713741	3.22257752973169	0.00127042779307235	0.00521525881792268	g10724_i0.p1	UP	UP	PF05899	EutQNAlike_cupin_domain	IPR008579	(S)NAureidoglycine_aminohydrolase,_cupin_domain	NA	PF05899	EutQ-like_cupin_domain	NA	NA	notA-TR
g10728_i0.p2	284.333772000034	-1.74800834460552	0.906551266922777	-1.92819579916204	0.0538307765287626	0.119419462460769	g10728_i0.p2	neutral	neutral	PF14023	Protein_of_unknown_function_(DUF4239)	IPR025333	Protein_of_unknown_function_DUF4239	NA	NA	NA	NA	NA	notA-TR
g10728_i1.p1	6009.61293449989	-6.21548883619824	0.78896885271611	-7.8779901320575	3.32688986252786e-15	8.43490497360787e-14	g10728_i1.p1	down	down	PF14023	Protein_of_unknown_function_(DUF4239)	IPR025333	Protein_of_unknown_function_DUF4239	NA	NA	NA	NA	NA	notA-TR
g10728_i2.p1	284.333772000034	-1.74800834460552	0.906551266922777	-1.92819579916204	0.0538307765287626	0.119419462460769	g10728_i2.p1	neutral	neutral	PF14023	Protein_of_unknown_function_(DUF4239)	IPR025333	Protein_of_unknown_function_DUF4239	NA	NA	NA	NA	NA	notA-TR
g1073_i0.p1	0.737145183426926	-4.24178429621958	3.10622550467966	-1.36557512963214	0.172072357092341	NA	g1073_i0.p1	NA	NA	PF08393	Dynein_heavy_chain,_NNAterminal_region_2	IPR013602	Dynein_heavy_chain,_linker	NA	PF12774	Hydrolytic_ATP_binding_site_of_dynein_motor_region	Dynein_axonemal_heavy_chain_1_OS=Mus_musculus_OX=10090_GN=Dnah1_PE=1_SV=1	NA	notA-TR
g10730_i0.p1	0.0515676090038391	-1.93895894342211	3.14693935352792	-0.616141185322943	0.537801341897826	NA	g10730_i0.p1	NA	NA	PF13499	EFNAhand_domain_pair	IPR002048	EFNAhand_domain	GO:0005509	PF13499	EF-hand_domain_pair	Calcium-binding_mitochondrial_carrier_protein_SCaMC-1_OS=Bos_taurus_OX=9913_GN=SLC25A24_PE=2_SV=1	NA	otherTR
g10730_i1.p1	175.554657278952	-0.760410689942143	1.20055251239481	-0.633383947883552	0.526482944884545	0.646879085363677	g10730_i1.p1	neutral	neutral	PF13499	EFNAhand_domain_pair	IPR002048	EFNAhand_domain	GO:0005509	PF13499	EF-hand_domain_pair	Probable_calcium-binding_protein_CML27_OS=Arabidopsis_thaliana_OX=3702_GN=CML27_PE=1_SV=1	NA	notA-TR
g10731_i0.p1	67.5965370775204	-4.03375517475427	1.51754959848391	-2.65807139271372	0.00785892429961215	0.0252428648503542	g10731_i0.p1	down	down	PF07717	Oligonucleotide/oligosaccharideNAbinding_(OB)NAfold	IPR011709	DEADNAbox_helicase,_OB_fold	NA	PF07717	Oligonucleotide/oligosaccharide-binding_(OB)-fold	ATP-dependent_RNA_helicase_DHX8_OS=Homo_sapiens_OX=9606_GN=DHX8_PE=1_SV=1	NA	notA-TR
g10732_i0.p1	57.6174646754947	-2.17631636200534	1.91180370924278	-1.13835764178287	0.254971173778689	0.384435339968737	g10732_i0.p1	neutral	neutral	PF01302	CAPNAGly_domain	IPR000938	CAP_GlyNArich_domain	NA	PF01302	CAP-Gly_domain	CAP-Gly_domain-containing_linker_protein_1_OS=Gallus_gallus_OX=9031_GN=CLIP1_PE=2_SV=1	NA	notA-TR
g10733_i0.p4	24.2794837324721	0.213245071852703	1.28651923709513	0.165753504264884	0.868350938072624	0.912114401229485	g10733_i0.p4	neutral	neutral	PF12796	Ankyrin_repeats_(3_copies)	IPR002110	Ankyrin_repeat	GO:0005515	PF12796	Ankyrin_repeats_(copies)	NA	NA	notA-TR
g10733_i1.p2	24.2794837324721	0.213245071852703	1.28651923709513	0.165753504264884	0.868350938072624	0.912114401229485	g10733_i1.p2	neutral	neutral	PF12796	Ankyrin_repeats_(3_copies)	IPR002110	Ankyrin_repeat	GO:0005515	PF12796	Ankyrin_repeats_(copies)	NA	NA	notA-TR
g10734_i0.p1	11.8683066707886	-5.09002938637436	1.87626941117193	-2.71284569053177	0.00667081621576446	0.0219845188508764	g10734_i0.p1	down	down	PF14559	Tetratricopeptide_repeat	NA	NA	NA	PF00515	Tetratricopeptide_repeat	NA	NA	notA-TR
g10734_i1.p1	21.2073563700891	-1.88803228242195	2.15947356759533	-0.874302103416972	0.381953754148948	0.516236254292624	g10734_i1.p1	neutral	neutral	PF13424	Tetratricopeptide_repeat	NA	NA	NA	PF00515	Tetratricopeptide_repeat	NA	NA	notA-TR
g10736_i0.p1	34.2744599119442	-1.58767277101069	1.53473726382301	-1.03449157613846	0.300906412877357	0.43459467640708	g10736_i0.p1	neutral	neutral	PF00645	Poly(ADP-ribose)_polymerase_and_DNA-Ligase_Zn-finger_region	NA	NA	NA	NA	NA	NA	NA	notA-TR
g10737_i0.p1	0	0	0	0	1	NA	g10737_i0.p1	NA	neutral	PF08443	RimKNAlike_ATPNAgrasp_domain	IPR013651	ATPNAgrasp_fold,_RimKNAtype	NA	PF08443	RimK-like_ATP-grasp_domain	Alpha-aminoadipate--LysW_ligase_LysX_OS=Saccharolobus_solfataricus_(strain_ATCC_35092_/_DSM_1617_/_JCM_11322_/_P2)_OX=273057_GN=lysX_PE=1_SV=1	NA	notA-TR
g10737_i0.p2	19.7457459716788	4.45756367954288	1.40793201255962	3.1660361720443	0.00154531576021974	0.00619138282912708	g10737_i0.p2	UP	UP	PF04107	GlutamateNAcysteine_ligase_family_2(GCS2)	IPR006336	GlutamateNANAcysteine_ligase,_GCS2	GO:0004357|GO:0042398	PF04107	Glutamate-cysteine_ligase_family_2(GCS2)	Uncharacterized_protein_AF_2307_OS=Archaeoglobus_fulgidus_(strain_ATCC_49558_/_DSM_4304_/_JCM_9628_/_NBRC_100126_/_VC-16)_OX=224325_GN=AF_2307_PE=4_SV=1	NA	notA-TR
g10738_i0.p1	1.36597410679254	-5.12925386018606	3.09082196898711	-1.65951125999889	0.0970128135883435	0.185658840989504	g10738_i0.p1	neutral	neutral	PF04577	Glycosyltransferase_61	IPR007657	Glycosyltransferase_61	GO:0016757	PF04577	Glycosyltransferase_61	NA	NA	notA-TR
g10739_i0.p1	16.9246480420631	1.05633188752561	1.63528370613876	0.645962461168177	0.518303666648376	0.639351496241019	g10739_i0.p1	neutral	neutral	PF04765	Protein_of_unknown_function_(DUF616)	IPR006852	Alkaline_ceramidase_TOD1/Probable_hexosyltransferase_MUCI70	NA	PF04765	Protein_of_unknown_function_(DUF616)	Probable_hexosyltransferase_MUCI70_OS=Arabidopsis_thaliana_OX=3702_GN=MUCI70_PE=1_SV=1	NA	notA-TR
g1074_i0.p1	592.208401613665	2.55746152786793	0.763747639954741	3.3485688126244	0.000812301062050705	0.00352344498488435	g1074_i0.p1	UP	UP	PF00334	Nucleoside_diphosphate_kinase	IPR034907	Nucleoside_diphosphate_kinaseNAlike_domain	NA	PF02219	Methylenetetrahydrofolate_reductase	Methylenetetrahydrofolate_reductase_1_OS=Arabidopsis_thaliana_OX=3702_GN=MTHFR1_PE=1_SV=1	NA	notA-TR
g1074_i0.p4	0.0515676090038391	-1.93895894342211	3.14693935352792	-0.616141185322943	0.537801341897826	NA	g1074_i0.p4	NA	NA	PF05050	Methyltransferase_FkbM_domain	IPR006342	Methyltransferase_FkbM	NA	NA	NA	NA	NA	notA-TR
g1074_i1.p3	0.0515676090038391	-1.93895894342211	3.14693935352792	-0.616141185322943	0.537801341897826	NA	g1074_i1.p3	NA	NA	PF05050	Methyltransferase_FkbM_domain	IPR006342	Methyltransferase_FkbM	NA	NA	NA	NA	NA	notA-TR
g1074_i2.p1	6.03167276646128	-2.55186859726387	2.74692001276225	-0.928992684682418	0.352892877453096	0.48714364495607	g1074_i2.p1	neutral	neutral	PF10561	C2orf69	IPR018881	Mitochondrial_protein_C2orf69	NA	PF10561	C2orf69	Mitochondrial_protein_C2orf69_homolog_OS=Danio_rerio_OX=7955_GN=zgc:153521_PE=2_SV=1	NA	notA-TR
g1074_i2.p4	2.9552743958878	-0.0275258888895557	3.06114618112315	-0.00899202039396116	0.992825502441408	0.994982737095133	g1074_i2.p4	neutral	neutral	PF05050	Methyltransferase_FkbM_domain	IPR006342	Methyltransferase_FkbM	NA	PF05050	Methyltransferase_FkbM_domain	NA	NA	notA-TR
g1074_i3.p1	89.8968855499689	-2.94953278679008	1.47651985523583	-1.9976248719791	0.0457573446861893	0.105337818406766	g1074_i3.p1	neutral	neutral	PF02219	Methylenetetrahydrofolate_reductase	IPR003171	Methylenetetrahydrofolate_reductaseNAlike	GO:0004489|GO:0006555	PF02219	Methylenetetrahydrofolate_reductase	Methylenetetrahydrofolate_reductase_1_OS=Zea_mays_OX=4577_PE=2_SV=1	NA	notA-TR
g1074_i4.p1	1576.53988673252	-3.62340025874679	0.567451556329548	-6.38539134897094	1.70959691030525e-10	2.55035136181154e-09	g1074_i4.p1	down	down	PF02219	Methylenetetrahydrofolate_reductase	IPR003171	Methylenetetrahydrofolate_reductaseNAlike	GO:0004489|GO:0006555	PF02219	Methylenetetrahydrofolate_reductase	Methylenetetrahydrofolate_reductase_1_OS=Arabidopsis_thaliana_OX=3702_GN=MTHFR1_PE=1_SV=1	NA	notA-TR
g1074_i6.p1	0.0515676090038391	-1.93895894342211	3.14693935352792	-0.616141185322943	0.537801341897826	NA	g1074_i6.p1	NA	NA	PF05050	Methyltransferase_FkbM_domain	IPR006342	Methyltransferase_FkbM	NA	NA	NA	NA	NA	notA-TR
g1074_i6.p3	3527.64886354548	4.94849254552337	0.715318671751273	6.91788532991635	4.58435122285724e-12	8.39326605076877e-11	g1074_i6.p3	UP	UP	PF00504	Chlorophyll_ANAB_binding_protein	IPR022796	Chlorophyll_ANAB_binding_protein	NA	PF00504	Chlorophyll_A-B_binding_protein	NA	NA	notA-TR
g1074_i7.p1	45.1187426949104	7.64181170991804	1.05012218984883	7.27706907233162	3.41150611314125e-13	7.03830277665817e-12	g1074_i7.p1	UP	UP	PF00334	Nucleoside_diphosphate_kinase	IPR034907	Nucleoside_diphosphate_kinaseNAlike_domain	NA	PF00334	Nucleoside_diphosphate_kinase	Nucleoside_diphosphate_kinase_OS=Synechococcus_sp._(strain_JA-2-3B'a(2-13))_OX=321332_GN=ndk_PE=3_SV=1	NA	notA-TR
g1074_i8.p1	1.28733832497146	2.51447682413924	3.11422733997668	0.80741594933081	0.41942688102525	0.551311736396993	g1074_i8.p1	neutral	neutral	PF02219	Methylenetetrahydrofolate_reductase	IPR003171	Methylenetetrahydrofolate_reductaseNAlike	GO:0004489|GO:0006555	PF02219	Methylenetetrahydrofolate_reductase	Probable_methylenetetrahydrofolate_reductase_OS=Oryza_sativa_subsp._japonica_OX=39947_GN=Os03g0815200_PE=2_SV=1	NA	notA-TR
g10743_i0.p1	4295.30116566495	-9.09512133474755	0.796381893733813	-11.4205526347483	3.3012800244043e-30	4.62287147177618e-28	g10743_i0.p1	down	down	PF00026	Eukaryotic_aspartyl_protease	IPR033121	Peptidase_family_A1_domain	NA	PF00026	__Eukaryotic_aspartyl_protease	Aspartic_protease_4_OS=Caenorhabditis_elegans_OX=6239_GN=asp-4_PE=2_SV=1	NA	notA-TR
g10744_i0.p1	18.9197814975905	-3.13228327164097	2.15273689505378	-1.45502373227208	0.145662691492704	0.250599124303463	g10744_i0.p1	neutral	neutral	PF00413	Matrixin	IPR001818	Peptidase_M10,_metallopeptidase	GO:0004222|GO:0006508|GO:0008270|GO:0031012	PF00413	Matrixin	NA	NA	notA-TR
g10744_i1.p1	373.586162193955	-5.19698549682723	1.03202552231406	-5.0357141218507	4.76070622529748e-07	4.12792668011621e-06	g10744_i1.p1	down	down	PF00413	Matrixin	IPR001818	Peptidase_M10,_metallopeptidase	GO:0004222|GO:0006508|GO:0008270|GO:0031012	PF00413	Matrixin	NA	NA	notA-TR
g10745_i0.p2	15.456886578668	0.0523797518214052	1.55767856779519	0.0336268039532353	0.973174747887522	0.982050122750569	g10745_i0.p2	neutral	neutral	PF13516	Leucine_Rich_repeat	IPR001611	LeucineNArich_repeat	GO:0005515	NA	NA	NA	NA	notA-TR
g10745_i2.p2	19.4572655364148	1.67893458959766	1.70887012624112	0.98248226346533	0.325862316675239	0.459941995175599	g10745_i2.p2	neutral	neutral	PF13516	Leucine_Rich_repeat	IPR001611	LeucineNArich_repeat	GO:0005515	NA	NA	NA	NA	notA-TR
g10746_i0.p1	238.968097859712	-1.73117475786984	0.737582120136176	-2.34709425650152	0.0189204677368166	0.0519728835282741	g10746_i0.p1	neutral	neutral	PF00027	Cyclic_nucleotideNAbinding_domain	IPR000595	Cyclic_nucleotideNAbinding_domain	NA	PF00027	Cyclic_nucleotide-binding_domain	cAMP-dependent_protein_kinase_regulatory_subunit_OS=Magnaporthe_oryzae_(strain_70-15_/_ATCC_MYA-4617_/_FGSC_8958)_OX=242507_GN=SUM1_PE=1_SV=1	NA	notA-TR
g10748_i1.p1	165.89123441065	-0.871574995329603	1.00901860396268	-0.8637848617525	0.387706085388988	0.521542014980392	g10748_i1.p1	neutral	neutral	NA	Nicotinamidase_OS=Escherichia_coli_(strain_K12)_OX=83333_GN=pncA_PE=1_SV=1	NA	NA	NA	NA	NA	NA	NA	notA-TR
g1075_i1.p2	55.2040095894444	-1.74275213909977	1.914020873761	-0.910518878341859	0.362548930362104	0.496778985900568	g1075_i1.p2	neutral	neutral	PF01027	Inhibitor_of_apoptosisNApromoting_Bax1	IPR006214	Bax_inhibitor_1NArelated	NA	PF01027	Inhibitor_of_apoptosis-promoting_Bax1	Protein_lifeguard_4_OS=Homo_sapiens_OX=9606_GN=TMBIM4_PE=1_SV=3	NA	notA-TR
g1075_i3.p1	8.64605611184011	-2.37942104317231	2.48193479444125	-0.958696033635316	0.337711897195154	0.471891291787524	g1075_i3.p1	neutral	neutral	PF01027	Inhibitor_of_apoptosisNApromoting_Bax1	IPR006214	Bax_inhibitor_1NArelated	NA	PF01027	Inhibitor_of_apoptosis-promoting_Bax1	Protein_lifeguard_4_OS=Mus_musculus_OX=10090_GN=Tmbim4_PE=2_SV=1	NA	notA-TR
g1075_i4.p1	42.0534359036752	-1.71364718726468	1.77152114538217	-0.967330924460967	0.333378629117599	0.467518022511299	g1075_i4.p1	neutral	neutral	PF01027	Inhibitor_of_apoptosisNApromoting_Bax1	IPR006214	Bax_inhibitor_1NArelated	NA	PF01027	Inhibitor_of_apoptosis-promoting_Bax1	Protein_lifeguard_4_OS=Homo_sapiens_OX=9606_GN=TMBIM4_PE=1_SV=3	NA	notA-TR
g10750_i0.p1	35.5675828465244	-3.51057699447348	1.64581903864228	-2.13302733292571	0.0329224840685005	0.0811604691921321	g10750_i0.p1	neutral	neutral	PF00266	Aminotransferase_classNAV	IPR000192	Aminotransferase_class_V_domain	NA	PF00266	Aminotransferase_class-V	Phosphoserine_aminotransferase_OS=Pseudomonas_aeruginosa_(strain_PA7)_OX=381754_GN=serC_PE=3_SV=1	NA	notA-TR
g10750_i1.p1	47.8559446747775	-3.73699811143958	1.81117345548253	-2.06330216475261	0.0390839285306042	0.0930381793989907	g10750_i1.p1	neutral	neutral	PF00266	Aminotransferase_classNAV	IPR000192	Aminotransferase_class_V_domain	NA	PF00266	Aminotransferase_class-V	Phosphoserine_aminotransferase_OS=Chromobacterium_violaceum_(strain_ATCC_12472_/_DSM_30191_/_JCM_1249_/_NBRC_12614_/_NCIMB_9131_/_NCTC_9757)_OX=243365_GN=serC_PE=3_SV=1	NA	notA-TR
g10752_i1.p2	9.46836440457072	-5.89881171267672	2.64530891683575	-2.22991412274553	0.0257531446286787	0.0668707360932222	g10752_i1.p2	neutral	neutral	PF12796	Ankyrin_repeats_(3_copies)	IPR002110	Ankyrin_repeat	GO:0005515	PF12796	Ankyrin_repeats_(copies)	NA	NA	notA-TR
g10754_i0.p1	57.5991674663557	-1.94292905472014	1.62773209398542	-1.19364179271232	0.232618118479372	0.35925351089382	g10754_i0.p1	neutral	neutral	PF14541	Xylanase_inhibitor_CNAterminal	IPR032799	Xylanase_inhibitor,_CNAterminal	NA	PF14543	Xylanase_inhibitor_N-terminal	Aspartic_proteinase_nepenthesin-2_OS=Nepenthes_gracilis_OX=150966_GN=nep2_PE=1_SV=1	NA	notA-TR
g10755_i0.p1	30.0104868216059	-3.50472626193911	1.61900834324854	-2.16473638110282	0.0304078792816355	0.0762043074092657	g10755_i0.p1	neutral	neutral	PF00168	C2_domain	IPR000008	C2_domain	NA	PF00168	Cdomain	Synaptotagmin-3_OS=Homo_sapiens_OX=9606_GN=SYT3_PE=1_SV=1	NA	notA-TR
g10756_i1.p1	35.0427079142574	0.704215649328966	2.20846323714624	0.318871347950962	0.749824072055877	0.827766853816315	g10756_i1.p1	neutral	neutral	PF00899	ThiF_family	IPR000594	THIFNAtype_NAD/FAD_binding_fold	NA	PF00899	ThiF_family	tRNA_threonylcarbamoyladenosine_dehydratase_OS=Haemophilus_influenzae_(strain_ATCC_51907_/_DSM_11121_/_KW20_/_Rd)_OX=71421_GN=tcdA_PE=3_SV=1	NA	notA-TR
g10757_i0.p1	0.934651497090074	-4.59172261161787	3.09901607292351	-1.48167111869355	0.1384278254598	NA	g10757_i0.p1	NA	NA	PF01833	IPT/TIG_domain	IPR002909	IPT_domain	NA	PF01833	IPT/TIG_domain	NA	NA	notA-TR
g10758_i0.p2	54.1678573158771	0.6920556853692	1.03447464863869	0.668992407189391	0.503500321438224	0.626004318842463	g10758_i0.p2	neutral	neutral	PF12796	Ankyrin_repeats_(3_copies)	IPR002110	Ankyrin_repeat	GO:0005515	PF12796	Ankyrin_repeats_(copies)	NA	NA	notA-TR
g10758_i0.p3	0.80938468669894	-4.38293460293266	3.10310822040923	-1.4124336928071	0.157822301638093	NA	g10758_i0.p3	NA	NA	PF00023	Ankyrin_repeat	IPR002110	Ankyrin_repeat	GO:0005515	PF12796	Ankyrin_repeats_(copies)	NA	NA	notA-TR
g10759_i0.p1	5.35373733156	-7.10034763679645	2.24440755879104	-3.16357321511654	0.00155845147004204	0.00623186569782139	g10759_i0.p1	down	down	PF13517	FG-GAP-like_repeat	NA	NA	NA	NA	NA	NA	NA	notA-TR
g1076_i0.p1	1251.63727284758	-4.68241145958958	0.958023351964449	-4.88757549592939	1.02085353257581e-06	8.26981474560781e-06	g1076_i0.p1	down	down	PF00520	Ion_transport_protein	IPR005821	Ion_transport_domain	GO:0005216|GO:0006811|GO:0016020|GO:0055085	PF00520	Ion_transport_protein	NA	Hydrogen voltage-gated channel 1 - Homo sapiens (Human).	otherTR
g10762_i0.p1	2.38061473384255	-1.98798068552883	2.89601539485778	-0.686453769913903	0.492427007304071	0.615947251116458	g10762_i0.p1	neutral	neutral	PF02615	Malate/LNAlactate_dehydrogenase	IPR003767	Malate/LNAlactate_dehydrogenaseNAlike	GO:0016491	PF02615	Malate/L-lactate_dehydrogenase	Delta(1)-pyrroline-2-carboxylate_reductase_OS=Starkeya_novella_(strain_ATCC_8093_/_DSM_506_/_JCM_20403_/_CCM_1077_/_IAM_12100_/_NBRC_12443_/_NCIMB_10456)_OX=639283_GN=Snov_0154_PE=1_SV=1	NA	notA-TR
g10764_i0.p1	652.632106485633	-4.95789430680652	0.996447026214719	-4.9755723850574	6.50551179892538e-07	5.50248950576651e-06	g10764_i0.p1	down	down	PF02181	Formin_Homology_2_Domain	IPR015425	Formin,_FH2_domain	NA	PF02181	Formin_Homology_Domain	Formin-like_protein_14_OS=Arabidopsis_thaliana_OX=3702_GN=FH14_PE=3_SV=3	NA	notA-TR
g10766_i0.p1	145.151352337289	-4.42821243957128	1.51549212230463	-2.92196335064891	0.00347832467346985	0.0125594085308061	g10766_i0.p1	down	down	PF00027	Cyclic_nucleotideNAbinding_domain	IPR000595	Cyclic_nucleotideNAbinding_domain	NA	PF00027	Cyclic_nucleotide-binding_domain	cAMP-dependent_protein_kinase_type_II_regulatory_subunit_OS=Strongylocentrotus_purpuratus_OX=7668_PE=2_SV=1	NA	notA-TR
g10767_i0.p2	157.72580918184	-1.40543432793156	1.33599401592677	-1.05197651424854	0.292810324999985	0.426110950655508	g10767_i0.p2	neutral	neutral	PF04142	NucleotideNAsugar_transporter	IPR007271	NucleotideNAsugar_transporter	GO:0000139|GO:0015165|GO:0016020|GO:0090481	PF04142	Nucleotide-sugar_transporter	CMP-sialic_acid_transporter_4_OS=Arabidopsis_thaliana_OX=3702_GN=At4g35335_PE=2_SV=1	NA	sugarTR
g10767_i1.p1	227.412584901978	-2.80762364142669	1.79646750750598	-1.56285801423957	0.118085995022232	0.213753655793125	g10767_i1.p1	neutral	neutral	PF04142	NucleotideNAsugar_transporter	IPR007271	NucleotideNAsugar_transporter	GO:0000139|GO:0015165|GO:0016020|GO:0090481	PF04142	Nucleotide-sugar_transporter	CMP-sialic_acid_transporter_4_OS=Arabidopsis_thaliana_OX=3702_GN=At4g35335_PE=2_SV=1	NA	sugarTR
g10768_i0.p1	239.165262590377	-2.236002016512	0.985173320429027	-2.26965344081613	0.0232286184201183	0.0614436688383114	g10768_i0.p1	neutral	neutral	PF00069	Protein_kinase_domain	IPR000719	Protein_kinase_domain	GO:0004672|GO:0005524|GO:0006468	PF00069	Protein_kinase_domain	Mitogen-activated_protein_kinase_kinase_1a_OS=Physcomitrium_patens_OX=3218_GN=MKK1a_PE=2_SV=1	NA	notA-TR
g10769_i0.p1	168.68843934438	-0.645756491512065	0.630241968770711	-1.02461677182752	0.305544047638156	0.439243606708443	g10769_i0.p1	neutral	neutral	PF00069	Protein_kinase_domain	IPR000719	Protein_kinase_domain	GO:0004672|GO:0005524|GO:0006468	PF00069	Protein_kinase_domain	Serine/threonine-protein_kinase_N1_OS=Rattus_norvegicus_OX=10116_GN=Pkn1_PE=1_SV=2	NA	notA-TR
g1077_i0.p1	84.795052007528	5.37356973058398	1.32155389835975	4.06609956450009	4.78065181021513e-05	0.000277393313571837	g1077_i0.p1	UP	UP	PF00909	Ammonium_Transporter_Family	IPR024041	Ammonium_transporter_AmtBNAlike_domain	GO:0008519|GO:0016020|GO:0072488	PF00909	Ammonium_Transporter_Family	Ammonium_transporter_1_member_3_OS=Solanum_lycopersicum_OX=4081_GN=AMT1-3_PE=2_SV=1	NA	nitrateTR
g1077_i0.p2	241.293360897791	-1.18031408208962	0.684731406235918	-1.72376215161212	0.0847507898329536	0.168374539627924	g1077_i0.p2	neutral	neutral	PF06743	FAST_kinase-like_protein,_subdomain_1	NA	NA	NA	NA	NA	NA	NA	notA-TR
g10772_i0.p1	94.8030409105065	-2.45155455193874	1.28145884991297	-1.91309658683558	0.0557356886349332	0.122739362828405	g10772_i0.p1	neutral	neutral	PF13306	BspA_type_Leucine_rich_repeat_region_(6_copies)	IPR026906	BspA_type_Leucine_rich_repeat_region	NA	PF13306	BspA_type_Leucine_rich_repeat_region_(copies)	NA	NA	notA-TR
g10773_i0.p2	15.1636265407401	5.74004703629164	2.10276599161568	2.72976025824026	0.00633803988348343	0.0210416373186034	g10773_i0.p2	UP	UP	PF00733	Asparagine_synthase	IPR001962	Asparagine_synthase	GO:0004066|GO:0006529	PF00733	Asparagine_synthase	Asparagine_synthetase_[glutamine-hydrolyzing]_OS=Asparagus_officinalis_OX=4686_PE=2_SV=2	NA	notA-TR
g10773_i1.p2	42.8795080840162	1.55576787866251	1.93691421926507	0.803219813860845	0.421847695200911	0.553389747594579	g10773_i1.p2	neutral	neutral	PF00733	Asparagine_synthase	IPR001962	Asparagine_synthase	GO:0004066|GO:0006529	PF00733	Asparagine_synthase	Asparagine_synthetase_[glutamine-hydrolyzing]_OS=Asparagus_officinalis_OX=4686_PE=2_SV=2	NA	notA-TR
g10773_i2.p2	30.6852863898427	2.49109250152542	2.07426323324935	1.20095292708973	0.229769461715709	0.35580065615565	g10773_i2.p2	neutral	neutral	PF00733	Asparagine_synthase	IPR001962	Asparagine_synthase	GO:0004066|GO:0006529	PF00733	Asparagine_synthase	Asparagine_synthetase_[glutamine-hydrolyzing]_OS=Asparagus_officinalis_OX=4686_PE=2_SV=2	NA	notA-TR
g10774_i0.p1	17.2425812822113	-6.78925429580342	2.32583257556776	-2.91906406640044	0.00351084060916604	0.0126625812749148	g10774_i0.p1	down	down	PF15739	TranslinNAassociated_factor_XNAinteracting_NNAterminus	IPR032755	TranslinNAassociated_factor_XNAinteracting_protein_1,_NNAterminal	NA	PF15739	Translin-associated_factor_X_interacting_N-terminus	NA	NA	notA-TR
g10774_i1.p1	18.1688520015292	-1.12483456685273	1.66333791018059	-0.676251385823701	0.498881052416097	0.621855854999346	g10774_i1.p1	neutral	neutral	PF15739	TranslinNAassociated_factor_XNAinteracting_NNAterminus	IPR032755	TranslinNAassociated_factor_XNAinteracting_protein_1,_NNAterminal	NA	PF15739	Translin-associated_factor_X_interacting_N-terminus	NA	NA	notA-TR
g10775_i1.p1	31.8732448498293	-2.30581055711671	1.85095046071792	-1.2457440682785	0.212858369430823	0.335744193781501	g10775_i1.p1	neutral	neutral	PF03399	SAC3/GANP_family	IPR005062	SAC3/GANP/THP3,_conserved_domain	NA	PF03399	SAC3/GANP_family	Germinal-center_associated_nuclear_protein_OS=Mus_musculus_OX=10090_GN=Mcm3ap_PE=1_SV=2	NA	notA-TR
g10778_i0.p1	4646.07568167321	9.74803462132174	1.31937982016221	7.3883460034452	1.48666471086267e-13	3.19142325900812e-12	g10778_i0.p1	UP	UP	PF00271	Helicase_conserved_CNAterminal_domain	IPR001650	Helicase,_CNAterminal	NA	PF00270	DEAD/DEAH_box_helicase	Eukaryotic_initiation_factor_4A_OS=Caenorhabditis_elegans_OX=6239_GN=inf-1_PE=2_SV=1	NA	notA-TR
g10779_i0.p1	0.878239509894686	-4.48701654237737	3.1009950875042	-1.44696022269055	0.147908064541999	NA	g10779_i0.p1	NA	NA	PF17921	Integrase_zinc_binding_domain	IPR041588	Integrase_zincNAbinding_domain	NA	PF17921	Integrase_zinc_binding_domain	Transposon_Ty3-G_Gag-Pol_polyprotein_OS=Saccharomyces_cerevisiae_(strain_ATCC_204508_/_S288c)_OX=559292_GN=TY3B-G_PE=1_SV=3	NA	notA-TR
g10779_i1.p1	0	0	0	0	1	NA	g10779_i1.p1	NA	neutral	PF00665	Integrase_core_domain	NA	NA	NA	NA	NA	Transposon_Ty3-G_Gag-Pol_polyprotein_OS=Saccharomyces_cerevisiae_(strain_ATCC_204508_/_S288c)_OX=559292_GN=TY3B-G_PE=1_SV=3	NA	notA-TR
g10779_i2.p1	24.2097536986041	5.4072299528928	0.995941657199528	5.42926376641108	5.65870001493716e-08	5.84750911972307e-07	g10779_i2.p1	UP	UP	PF00665	Integrase_core_domain	NA	NA	NA	NA	NA	Transposon_Ty3-G_Gag-Pol_polyprotein_OS=Saccharomyces_cerevisiae_(strain_ATCC_204508_/_S288c)_OX=559292_GN=TY3B-G_PE=1_SV=3	NA	notA-TR
g10779_i6.p1	0	0	0	0	1	NA	g10779_i6.p1	NA	neutral	PF00385	Chromo_(CHRromatin_Organisation_MOdifier)_domain	IPR023780	Chromo_domain	NA	PF00385	Chromo_(CHRromatin_Organisation_MOdifier)_domain	Transposon_Ty3-G_Gag-Pol_polyprotein_OS=Saccharomyces_cerevisiae_(strain_ATCC_204508_/_S288c)_OX=559292_GN=TY3B-G_PE=1_SV=3	NA	notA-TR
g1078_i0.p1	75.4397540524724	-3.86995746507451	1.86620778929338	-2.0737012712501	0.0381070630955724	0.0911773446905191	g1078_i0.p1	neutral	neutral	PF03016	Exostosin_family	IPR040911	Exostosin,_GT47_domain	NA	PF03016	Exostosin_family	Probable_arabinosyltransferase_ARAD1_OS=Arabidopsis_thaliana_OX=3702_GN=ARAD1_PE=1_SV=1	NA	notA-TR
g10782_i0.p1	0.0673158280284819	-1.93895894342211	3.14693935352792	-0.616141185322943	0.537801341897826	NA	g10782_i0.p1	NA	NA	PF07059	Protein_ENHANCED_DISEASE_RESISTANCE_2,_CNAterminal	IPR009769	Protein_ENHANCED_DISEASE_RESISTANCE_2,_CNAterminal	NA	PF07059	Protein_ENHANCED_DISEASE_RESISTANCE_2,_C-terminal	NA	NA	notA-TR
g10782_i1.p3	214.526567773073	-2.36258886799517	0.829109786346825	-2.84954888592627	0.00437812770099333	0.015318677751188	g10782_i1.p3	down	down	PF07059	Protein_ENHANCED_DISEASE_RESISTANCE_2,_CNAterminal	IPR009769	Protein_ENHANCED_DISEASE_RESISTANCE_2,_CNAterminal	NA	PF07059	Protein_ENHANCED_DISEASE_RESISTANCE_2,_C-terminal	NA	NA	notA-TR
g10783_i0.p1	189.517042604511	-6.10925178794923	1.32644952126321	-4.60571751130886	4.11046078793069e-06	2.97653657620591e-05	g10783_i0.p1	down	down	PF02197	Regulatory_subunit_of_type_II_PKA_RNAsubunit	IPR003117	cAMPNAdependent_protein_kinase_regulatory_subunit,_dimerizationNAanchoring_domain	NA	PF13499	EF-hand_domain_pair	Calcium-dependent_protein_kinase_21_OS=Arabidopsis_thaliana_OX=3702_GN=CPK21_PE=1_SV=1	NA	notA-TR
g10784_i0.p1	61.6058334817933	-1.21171463916558	1.35407891535064	-0.894862644583612	0.370860517748174	0.505188955605115	g10784_i0.p1	neutral	neutral	PF20519	Polycystin_domain	IPR046791	Polycystin_domain	NA	PF20519	Polycystin_domain	Polycystic_kidney_disease_2-like_1_protein_OS=Homo_sapiens_OX=9606_GN=PKD2L1_PE=1_SV=1	NA	notA-TR
g10785_i0.p1	189.384989027099	-2.15403029028321	0.861637396199609	-2.49992665102967	0.0124219022529088	0.0368030900831022	g10785_i0.p1	down	down	PF00462	Glutaredoxin	IPR002109	Glutaredoxin	NA	PF04784	Protein_of_unknown_function,_DUF547	Glutaredoxin_OS=Pseudomonas_aeruginosa_(strain_ATCC_15692_/_DSM_22644_/_CIP_104116_/_JCM_14847_/_LMG_12228_/_1C_/_PRS_101_/_PAO1)_OX=208964_GN=grx_PE=3_SV=1	NA	notA-TR
g10786_i0.p1	1.22897051810234	2.44039026673853	3.11456568997823	0.783541112839906	0.43330942076747	0.564463201239051	g10786_i0.p1	neutral	neutral	PF00004	ATPase_family_associated_with_various_cellular_activities_(AAA)	IPR003959	ATPase,_AAANAtype,_core	GO:0005524|GO:0016887	PF00004	ATPase_family_associated_with_various_cellular_activities_(AAA)	ATPase_family_gene_2_protein_OS=Schizosaccharomyces_pombe_(strain_972_/_ATCC_24843)_OX=284812_GN=afg2_PE=3_SV=1	NA	notA-TR
g10786_i0.p5	45.6984606191633	-0.1139378747289	1.45701089668648	-0.0781997409820455	0.937669168054622	0.959180101360899	g10786_i0.p5	neutral	neutral	PF17862	AAA+_lid_domain	IPR041569	AAA_ATPase,_AAA+_lid_domain	NA	PF17862	AAA+_lid_domain	Protein_SAV_OS=Sulfolobus_acidocaldarius_(strain_ATCC_33909_/_DSM_639_/_JCM_8929_/_NBRC_15157_/_NCIMB_11770)_OX=330779_GN=sav_PE=3_SV=2	NA	notA-TR
g10786_i1.p2	70.0090472396176	-1.59015661135511	1.93274660738427	-0.822744484600176	0.410653312518468	0.543124830226311	g10786_i1.p2	neutral	neutral	PF17862	AAA+_lid_domain	IPR041569	AAA_ATPase,_AAA+_lid_domain	NA	PF00004	ATPase_family_associated_with_various_cellular_activities_(AAA)	ATPase_family_gene_2_protein_OS=Schizosaccharomyces_pombe_(strain_972_/_ATCC_24843)_OX=284812_GN=afg2_PE=3_SV=1	NA	notA-TR
g10787_i0.p1	88.5500886185762	-0.7207068272911	0.929253533078516	-0.775576095905148	0.437999318942125	0.568526279874566	g10787_i0.p1	neutral	neutral	PF00400	WD_domain,_GNAbeta_repeat	IPR001680	WD40_repeat	GO:0005515	PF00400	WD_domain,_G-beta_repeat	NA	NA	notA-TR
g10789_i0.p3	17.5182660372091	-2.14121203577348	1.63580712253157	-1.30896363408648	0.190546669501531	0.308690049460097	g10789_i0.p3	neutral	neutral	PF20043	Family_of_unknown_function_(DUF6445)	IPR045617	Protein_of_unknown_function_DUF6445	NA	PF20043	Family_of_unknown_function_(DUF6445)	NA	NA	notA-TR
g10789_i1.p1	7.94921172379552	-2.61959863473153	2.51336118400103	-1.04226907434027	0.297286946109847	0.430783588069623	g10789_i1.p1	neutral	neutral	PF20043	Family_of_unknown_function_(DUF6445)	NA	NA	NA	NA	NA	NA	NA	notA-TR
g10789_i1.p3	17.5182660372091	-2.14121203577348	1.63580712253157	-1.30896363408648	0.190546669501531	0.308690049460097	g10789_i1.p3	neutral	neutral	PF20043	Family_of_unknown_function_(DUF6445)	IPR045617	Protein_of_unknown_function_DUF6445	NA	PF20043	Family_of_unknown_function_(DUF6445)	NA	NA	notA-TR
g1079_i0.p1	41.1930273781353	-0.698648274507638	1.18757513946091	-0.588298164295344	0.556332177537739	0.673189311954498	g1079_i0.p1	neutral	neutral	PF08616	Stabilization_of_polarity_axis	NA	NA	NA	PF08616	Stabilization_of_polarity_axis	Protein_mesA_OS=Emericella_nidulans_(strain_FGSC_A4_/_ATCC_38163_/_CBS_112.46_/_NRRL_194_/_M139)_OX=227321_GN=mesA_PE=1_SV=2	NA	notA-TR
g1079_i0.p2	674.709910675766	-4.04744229536647	1.18785695504837	-3.40734823175882	0.000655973775806997	0.00290945061588618	g1079_i0.p2	down	down	PF01398	JAB1/Mov34/MPN/PADNA1_ubiquitin_protease	IPR000555	JAB1/MPN/MOV34_metalloenzyme_domain	GO:0005515|GO:0008233|GO:0008237	PF13012	Maintenance_of_mitochondrial_structure_and_function	COP9_signalosome_complex_subunit_6_OS=Dictyostelium_discoideum_OX=44689_GN=csn6_PE=1_SV=1	NA	notA-TR
g1079_i1.p1	41.1930273781353	-0.698648274507638	1.18757513946091	-0.588298164295344	0.556332177537739	0.673189311954498	g1079_i1.p1	neutral	neutral	PF08616	Stabilization_of_polarity_axis	NA	NA	NA	PF08616	Stabilization_of_polarity_axis	Protein_mesA_OS=Emericella_nidulans_(strain_FGSC_A4_/_ATCC_38163_/_CBS_112.46_/_NRRL_194_/_M139)_OX=227321_GN=mesA_PE=1_SV=2	NA	notA-TR
g1079_i1.p4	87.6520723652261	1.05735740078215	0.951547250070389	1.11119799957798	0.266483132124093	0.397374104170189	g1079_i1.p4	neutral	neutral	PF13012	Maintenance_of_mitochondrial_structure_and_function	IPR024969	Rpn11/EIF3F,_CNAterminal	NA	PF13012	Maintenance_of_mitochondrial_structure_and_function	COP9_signalosome_complex_subunit_6_OS=Oryza_sativa_subsp._japonica_OX=39947_GN=CSN6_PE=1_SV=1	NA	notA-TR
g10791_i0.p1	28.5211469661561	-0.760663031439606	1.74122007332433	-0.436856341764628	0.6622155355892	0.75947021683332	g10791_i0.p1	neutral	neutral	PF00462	Glutaredoxin	IPR002109	Glutaredoxin	NA	PF00462	Glutaredoxin	Glutaredoxin_OS=Ricinus_communis_OX=3988_PE=3_SV=1	NA	notA-TR
g10793_i0.p4	2.47011633926646	-3.80127131004882	3.0582099090261	-1.24297266150032	0.213877907861743	0.337000657371557	g10793_i0.p4	neutral	neutral	PF03200	Glycosyl_hydrolase_family_63_CNAterminal_domain	IPR031335	Glycosyl_hydrolase_family_63,_CNAterminal	NA	NA	NA	NA	NA	notA-TR
g10794_i0.p1	0.37083823929736	-3.27694660678018	3.13635395138607	-1.04482678217233	0.296103034343964	NA	g10794_i0.p1	NA	NA	PF17820	PDZ_domain	IPR041489	PDZ_domain_6	NA	PF17820	PDZ_domain	Carboxyl-terminal-processing_protease_OS=Synechococcus_sp._(strain_ATCC_27264_/_PCC_7002_/_PR-6)_OX=32049_GN=ctpA_PE=3_SV=2	NA	notA-TR
g10795_i0.p1	0.929684889207176	0.105543420993884	2.98914923240199	0.0353088497053967	0.971833466687899	NA	g10795_i0.p1	NA	NA	PF00069	Protein_kinase_domain	IPR000719	Protein_kinase_domain	GO:0004672|GO:0005524|GO:0006468	PF00069	Protein_kinase_domain	Probable_serine/threonine-protein_kinase_DDB_G0267514_OS=Dictyostelium_discoideum_OX=44689_GN=DDB_G0267514_PE=3_SV=1	NA	notA-TR
g10796_i0.p1	32.2598367106313	-26.1245957506322	2.58625727663133	-10.101313580318	5.45071193010702e-24	3.58529295042128e-22	g10796_i0.p1	down	down	PF00777	Glycosyltransferase_family_29_(sialyltransferase)	IPR001675	Glycosyl_transferase_family_29	GO:0006486|GO:0008373	PF00777	Glycosyltransferase_family_2(sialyltransferase)	Alpha-2,8-sialyltransferase_8E_OS=Homo_sapiens_OX=9606_GN=ST8SIA5_PE=1_SV=2	NA	notA-TR
g10796_i1.p1	261.91301946353	-4.64627822583269	1.77440873119695	-2.61849378000889	0.00883189016923448	0.0277662201088166	g10796_i1.p1	down	down	PF00777	Glycosyltransferase_family_29_(sialyltransferase)	IPR001675	Glycosyl_transferase_family_29	GO:0006486|GO:0008373	PF00777	Glycosyltransferase_family_2(sialyltransferase)	Alpha-2,8-sialyltransferase_8E_OS=Homo_sapiens_OX=9606_GN=ST8SIA5_PE=1_SV=2	NA	notA-TR
g10796_i2.p1	125.962368956073	-2.19784835598628	1.4309291111409	-1.53595893666173	0.124548451828392	0.222077780340363	g10796_i2.p1	neutral	neutral	PF00777	Glycosyltransferase_family_29_(sialyltransferase)	IPR001675	Glycosyl_transferase_family_29	GO:0006486|GO:0008373	PF00777	Glycosyltransferase_family_2(sialyltransferase)	Alpha-2,8-sialyltransferase_8E_OS=Homo_sapiens_OX=9606_GN=ST8SIA5_PE=1_SV=2	NA	notA-TR
g10796_i3.p1	24.641205951523	-1.42973662067296	1.63258875567138	-0.875748173387977	0.381166950344834	0.515448580148263	g10796_i3.p1	neutral	neutral	PF00777	Glycosyltransferase_family_29_(sialyltransferase)	IPR001675	Glycosyl_transferase_family_29	GO:0006486|GO:0008373	PF00777	Glycosyltransferase_family_2(sialyltransferase)	Alpha-2,8-sialyltransferase_8E_OS=Homo_sapiens_OX=9606_GN=ST8SIA5_PE=1_SV=2	NA	notA-TR
g108_i0.p4	176.576267833441	-2.85743816618484	0.899334030039765	-3.17728237867135	0.00148662212621728	0.00599301837588246	g108_i0.p4	down	down	PF12456	Inositol_phosphatase	IPR022158	Inositol_phosphatase	NA	PF12456	Inositol_phosphatase	NA	NA	notA-TR
g108_i1.p2	176.576267833441	-2.85743816618484	0.899334030039765	-3.17728237867135	0.00148662212621728	0.00599301837588246	g108_i1.p2	down	down	PF12456	Inositol_phosphatase	IPR022158	Inositol_phosphatase	NA	PF12456	Inositol_phosphatase	NA	NA	notA-TR
g108_i2.p2	176.576267833441	-2.85743816618484	0.899334030039765	-3.17728237867135	0.00148662212621728	0.00599301837588246	g108_i2.p2	down	down	PF12456	Inositol_phosphatase	IPR022158	Inositol_phosphatase	NA	PF12456	Inositol_phosphatase	NA	NA	notA-TR
g108_i3.p2	176.576267833441	-2.85743816618484	0.899334030039765	-3.17728237867135	0.00148662212621728	0.00599301837588246	g108_i3.p2	down	down	PF12456	Inositol_phosphatase	IPR022158	Inositol_phosphatase	NA	PF12456	Inositol_phosphatase	NA	NA	notA-TR
g108_i4.p2	176.576267833441	-2.85743816618484	0.899334030039765	-3.17728237867135	0.00148662212621728	0.00599301837588246	g108_i4.p2	down	down	PF12456	Inositol_phosphatase	IPR022158	Inositol_phosphatase	NA	PF12456	Inositol_phosphatase	NA	NA	notA-TR
g108_i5.p1	0.0905539814596488	-1.93895894342211	3.14693935352792	-0.616141185322943	0.537801341897826	NA	g108_i5.p1	NA	NA	NA	2-oxoglutarate_and_iron-dependent_oxygenase_domain-containing_protein_2_OS=Homo_sapiens_OX=9606_GN=OGFOD2_PE=1_SV=2	NA	NA	NA	NA	NA	NA	NA	notA-TR
g108_i6.p1	175.629531564126	-2.59507490073591	1.17249342945512	-2.21329590046563	0.0268772520743522	0.0691636584575703	g108_i6.p1	neutral	neutral	NA	2-oxoglutarate_and_iron-dependent_oxygenase_domain-containing_protein_2_OS=Homo_sapiens_OX=9606_GN=OGFOD2_PE=1_SV=2	NA	NA	NA	NA	NA	NA	NA	notA-TR
g108_i7.p1	357.385631093986	-1.61407472493974	0.438671065033131	-3.6794647598146	0.000233723982581712	0.00116087203178113	g108_i7.p1	down	down	PF07818	HCNGPNAlike_protein	IPR012479	SAP30NAbinding_protein	GO:0006355	PF07818	HCNGP-like_protein	SAP30-binding_protein_OS=Homo_sapiens_OX=9606_GN=SAP30BP_PE=1_SV=1	NA	notA-TR
g1080_i0.p1	30.0814647678165	-4.83991071325802	2.22671883678567	-2.17356166988939	0.02973806965738	0.0748909136978523	g1080_i0.p1	neutral	neutral	PF00884	Sulfatase	IPR000917	Sulfatase,_NNAterminal	GO:0008484	PF00884	Sulfatase	Arylsulfatase_I_OS=Canis_lupus_familiaris_OX=9615_GN=ARSI_PE=2_SV=2	NA	notA-TR
g10800_i0.p1	99.6891485336283	0.277818080995279	1.57572946505326	0.176310773617404	0.860049798496263	0.906252341703851	g10800_i0.p1	neutral	neutral	PF00300	Histidine_phosphatase_superfamily_(branch_1)	IPR013078	Histidine_phosphatase_superfamily,_cladeNA1	NA	PF00300	Histidine_phosphatase_superfamily_(branch_1)	Metal-independent_phosphoserine_phosphatase_OS=Arabidopsis_thaliana_OX=3702_GN=IPSP_PE=1_SV=1	NA	notA-TR
g10801_i0.p1	81.0269699907678	-2.41635495607676	1.18740431903698	-2.03498919225466	0.0418519604681409	0.0982440027578995	g10801_i0.p1	neutral	neutral	PF03770	Inositol_polyphosphate_kinase	IPR005522	Inositol_polyphosphate_kinase	GO:0016301|GO:0032958	PF03770	Inositol_polyphosphate_kinase	Inositol-trisphosphate_3-kinase_A_OS=Homo_sapiens_OX=9606_GN=ITPKA_PE=1_SV=1	NA	notA-TR
g10802_i1.p1	23.6366135495443	-4.11990407960871	1.53839015310765	-2.67806191510406	0.00740495287818337	0.0239946619366709	g10802_i1.p1	down	down	PF13704	Glycosyl_transferase_family_2	NA	NA	NA	PF13704	Glycosyl_transferase_family_2	NA	NA	notA-TR
g10803_i0.p1	119.39056716701	-1.6542694632475	1.22035591257079	-1.35556311581482	0.175238214073529	0.289372222147252	g10803_i0.p1	neutral	neutral	PF00005	ABC_transporter	IPR003439	ABC_transporterNAlike,_ATPNAbinding_domain	GO:0005524	PF00005	ABC_transporter	Multidrug_resistance_protein_mrp-7_OS=Caenorhabditis_elegans_OX=6239_GN=mrp-7_PE=2_SV=3	NA	otherTR
g10804_i0.p1	64.9784339125525	-3.84473458597316	1.41516898459436	-2.71680246516652	0.00659159355312955	0.0217694991248913	g10804_i0.p1	down	down	PF13378	Enolase_CNAterminal_domainNAlike	IPR029065	Enolase_CNAterminal_domainNAlike	NA	PF13378	Enolase_C-terminal_domain-like	L-rhamnonate_dehydratase_OS=Saccharopolyspora_erythraea_(strain_ATCC_11635_/_DSM_40517_/_JCM_4748_/_NBRC_13426_/_NCIMB_8594_/_NRRL_2338)_OX=405948_GN=rhmD_PE=3_SV=1	NA	notA-TR
g10805_i0.p1	26.6781790698461	-2.45004435383427	1.54350463624856	-1.5873255552954	0.11243893022713	0.206336779226306	g10805_i0.p1	neutral	neutral	PF10604	Polyketide_cyclase_/_dehydrase_and_lipid_transport	IPR019587	Polyketide_cyclase/dehydrase	NA	NA	NA	NA	NA	otherTR
g10806_i0.p1	9.68485167838458	-0.681709778887826	3.03978286923765	-0.224262655660926	0.822552932612165	0.8802032297673	g10806_i0.p1	neutral	neutral	PF01926	50S_ribosomeNAbinding_GTPase	IPR006073	GTP_binding_domain	GO:0005525	PF01926	50S_ribosome-binding_GTPase	GTPase_Der_OS=Thermosynechococcus_vestitus_(strain_IAM_M-273_/_NIES-2133_/_BP-1)_OX=197221_GN=der_PE=3_SV=1	Ferrous iron transport protein B - Porphyromonas gingivalis (Bacteroides gingivalis).	notA-TR
g10806_i1.p2	33.5302092759011	0.895316512585242	1.36416466676818	0.656311172980545	0.511623930092151	0.633319128307277	g10806_i1.p2	neutral	neutral	PF14714	KHNAdomainNAlike_of_EngA_bacterial_GTPase_enzymes,_CNAterminal	IPR032859	GTPase_Der,_CNAterminal_KHNAdomainNAlike	NA	PF14714	KH-domain-like_of_EngA_bacterial_GTPase_enzymes,_C-terminal	GTPase_Der_OS=Nostoc_sp._(strain_PCC_7120_/_SAG_25.82_/_UTEX_2576)_OX=103690_GN=der_PE=3_SV=1	NA	notA-TR
g10806_i1.p3	0.658667584884999	1.54889636650228	3.12033389770527	0.496388020410686	0.61962067543818	NA	g10806_i1.p3	NA	NA	PF01926	50S_ribosomeNAbinding_GTPase	IPR006073	GTP_binding_domain	GO:0005525	PF01926	50S_ribosome-binding_GTPase	GTPase_Der_OS=Parasynechococcus_marenigrum_(strain_WH8102)_OX=84588_GN=der_PE=3_SV=1	FERROUS IRON TRANSPORT PROTEIN B - Escherichia coli.	notA-TR
g10807_i0.p1	28.5414914164441	-1.28007803240556	1.80596446301756	-0.708805770334316	0.478445016437435	0.603940910391095	g10807_i0.p1	neutral	neutral	PF13499	EFNAhand_domain_pair	IPR002048	EFNAhand_domain	GO:0005509	PF06743	FAST_kinase-like_protein,_subdomain_1	Calmodulin_OS=Triticum_aestivum_OX=4565_PE=1_SV=3	NA	notA-TR
g10808_i0.p5	4.78318321742633	-2.02217034650814	2.36579841228603	-0.854751755689174	0.392688591623675	0.526137396061317	g10808_i0.p5	neutral	neutral	PF02338	OTUNAlike_cysteine_protease	IPR003323	OTU_domain	NA	NA	NA	Putative_ubiquitin_thioesterase_otu1_OS=Schizosaccharomyces_pombe_(strain_972_/_ATCC_24843)_OX=284812_GN=otu1_PE=1_SV=1	NA	notA-TR
g10809_i0.p1	14.1927471320454	5.64696974662849	2.25217093954891	2.50734508978237	0.0121641887935538	0.0362107269739527	g10809_i0.p1	UP	UP	PF07885	Ion_channel	IPR013099	Potassium_channel_domain	NA	PF07885	Ion_channel	Two_pore_potassium_channel_b_OS=Oryza_sativa_subsp._japonica_OX=39947_GN=TPKB_PE=1_SV=1	NA	otherTR
g10809_i1.p1	4.10339105282591	-0.636433100332303	2.36050573799101	-0.269617264677341	0.787454716786741	0.854819669745769	g10809_i1.p1	neutral	neutral	PF07885	Ion_channel	IPR013099	Potassium_channel_domain	NA	PF07885	Ion_channel	Two_pore_potassium_channel_b_OS=Oryza_sativa_subsp._japonica_OX=39947_GN=TPKB_PE=1_SV=1	NA	otherTR
g10809_i2.p3	2.59768173910991	2.42260907262145	2.9118899728426	0.831971364033543	0.405425108273164	0.538179185441676	g10809_i2.p3	neutral	neutral	PF07885	Ion_channel	IPR013099	Potassium_channel_domain	NA	PF07885	Ion_channel	NA	NA	otherTR
g10809_i3.p2	10.1776226481109	2.30775008410181	1.39237685786965	1.65741772499199	0.0974350502800542	0.186203410084506	g10809_i3.p2	neutral	neutral	PF07885	Ion_channel	IPR013099	Potassium_channel_domain	NA	PF07885	Ion_channel	NA	NA	otherTR
g1081_i0.p2	0	0	0	0	1	NA	g1081_i0.p2	NA	neutral	PF13176	Tetratricopeptide_repeat	IPR019734	Tetratricopeptide_repeat	GO:0005515	PF13424	Tetratricopeptide_repeat	NA	NA	notA-TR
g10810_i0.p1	4.14603251601532	-6.73213176226117	1.74313467437102	-3.86208355627505	0.000112424099520652	0.000598911508506826	g10810_i0.p1	down	down	PF01400	Astacin_(Peptidase_family_M12A)	IPR001506	Peptidase_M12A	GO:0004222|GO:0006508	PF01400	Astacin_(Peptidase_family_M12A)	Astacin_OS=Astacus_astacus_OX=6715_PE=1_SV=2	NA	notA-TR
g10811_i0.p1	258.91400382274	3.93429167640272	0.828654773484722	4.74780548220092	2.05635660744318e-06	1.57417730859624e-05	g10811_i0.p1	UP	UP	PF00022	Actin	IPR004000	Actin_family	NA	PF00022	Actin	Actin_OS=Coleochaete_scutata_OX=3125_PE=2_SV=1	NA	notA-TR
g10812_i0.p1	361.911289803083	-6.15002211082948	1.60348803177621	-3.83540256550404	0.000125358796224182	0.000661237735353913	g10812_i0.p1	down	down	PF13578	Methyltransferase_domain	NA	NA	NA	PF13578	Methyltransferase_domain	NA	NA	notA-TR
g10812_i1.p1	684.650471369648	-4.10285640380063	0.759856039006199	-5.39951805761349	6.68201584056869e-08	6.80138954403854e-07	g10812_i1.p1	down	down	PF13578	Methyltransferase_domain	NA	NA	NA	PF13578	Methyltransferase_domain	NA	NA	notA-TR
g10813_i0.p1	0.673754084020161	-4.10487666928515	3.10955067851707	-1.32008675647079	0.186806053908302	NA	g10813_i0.p1	NA	NA	PF08542	Replication_factor_C_CNAterminal_domain	IPR013748	Replication_factor_C,_CNAterminal	NA	PF08542	Replication_factor_C_C-terminal_domain	Replication_factor_C_subunit_2_OS=Rattus_norvegicus_OX=10116_GN=Rfc2_PE=2_SV=1	NA	notA-TR
g10813_i1.p2	6.20241437578793	-7.31548714340121	1.87623435682173	-3.8990263219534	9.65802763541026e-05	0.000523074461206665	g10813_i1.p2	down	down	PF08542	Replication_factor_C_CNAterminal_domain	IPR013748	Replication_factor_C,_CNAterminal	NA	PF08542	Replication_factor_C_C-terminal_domain	Replication_factor_C_subunit_2_OS=Bos_taurus_OX=9913_GN=RFC2_PE=2_SV=1	NA	notA-TR
g10813_i2.p3	185.76450603286	-0.902735072134669	0.880461727239112	-1.02529734593393	0.305222907730308	0.438953845643655	g10813_i2.p3	neutral	neutral	PF08542	Replication_factor_C_CNAterminal_domain	IPR013748	Replication_factor_C,_CNAterminal	NA	PF08542	Replication_factor_C_C-terminal_domain	Replication_factor_C_subunit_2_OS=Bos_taurus_OX=9913_GN=RFC2_PE=2_SV=1	NA	notA-TR
g10813_i3.p1	486.935432071505	-3.72756682444119	1.19864820379113	-3.10980887690943	0.00187208435070296	0.00732806450996469	g10813_i3.p1	down	down	PF08542	Replication_factor_C_CNAterminal_domain	IPR013748	Replication_factor_C,_CNAterminal	NA	PF08542	Replication_factor_C_C-terminal_domain	Replication_factor_C_subunit_2_OS=Mus_musculus_OX=10090_GN=Rfc2_PE=1_SV=1	NA	notA-TR
g10813_i4.p1	0.0633315057659788	-1.93895894342211	3.14693935352792	-0.616141185322943	0.537801341897826	NA	g10813_i4.p1	NA	NA	PF00004	ATPase_family_associated_with_various_cellular_activities_(AAA)	IPR003959	ATPase,_AAANAtype,_core	GO:0005524|GO:0016887	PF08542	Replication_factor_C_C-terminal_domain	Replication_factor_C_subunit_2_OS=Mus_musculus_OX=10090_GN=Rfc2_PE=1_SV=1	NA	notA-TR
g10814_i0.p1	37.4471434368246	0.177241175318779	1.29503679837411	0.136861883416209	0.891139967889201	0.927908374772217	g10814_i0.p1	neutral	neutral	PF03798	TLC_domain	IPR006634	TRAM/LAG1/CLN8_homology_domain	GO:0016020	PF03798	TLC_domain	NA	NA	notA-TR
g10814_i0.p2	0.927028770973264	-4.57077682546629	3.09940067509923	-1.47472924755685	0.140285349594399	NA	g10814_i0.p2	NA	NA	PF01990	ATP_synthase_(F/14NAkDa)_subunit	IPR008218	ATPase,_V1_complex,_subunit_F	GO:0034220|GO:0046961	NA	NA	V-type_proton_ATPase_subunit_F_OS=Arabidopsis_thaliana_OX=3702_GN=VHA-F_PE=2_SV=1	NA	notA-TR
g10814_i1.p1	37.4471434368246	0.177241175318779	1.29503679837411	0.136861883416209	0.891139967889201	0.927908374772217	g10814_i1.p1	neutral	neutral	PF03798	TLC_domain	IPR006634	TRAM/LAG1/CLN8_homology_domain	GO:0016020	PF03798	TLC_domain	NA	NA	notA-TR
g10814_i1.p2	300.381169726349	-2.1925583704908	0.69977092770942	-3.13325158801289	0.00172881187266828	0.00682861423104819	g10814_i1.p2	down	down	PF01990	ATP_synthase_(F/14NAkDa)_subunit	IPR008218	ATPase,_V1_complex,_subunit_F	GO:0034220|GO:0046961	PF01990	ATP_synthase_(F/14-kDa)_subunit	V-type_proton_ATPase_subunit_F_OS=Arabidopsis_thaliana_OX=3702_GN=VHA-F_PE=2_SV=1	NA	notA-TR
g10816_i0.p1	99.0492990094212	-2.85806426169528	1.64490636353129	-1.73752398620404	0.082294723971364	0.16480109318226	g10816_i0.p1	neutral	neutral	PF01062	Bestrophin,_RFPNATM,_chloride_channel	IPR021134	BestrophinNAlike	GO:0005254	PF01062	Bestrophin,_RFP-TM,_chloride_channel	UPF0187_protein_sll1024_OS=Synechocystis_sp._(strain_PCC_6803_/_Kazusa)_OX=1111708_GN=sll1024_PE=3_SV=2	NA	otherTR
g10817_i0.p3	23.6250766938066	3.37847557511657	1.57835793390052	2.14050026458035	0.0323143594432101	0.0799797515173115	g10817_i0.p3	neutral	neutral	PF13920	Zinc_finger,_C3HC4_type_(RING_finger)	NA	NA	NA	PF13920	Zinc_finger,_C3HCtype_(RING_finger)	Baculoviral_IAP_repeat-containing_protein_7_OS=Homo_sapiens_OX=9606_GN=BIRC7_PE=1_SV=2	NA	notA-TR
g10817_i1.p1	81.3990317186104	-1.30075483608009	1.97302414464653	-0.659269598706871	0.509722660969923	0.631723225518274	g10817_i1.p1	neutral	neutral	PF13920	Zinc_finger,_C3HC4_type_(RING_finger)	NA	NA	NA	PF13920	Zinc_finger,_C3HCtype_(RING_finger)	Baculoviral_IAP_repeat-containing_protein_7_OS=Homo_sapiens_OX=9606_GN=BIRC7_PE=1_SV=2	NA	notA-TR
g10818_i0.p1	37.0117371059104	7.03228464877974	0.982524546105779	7.15736281261582	8.22438251528322e-13	1.63697701868875e-11	g10818_i0.p1	UP	UP	PF03567	Sulfotransferase_family	IPR005331	Sulfotransferase	GO:0008146|GO:0016020	NA	NA	NA	NA	notA-TR
g10818_i1.p1	17.1193924583264	-25.1173245406052	2.32076298865552	-10.8228736253487	2.68232877351513e-27	2.48827148607382e-25	g10818_i1.p1	down	down	PF03567	Sulfotransferase_family	IPR005331	Sulfotransferase	GO:0008146|GO:0016020	PF03567	Sulfotransferase_family	NA	NA	notA-TR
g1082_i0.p1	123.584281247635	-3.04934273950529	1.24568000955115	-2.44793423361113	0.0143677878439319	0.041456928464171	g1082_i0.p1	down	down	PF15627	CEP76_C2_domain	IPR028926	CEP76,_C2_domain	NA	PF15627	CEP7Cdomain	Centrosomal_protein_of_76_kDa_OS=Homo_sapiens_OX=9606_GN=CEP76_PE=1_SV=1	NA	notA-TR
g1082_i0.p3	3.0247612644115	-6.2764822008331	3.08083099405705	-2.03726923448267	0.0416230691071502	0.0978208629765885	g1082_i0.p3	neutral	neutral	PF08241	Methyltransferase_domain	IPR013216	Methyltransferase_type_11	GO:0008168	NA	NA	NA	NA	notA-TR
g1082_i1.p1	123.584281247635	-3.04934273950529	1.24568000955115	-2.44793423361113	0.0143677878439319	0.041456928464171	g1082_i1.p1	down	down	PF15627	CEP76_C2_domain	IPR028926	CEP76,_C2_domain	NA	PF15627	CEP7Cdomain	Centrosomal_protein_of_76_kDa_OS=Homo_sapiens_OX=9606_GN=CEP76_PE=1_SV=1	NA	notA-TR
g1082_i1.p3	3.41738550564409	-6.45285544756908	2.65247908128426	-2.43276393510511	0.0149840664142721	0.0429241475264007	g1082_i1.p3	down	down	PF08241	Methyltransferase_domain	IPR013216	Methyltransferase_type_11	GO:0008168	NA	NA	NA	NA	notA-TR
g10821_i0.p1	83.2270237394763	2.4037541041487	1.0139252815406	2.37074087007313	0.0177524724286379	0.0492568331202116	g10821_i0.p1	UP	UP	PF00012	Hsp70_protein	IPR013126	Heat_shock_protein_70_family	GO:0005524|GO:0140662	PF00012	Hsp7protein	Heat_shock_70_kDa_protein_BIP3_OS=Arabidopsis_thaliana_OX=3702_GN=BIP3_PE=1_SV=1	NA	notA-TR
g10822_i0.p1	5.23323905814013	5.18442675382383	3.10940394332741	1.66733780760435	0.0954472528465664	0.183558179032696	g10822_i0.p1	neutral	neutral	PF01210	NADNAdependent_glycerolNA3NAphosphate_dehydrogenase_NNAterminus	IPR011128	GlycerolNA3NAphosphate_dehydrogenase,_NADNAdependent,_NNAterminal	GO:0016616|GO:0046168|GO:0051287	PF07479	NAD-dependent_glycerol-3-phosphate_dehydrogenase_C-terminus	Glycerol-3-phosphate_dehydrogenase_[NAD(+)]_2,_chloroplastic_OS=Arabidopsis_thaliana_OX=3702_GN=GLY1_PE=1_SV=1	NA	notA-TR
g10823_i0.p1	5.41257707233212	-0.88310590337582	3.04501395586792	-0.290017029864189	0.771803209292039	0.8439975855804	g10823_i0.p1	neutral	neutral	PF01699	Sodium/calcium_exchanger_protein	IPR004837	Sodium/calcium_exchanger_membrane_region	GO:0016020|GO:0055085	PF01699	Sodium/calcium_exchanger_protein	Vacuolar_calcium_ion_transporter_OS=Saccharomyces_cerevisiae_(strain_ATCC_204508_/_S288c)_OX=559292_GN=VCX1_PE=1_SV=1	NA	otherTR
g10825_i0.p1	0	0	0	0	1	NA	g10825_i0.p1	NA	neutral	PF13432	Tetratricopeptide_repeat	NA	NA	NA	PF07719	Tetratricopeptide_repeat	NA	NA	notA-TR
g10827_i0.p1	2167.01118390447	-1.98722394065756	0.659176015856293	-3.01470911085272	0.0025722582597549	0.00970085099327245	g10827_i0.p1	down	down	PF14204	Ribosomal_L18_CNAterminal_region	IPR025607	Ribosomal_protein_L5_eukaryotic,_CNAterminal	NA	PF17144	Ribosomal_large_subunit_proteins_60S_L5,_and_50S_L18	60S_ribosomal_protein_L5-B_OS=Xenopus_laevis_OX=8355_GN=rpl5-b_PE=2_SV=2	NA	notA-TR
g10828_i0.p5	2.58621108461983	-2.23439946001479	2.85559922402049	-0.782462553295174	0.433942784179669	0.564915965361136	g10828_i0.p5	neutral	neutral	PF01151	GNS1/SUR4_family	IPR002076	ELO_family	GO:0009922|GO:0016020	PF01151	GNS1/SURfamily	Elongation_of_long_chain_fatty_acids_protein_2_OS=Caenorhabditis_elegans_OX=6239_GN=elo-2_PE=1_SV=1	NA	notA-TR
g10828_i1.p1	296.650638843273	-3.60608811203024	1.1056227265918	-3.26159007525685	0.00110789227625352	0.00462722200526765	g10828_i1.p1	down	down	PF01151	GNS1/SUR4_family	IPR002076	ELO_family	GO:0009922|GO:0016020	PF01151	GNS1/SURfamily	Putative_fatty_acid_elongation_protein_3_OS=Caenorhabditis_elegans_OX=6239_GN=elo-3_PE=1_SV=2	NA	notA-TR
g10828_i2.p2	32.9947325256221	3.51194219456003	1.30661346576894	2.68782029771388	0.00719200898916751	0.0234161315274726	g10828_i2.p2	UP	UP	PF01151	GNS1/SUR4_family	IPR002076	ELO_family	GO:0009922|GO:0016020	PF01151	GNS1/SURfamily	NA	NA	notA-TR
g10829_i0.p1	389.178960837644	-1.22145437762838	1.06783185213023	-1.14386396621499	0.252680056887892	0.38193882787128	g10829_i0.p1	neutral	neutral	PF00378	EnoylNACoA_hydratase/isomerase	IPR001753	EnoylNACoA_hydratase/isomerase	GO:0003824	PF00378	Enoyl-CoA_hydratase/isomerase	Enoyl-CoA_hydratase,_mitochondrial_OS=Mus_musculus_OX=10090_GN=Echs1_PE=1_SV=1	NA	notA-TR
g10829_i0.p4	47.9791223044242	2.2069171422441	0.951614918796777	2.31912835607341	0.0203880776633504	0.0551465309092053	g10829_i0.p4	neutral	neutral	PF00378	EnoylNACoA_hydratase/isomerase	IPR001753	EnoylNACoA_hydratase/isomerase	GO:0003824	PF00378	Enoyl-CoA_hydratase/isomerase	Probable_enoyl-CoA_hydratase_OS=Rhizobium_meliloti_(strain_1021)_OX=266834_GN=fadB1_PE=3_SV=2	NA	notA-TR
g10829_i1.p1	12.8855042261564	4.85184708486831	2.29700681540634	2.11224757903472	0.0346652195131806	0.0845642455604203	g10829_i1.p1	neutral	neutral	PF00378	EnoylNACoA_hydratase/isomerase	IPR001753	EnoylNACoA_hydratase/isomerase	GO:0003824	PF00378	Enoyl-CoA_hydratase/isomerase	Enoyl-CoA_hydratase,_mitochondrial_OS=Mus_musculus_OX=10090_GN=Echs1_PE=1_SV=1	NA	notA-TR
g1083_i0.p1	0.325881702450897	-2.91772973606248	3.14352156860986	-0.928172329147647	0.353318185504288	NA	g1083_i0.p1	NA	NA	PF00691	OmpA_family	IPR006665	OmpANAlike_domain	NA	PF00691	OmpA_family	Photosystem_I_P700_chlorophyll_a_apoprotein_A2_OS=Gloeobacter_violaceus_(strain_ATCC_29082_/_PCC_7421)_OX=251221_GN=psaB_PE=1_SV=1	OUTER MEMBRANE PORIN F PRECURSOR - Pseudomonas aeruginosa.	notA-TR
g1083_i0.p2	1.53407619189998	-5.29581209532307	3.08883909071548	-1.71449918231136	0.0864370871171018	0.170833164678002	g1083_i0.p2	neutral	neutral	PF01765	Ribosome_recycling_factor	IPR023584	Ribosome_recycling_factor_domain	NA	PF01765	Ribosome_recycling_factor	Ribosome-recycling_factor_OS=Flavobacterium_johnsoniae_(strain_ATCC_17061_/_DSM_2064_/_JCM_8514_/_NBRC_14942_/_NCIMB_11054_/_UW101)_OX=376686_GN=frr_PE=3_SV=1	NA	notA-TR
g10830_i0.p1	179.114329018491	-3.37810695973037	1.44728663904825	-2.33409669417791	0.0195906593665696	0.0534680385643519	g10830_i0.p1	neutral	neutral	PF00503	GNAprotein_alpha_subunit	IPR001019	Guanine_nucleotide_binding_protein_(GNAprotein),_alpha_subunit	GO:0003924|GO:0007186|GO:0019001|GO:0031683	PF00503	G-protein_alpha_subunit	Guanine_nucleotide-binding_protein_G(t)_subunit_alpha-3_OS=Mus_musculus_OX=10090_GN=Gnat3_PE=1_SV=2	NA	notA-TR
g10831_i0.p1	448.45577951292	5.83603701328296	0.547190601150789	10.6654555122279	1.47673654866627e-26	1.29952816282631e-24	g10831_i0.p1	UP	UP	PF00106	short_chain_dehydrogenase	IPR002347	ShortNAchain_dehydrogenase/reductase_SDR	NA	PF00106	short_chain_dehydrogenase	Protochlorophyllide_reductase,_chloroplastic_OS=Chlamydomonas_reinhardtii_OX=3055_GN=PORA_PE=3_SV=1	NA	notA-TR
g10834_i0.p1	0.0889635666003383	-1.93895894342211	3.14693935352792	-0.616141185322943	0.537801341897826	NA	g10834_i0.p1	NA	NA	PF00293	NUDIX_domain	IPR000086	NUDIX_hydrolase_domain	NA	PF00293	NUDIX_domain	RNA_pyrophosphohydrolase_OS=Rhizobium_meliloti_(strain_1021)_OX=266834_GN=rppH_PE=3_SV=1	NA	notA-TR
g10834_i1.p1	52.4267426180299	-3.61901165455606	1.54784453603014	-2.33809763856387	0.0193821836965898	0.0530144863768771	g10834_i1.p1	neutral	neutral	PF00293	NUDIX_domain	IPR000086	NUDIX_hydrolase_domain	NA	PF00293	NUDIX_domain	RNA_pyrophosphohydrolase_OS=Rhizobium_meliloti_(strain_1021)_OX=266834_GN=rppH_PE=3_SV=1	NA	notA-TR
g10836_i0.p1	110.931783393126	-0.600483868032459	1.24551126420991	-0.482118376033616	0.629721856543533	0.73434114891286	g10836_i0.p1	neutral	neutral	PF00815	Histidinol_dehydrogenase	IPR012131	Histidinol_dehydrogenase	GO:0016616|GO:0046872|GO:0051287	PF00815	Histidinol_dehydrogenase	Histidinol_dehydrogenase_OS=Cupriavidus_pinatubonensis_(strain_JMP_134_/_LMG_1197)_OX=264198_GN=hisD_PE=3_SV=1	NA	notA-TR
g10838_i1.p1	15.4924460033858	-3.30134413896693	1.96355572920102	-1.68130911176648	0.0927028889571895	0.179793092109186	g10838_i1.p1	neutral	neutral	NA	Carbohydrate_sulfotransferase_15_OS=Homo_sapiens_OX=9606_GN=CHST15_PE=1_SV=1	NA	NA	NA	NA	NA	NA	NA	notA-TR
g10839_i0.p1	57.3291248956301	-1.88910652293233	1.58729751286144	-1.19014016441494	0.233991306279066	0.360935294663198	g10839_i0.p1	neutral	neutral	PF08238	Sel1_repeat	IPR006597	Sel1NAlike_repeat	NA	PF08238	Selrepeat	NA	NA	notA-TR
g1084_i0.p2	95.5637650081671	-3.0533457401204	1.10524411131822	-2.7625985145297	0.00573432539496764	0.0193067643277107	g1084_i0.p2	down	down	PF00493	MCM_PNAloop_domain	IPR001208	MCM_domain	GO:0003677|GO:0005524|GO:0032508	PF00493	MCM_P-loop_domain	DNA_replication_licensing_factor_MCM2_OS=Arabidopsis_thaliana_OX=3702_GN=MCM2_PE=1_SV=1	NA	notA-TR
g10840_i0.p1	95.740663856251	-0.85245148885828	1.60234226316937	-0.532003373094687	0.594723659302447	0.705394500193205	g10840_i0.p1	neutral	neutral	PF13637	Ankyrin_repeats_(many_copies)	IPR002110	Ankyrin_repeat	GO:0005515	PF13637	Ankyrin_repeats_(many_copies)	NA	NA	notA-TR
g10843_i0.p1	0.355854266401353	-2.99867535589606	3.14213242738171	-0.954344040297121	0.339909522275782	NA	g10843_i0.p1	NA	NA	PF00814	tRNA_N6NAadenosine_threonylcarbamoyltransferase	IPR000905	GcpNAlike_domain	NA	PF00814	tRNA_N6-adenosine_threonylcarbamoyltransferase	Probable_tRNA_N6-adenosine_threonylcarbamoyltransferase,_mitochondrial_OS=Arabidopsis_thaliana_OX=3702_GN=GCP1_PE=2_SV=2	NA	notA-TR
g10843_i1.p3	5.67158951563003	3.62130447924752	2.19086641603347	1.65290975878111	0.0983492307419355	0.187434683167305	g10843_i1.p3	neutral	neutral	PF00814	tRNA_N6NAadenosine_threonylcarbamoyltransferase	IPR000905	GcpNAlike_domain	NA	PF00814	tRNA_N6-adenosine_threonylcarbamoyltransferase	tRNA_N6-adenosine_threonylcarbamoyltransferase_OS=Gluconobacter_oxydans_(strain_621H)_OX=290633_GN=tsaD_PE=3_SV=2	NA	notA-TR
g10844_i0.p1	0.339352455785625	-2.99867535589606	3.14213242738171	-0.954344040297121	0.339909522275782	NA	g10844_i0.p1	NA	NA	PF17989	Actin_like_proteins_N_terminal_domain	IPR040607	ActinNAlike_protein,_NNAterminal	NA	PF17989	Actin_like_proteins_N_terminal_domain	NA	NA	notA-TR
g10845_i0.p1	2.37901661745893	-1.07179262780685	1.79311725283612	-0.597725902258553	0.550022839263327	0.66767700669456	g10845_i0.p1	neutral	neutral	PF13640	2OGNAFe(II)_oxygenase_superfamily	IPR044862	Prolyl_4NAhydroxylase_alpha_subunit,_Fe(2+)_2OG_dioxygenase_domain	NA	PF13640	2OG-Fe(II)_oxygenase_superfamily	NA	NA	notA-TR
g10846_i1.p1	0.966063460884155	-4.62521601809892	3.09841244248569	-1.49276963733994	0.135497497687138	NA	g10846_i1.p1	NA	NA	PF03732	Retrotransposon_gag_protein	IPR005162	Retrotransposon_gag_domain	NA	PF03732	Retrotransposon_gag_protein	NA	NA	notA-TR
g10849_i0.p1	285.20569548403	7.9364993402222	1.37180721495867	5.78543344405816	7.23255930604357e-09	8.61004604716681e-08	g10849_i0.p1	UP	UP	PF00270	DEAD/DEAH_box_helicase	IPR011545	DEAD/DEAH_box_helicase_domain	GO:0003676|GO:0005524	PF00270	DEAD/DEAH_box_helicase	Eukaryotic_initiation_factor_4A_OS=Caenorhabditis_elegans_OX=6239_GN=inf-1_PE=2_SV=1	NA	notA-TR
g1085_i0.p1	293.869269299456	-2.62207902888717	1.3192814285783	-1.98750544962404	0.0468664125981411	0.10731892689229	g1085_i0.p1	neutral	neutral	PF13304	AAA_domain,_putative_AbiEii_toxin,_Type_IV_TA_system	IPR003959	ATPase,_AAANAtype,_core	GO:0005524|GO:0016887	NA	NA	DNA_repair_protein_RAD50_OS=Arabidopsis_thaliana_OX=3702_GN=RAD50_PE=1_SV=2	Amino acid ABC transporter, ATP-binding protein PEB1 - Campylobacter jejuni subsp. jejuni 84-25.	nitrateTR
g1085_i1.p1	2.78291743739895	-1.83757116295546	2.42612966717364	-0.757408471533252	0.448805182332779	0.577968675431533	g1085_i1.p1	neutral	neutral	NA	DNA_repair_protein_RAD50_OS=Rattus_norvegicus_OX=10116_GN=Rad50_PE=1_SV=1	NA	NA	NA	NA	NA	NA	NA	notA-TR
g10853_i0.p1	0.509491060407408	-0.827320202062635	3.13374145128094	-0.264003975734648	0.791776855215584	NA	g10853_i0.p1	NA	NA	PF03067	Lytic_polysaccharide_monoNAoxygenase,_celluloseNAdegrading	IPR004302	Cellulose/chitinNAbinding_protein,_NNAterminal	NA	NA	NA	NA	NA	notA-TR
g10854_i0.p1	7.54148158497164	-7.59592169638942	2.16309736340031	-3.51159491242174	0.00044542637834086	0.00206302743652609	g10854_i0.p1	down	down	PF07059	Protein_ENHANCED_DISEASE_RESISTANCE_2,_CNAterminal	IPR009769	Protein_ENHANCED_DISEASE_RESISTANCE_2,_CNAterminal	NA	PF07059	Protein_ENHANCED_DISEASE_RESISTANCE_2,_C-terminal	Protein_ENHANCED_DISEASE_RESISTANCE_2-like_OS=Arabidopsis_thaliana_OX=3702_GN=EDR2L_PE=2_SV=1	NA	notA-TR
g10854_i1.p1	194.248855968199	-2.40542931404893	0.854335563576957	-2.81555563949347	0.00486929644834119	0.0167810344538449	g10854_i1.p1	down	down	PF07059	Protein_ENHANCED_DISEASE_RESISTANCE_2,_CNAterminal	IPR009769	Protein_ENHANCED_DISEASE_RESISTANCE_2,_CNAterminal	NA	PF07059	Protein_ENHANCED_DISEASE_RESISTANCE_2,_C-terminal	Protein_ENHANCED_DISEASE_RESISTANCE_2-like_OS=Arabidopsis_thaliana_OX=3702_GN=EDR2L_PE=2_SV=1	NA	notA-TR
g10855_i0.p1	87.233104923148	-2.27532049336649	1.69976398328164	-1.33860966330964	0.180697778620872	0.296340435870819	g10855_i0.p1	neutral	neutral	PF01762	Galactosyltransferase	IPR002659	Glycosyl_transferase,_family_31	GO:0006486|GO:0016020|GO:0016758	NA	NA	NA	NA	notA-TR
g10857_i0.p1	97.4219858505164	-1.88622410888829	0.991526915684989	-1.90234281999819	0.0571263511016608	0.12512721765429	g10857_i0.p1	neutral	neutral	PF01370	NAD_dependent_epimerase/dehydratase_family	IPR001509	NADNAdependent_epimerase/dehydratase	NA	PF01370	NAD_dependent_epimerase/dehydratase_family	Uncharacterized_epimerase/dehydratase_SH2450_OS=Staphylococcus_haemolyticus_(strain_JCSC1435)_OX=279808_GN=SH2450_PE=3_SV=1	NA	notA-TR
g10858_i0.p2	252.03760292226	0.210314101360714	0.581565088891179	0.361634674051192	0.717625049803045	0.802905907291142	g10858_i0.p2	neutral	neutral	PF00505	HMG_(high_mobility_group)_box	IPR009071	High_mobility_group_box_domain	NA	PF00505	HMG_(high_mobility_group)_box	Non-histone_chromosomal_protein_6_OS=Neurospora_crassa_(strain_ATCC_24698_/_74-OR23-1A_/_CBS_708.71_/_DSM_1257_/_FGSC_987)_OX=367110_GN=nhp-1_PE=3_SV=1	NA	notA-TR
g10858_i0.p3	7.42971196200197	-1.05936076820305	2.32399026006987	-0.455837008616037	0.648507189147008	0.748663290268995	g10858_i0.p3	neutral	neutral	PF00538	linker_histone_H1_and_H5_family	IPR005818	Linker_histone_H1/H5,_domain_H15	GO:0000786|GO:0003677|GO:0006334	PF00538	linker_histone_Hand_Hfamily	Histone_H1_OS=Emericella_nidulans_(strain_FGSC_A4_/_ATCC_38163_/_CBS_112.46_/_NRRL_194_/_M139)_OX=227321_GN=hhoA_PE=3_SV=1	NA	notA-TR
g10859_i0.p2	79.0850996021173	-1.7004227475807	1.42971187154769	-1.189346456038	0.234303361510657	0.361308199200519	g10859_i0.p2	neutral	neutral	PF13087	AAA_domain	IPR041679	DNA2/NAM7_helicaseNAlike,_CNAterminal	NA	PF13087	AAA_domain	Probable_helicase_MAGATAMA_3_OS=Arabidopsis_thaliana_OX=3702_GN=MAA3_PE=2_SV=1	NA	notA-TR
g1086_i0.p2	625.049083756053	-3.99015099036031	1.03727526689379	-3.84676191336285	0.000119689173980849	0.000634130518476678	g1086_i0.p2	down	down	PF13499	EFNAhand_domain_pair	IPR002048	EFNAhand_domain	GO:0005509	PF13499	EF-hand_domain_pair	Calmodulin_OS=Phytophthora_infestans_OX=4787_GN=CMD1_PE=3_SV=2	NA	notA-TR
g1086_i1.p1	352.393920417095	-6.61822773671388	1.68492519518315	-3.92790597210727	8.56886977251832e-05	0.000469178942413447	g1086_i1.p1	down	down	PF13499	EFNAhand_domain_pair	IPR002048	EFNAhand_domain	GO:0005509	PF13499	EF-hand_domain_pair	Calmodulin_OS=Phytophthora_infestans_OX=4787_GN=CMD1_PE=3_SV=2	NA	notA-TR
g1086_i2.p1	1.01821655071056	-4.70178692879223	2.94208269495296	-1.59811515048777	0.110017352449556	NA	g1086_i2.p1	NA	NA	PF13499	EFNAhand_domain_pair	IPR002048	EFNAhand_domain	GO:0005509	PF13499	EF-hand_domain_pair	Calmodulin_OS=Phytophthora_infestans_OX=4787_GN=CMD1_PE=3_SV=2	NA	notA-TR
g10860_i0.p1	5.19790618509916	-7.05911218880423	3.07737847327567	-2.29387195956117	0.0217978545005446	0.0582515385831205	g10860_i0.p1	neutral	neutral	PF00266	Aminotransferase_classNAV	IPR000192	Aminotransferase_class_V_domain	NA	PF00266	Aminotransferase_class-V	Putative_L-cysteine_desulfhydrase_1_OS=Oryza_sativa_subsp._japonica_OX=39947_GN=Os01g0290100_PE=2_SV=1	NA	notA-TR
g10860_i1.p1	19.8016707491956	-3.99923306363858	1.53773777654208	-2.60072499007709	0.00930269956399619	0.0290029322975547	g10860_i1.p1	down	down	PF00266	Aminotransferase_classNAV	IPR000192	Aminotransferase_class_V_domain	NA	PF00266	Aminotransferase_class-V	Putative_L-cysteine_desulfhydrase_1_OS=Oryza_sativa_subsp._japonica_OX=39947_GN=Os01g0290100_PE=2_SV=1	NA	notA-TR
g10860_i2.p1	13.0318154265686	-8.38620356642622	1.59594675040697	-5.25468883237347	1.482749456137e-07	1.41691074841564e-06	g10860_i2.p1	down	down	PF00266	Aminotransferase_classNAV	IPR000192	Aminotransferase_class_V_domain	NA	PF00266	Aminotransferase_class-V	Putative_L-cysteine_desulfhydrase_1_OS=Oryza_sativa_subsp._japonica_OX=39947_GN=Os01g0290100_PE=2_SV=1	NA	notA-TR
g10862_i0.p1	33.0117735446794	-2.18716721584136	1.34989354751965	-1.62025162640428	0.105178235515441	0.196542792509983	g10862_i0.p1	neutral	neutral	PF07690	Major_Facilitator_Superfamily	IPR011701	Major_facilitator_superfamily	GO:0022857|GO:0055085	PF07690	Major_Facilitator_Superfamily	NA	NA	otherTR
g10864_i0.p1	41.2534166429363	-0.509946808307865	2.00869335671751	-0.25386991329587	0.799596059166908	0.863240566197629	g10864_i0.p1	neutral	neutral	PF00041	Fibronectin_type_III_domain	IPR003961	Fibronectin_type_III	GO:0005515	PF00041	Fibronectin_type_III_domain	NA	NA	notA-TR
g10866_i0.p1	0.343153420825887	0.0636208550415461	3.1356102805895	0.0202897839171471	0.983812205364055	NA	g10866_i0.p1	NA	NA	PF00160	Cyclophilin_type_peptidylNAprolyl_cisNAtrans_isomerase/CLD	IPR002130	CyclophilinNAtype_peptidylNAprolyl_cisNAtrans_isomerase_domain	GO:0000413|GO:0003755	PF00160	Cyclophilin_type_peptidyl-prolyl_cis-trans_isomerase/CLD	Probable_peptidyl-prolyl_cis-trans_isomerase_OS=Brucella_melitensis_biotype_1_(strain_16M_/_ATCC_23456_/_NCTC_10094)_OX=224914_GN=ppi_PE=3_SV=2	NA	notA-TR
g10866_i0.p3	105.894435939538	-0.316468621428027	1.05281454427037	-0.300592942176108	0.763724914030275	0.838213577829021	g10866_i0.p3	neutral	neutral	PF00160	Cyclophilin_type_peptidylNAprolyl_cisNAtrans_isomerase/CLD	IPR002130	CyclophilinNAtype_peptidylNAprolyl_cisNAtrans_isomerase_domain	GO:0000413|GO:0003755	PF00160	Cyclophilin_type_peptidyl-prolyl_cis-trans_isomerase/CLD	Peptidyl-prolyl_cis-trans_isomerase-like_1_OS=Cryptococcus_neoformans_var._neoformans_serotype_D_(strain_JEC21_/_ATCC_MYA-565)_OX=214684_GN=CYP1_PE=3_SV=1	NA	notA-TR
g10868_i0.p1	1894.75613191041	-5.71179056801449	0.416688256037145	-13.7075871116111	9.1448687731768e-43	6.91136905869268e-40	g10868_i0.p1	down	down	PF17820	PDZ_domain	IPR041489	PDZ_domain_6	NA	PF17820	__PDZ_domain	NA	NA	notA-TR
g10869_i1.p1	788.834029421983	-4.61874967233868	0.654162538934628	-7.06055360470625	1.65840553688126e-12	3.19089394801205e-11	g10869_i1.p1	down	down	PF19798	Sulfotransferase_domain	NA	NA	NA	PF19798	Sulfotransferase_domain	Branched-chain-amino-acid_aminotransferase-like_protein_2_OS=Arabidopsis_thaliana_OX=3702_GN=At5g27410_PE=2_SV=1	NA	notA-TR
g1087_i0.p1	1056.78809264344	-3.7839357904293	0.665102500852034	-5.68925208607976	1.2759698792829e-08	1.4624140061576e-07	g1087_i0.p1	down	down	PF00069	Protein_kinase_domain	IPR000719	Protein_kinase_domain	GO:0004672|GO:0005524|GO:0006468	PF00069	Protein_kinase_domain	DYRK-family_kinase_pom1_OS=Schizosaccharomyces_pombe_(strain_972_/_ATCC_24843)_OX=284812_GN=pom1_PE=1_SV=1	NA	notA-TR
g1087_i0.p4	174.921098537851	-5.23422418914468	1.25334281860497	-4.17621109838935	2.96404770205981e-05	0.000180376956192134	g1087_i0.p4	down	down	PF02845	CUE_domain	IPR003892	Ubiquitin_system_component_CUE	GO:0043130	PF02845	CUE_domain	NA	NA	notA-TR
g10871_i0.p1	374.113511525554	-4.67398392107332	1.16301466284161	-4.01885210084393	5.84823648387118e-05	0.000332948453948275	g10871_i0.p1	down	down	PF00412	LIM_domain	IPR001781	Zinc_finger,_LIMNAtype	NA	PF00412	LIM_domain	LIM_domain-containing_protein_WLIM1_OS=Arabidopsis_thaliana_OX=3702_GN=WLIM1_PE=1_SV=1	NA	notA-TR
g10872_i0.p1	0	0	0	0	1	NA	g10872_i0.p1	NA	neutral	PF03152	Ubiquitin_fusion_degradation_protein_UFD1	IPR004854	Ubiquitin_fusion_degradation_protein_Ufd1NAlike	GO:0006511	PF03152	Ubiquitin_fusion_degradation_protein_UFD1	Ubiquitin_recognition_factor_in_ER-associated_degradation_protein_1_OS=Mus_musculus_OX=10090_GN=Ufd1_PE=1_SV=2	NA	notA-TR
g10872_i1.p1	322.676919978822	-2.9654080092114	1.18237587809699	-2.5080078713921	0.0121413962460801	0.0361533481591372	g10872_i1.p1	down	down	PF03152	Ubiquitin_fusion_degradation_protein_UFD1	IPR004854	Ubiquitin_fusion_degradation_protein_Ufd1NAlike	GO:0006511	PF03152	Ubiquitin_fusion_degradation_protein_UFD1	Ubiquitin_fusion_degradation_protein_1_homolog_OS=Dictyostelium_discoideum_OX=44689_GN=ufd1_PE=3_SV=1	NA	notA-TR
g10872_i2.p1	0	0	0	0	1	NA	g10872_i2.p1	NA	neutral	PF03152	Ubiquitin_fusion_degradation_protein_UFD1	IPR004854	Ubiquitin_fusion_degradation_protein_Ufd1NAlike	GO:0006511	PF03152	Ubiquitin_fusion_degradation_protein_UFD1	Ubiquitin_recognition_factor_in_ER-associated_degradation_protein_1_OS=Mus_musculus_OX=10090_GN=Ufd1_PE=1_SV=2	NA	notA-TR
g10873_i0.p2	0	0	0	0	1	NA	g10873_i0.p2	NA	neutral	PF13920	Zinc_finger,_C3HC4_type_(RING_finger)	NA	NA	NA	PF13920	Zinc_finger,_C3HCtype_(RING_finger)	NA	NA	notA-TR
g10873_i1.p2	188.295383643908	-3.35990618501607	1.41778474208721	-2.36982814476459	0.0177963550973973	0.0493519469655429	g10873_i1.p2	down	down	PF13920	Zinc_finger,_C3HC4_type_(RING_finger)	NA	NA	NA	PF13920	Zinc_finger,_C3HCtype_(RING_finger)	NA	NA	notA-TR
g10874_i0.p3	113.871547693852	-0.404296055689071	1.46749674154297	-0.275500479315534	0.782931757619451	0.851474529416545	g10874_i0.p3	neutral	neutral	PF00226	DnaJ_domain	IPR001623	DnaJ_domain	NA	PF00226	DnaJ_domain	Chaperone_protein_DnaJ_2_OS=Streptomyces_avermitilis_(strain_ATCC_31267_/_DSM_46492_/_JCM_5070_/_NBRC_14893_/_NCIMB_12804_/_NRRL_8165_/_MA-4680)_OX=227882_GN=dnaJ2_PE=3_SV=1	NA	notA-TR
g10874_i1.p4	170.988802215391	0.0938517729758384	1.05821095435383	0.0886890960537702	0.929328998473943	0.95350600496179	g10874_i1.p4	neutral	neutral	PF00226	DnaJ_domain	IPR001623	DnaJ_domain	NA	PF00226	DnaJ_domain	Chaperone_protein_DnaJ_2_OS=Streptomyces_avermitilis_(strain_ATCC_31267_/_DSM_46492_/_JCM_5070_/_NBRC_14893_/_NCIMB_12804_/_NRRL_8165_/_MA-4680)_OX=227882_GN=dnaJ2_PE=3_SV=1	NA	notA-TR
g10875_i0.p1	120.792791056773	-5.60737536550038	1.41330408558987	-3.96756467534021	7.26108107793066e-05	0.000404029318706163	g10875_i0.p1	down	down	PF04765	Protein_of_unknown_function_(DUF616)	IPR006852	Alkaline_ceramidase_TOD1/Probable_hexosyltransferase_MUCI70	NA	NA	NA	NA	NA	notA-TR
g10876_i0.p1	115.194148674833	-1.68683345915959	1.07262963092196	-1.57261501130609	0.115807989660827	0.210773248030924	g10876_i0.p1	neutral	neutral	PF00069	Protein_kinase_domain	IPR000719	Protein_kinase_domain	GO:0004672|GO:0005524|GO:0006468	PF00069	Protein_kinase_domain	Serine/threonine-protein_kinase_Nek3_OS=Mus_musculus_OX=10090_GN=Nek3_PE=1_SV=2	NA	notA-TR
g10877_i0.p1	144.436209454788	-2.32072083313379	1.26527808257464	-1.83415872375778	0.06663043650527	0.140586746843981	g10877_i0.p1	neutral	neutral	PF13499	EFNAhand_domain_pair	IPR002048	EFNAhand_domain	GO:0005509	PF00036	EF_hand	NA	NA	notA-TR
g10879_i0.p1	98.7037086295317	-1.64347672046797	1.2754667984117	-1.28852959756738	0.197561672746045	0.317312201834916	g10879_i0.p1	neutral	neutral	PF02622	Uncharacterized_ACR,_COG1678	IPR003774	Protein_of_unknown_function_UPF0301	NA	PF02622	Uncharacterized_ACR,_COG1678	NA	NA	notA-TR
g1088_i0.p1	25.9838373096718	-3.99646457018498	1.77178715360528	-2.25561211574024	0.0240949337767079	0.063284450179004	g1088_i0.p1	neutral	neutral	PF01762	Galactosyltransferase	IPR002659	Glycosyl_transferase,_family_31	GO:0006486|GO:0016020|GO:0016758	PF01762	Galactosyltransferase	Beta-1,3-galactosyltransferase_6_OS=Homo_sapiens_OX=9606_GN=B3GALT6_PE=1_SV=2	NA	notA-TR
g1088_i0.p2	1.80536418976277	-0.916376410073742	3.0697776918574	-0.298515561079369	0.765309701200944	0.839450967155122	g1088_i0.p2	neutral	neutral	PF00226	DnaJ_domain	IPR001623	DnaJ_domain	NA	PF00226	DnaJ_domain	DnaJ_homolog_subfamily_C_member_7_homolog_OS=Dictyostelium_discoideum_OX=44689_GN=dnajc7_PE=1_SV=1	NA	notA-TR
g1088_i1.p1	25.9838373096718	-3.99646457018498	1.77178715360528	-2.25561211574024	0.0240949337767079	0.063284450179004	g1088_i1.p1	neutral	neutral	PF01762	Galactosyltransferase	IPR002659	Glycosyl_transferase,_family_31	GO:0006486|GO:0016020|GO:0016758	PF01762	Galactosyltransferase	Beta-1,3-galactosyltransferase_6_OS=Homo_sapiens_OX=9606_GN=B3GALT6_PE=1_SV=2	NA	notA-TR
g1088_i1.p3	20.2090024376712	0.0983867315601972	1.76266023880058	0.0558171843866777	0.955487445124546	0.971076211359991	g1088_i1.p3	neutral	neutral	PF00226	DnaJ_domain	IPR001623	DnaJ_domain	NA	PF00226	DnaJ_domain	Uncharacterized_J_domain-containing_protein_C1071.09c_OS=Schizosaccharomyces_pombe_(strain_972_/_ATCC_24843)_OX=284812_GN=SPAC1071.09c_PE=3_SV=1	NA	notA-TR
g10880_i0.p1	33.7037182356843	-4.67775941877866	2.44575414566889	-1.9126041049802	0.055798753769189	0.122841396234842	g10880_i0.p1	neutral	neutral	PF13812	Pentatricopeptide_repeat_domain	IPR002885	Pentatricopeptide_repeat	NA	PF13812	Pentatricopeptide_repeat_domain	Pentatricopeptide_repeat-containing_protein_GUN1,_chloroplastic_OS=Arabidopsis_thaliana_OX=3702_GN=GUN1_PE=2_SV=1	NA	notA-TR
g10880_i1.p1	61.2882206993631	-3.51475727277642	1.4763254564249	-2.38074691287099	0.0172775777873796	0.048197932364397	g10880_i1.p1	down	down	PF01535	PPR_repeat	IPR002885	Pentatricopeptide_repeat	NA	PF13041	PPR_repeat_family	Pentatricopeptide_repeat-containing_protein_GUN1,_chloroplastic_OS=Arabidopsis_thaliana_OX=3702_GN=GUN1_PE=2_SV=1	NA	notA-TR
g10881_i0.p1	74.9440013414743	-1.90324550567825	1.06632681632768	-1.78486133569522	0.0742838114939672	0.152844786043186	g10881_i0.p1	neutral	neutral	PF01764	Lipase_(class_3)	IPR002921	Fungal_lipaseNAlike_domain	GO:0006629	PF01764	Lipase_(class_3)	Lipase_OS=Rhizomucor_miehei_OX=4839_PE=1_SV=2	NA	notA-TR
g10883_i0.p1	67.999560085079	-2.01472308514982	1.20972610817412	-1.66543738416186	0.0958255262068758	0.18401021719627	g10883_i0.p1	neutral	neutral	PF01926	50S_ribosomeNAbinding_GTPase	IPR006073	GTP_binding_domain	GO:0005525	NA	NA	NA	Sugar ABC transporter, ATP-binding subunit - Pseudomonas putida (strain KT2440).	otherTR
g10884_i0.p1	127.796075498484	-1.4779032332089	1.2918763591253	-1.14399742883256	0.252624703307269	0.38188336477828	g10884_i0.p1	neutral	neutral	PF01062	Bestrophin,_RFPNATM,_chloride_channel	IPR021134	BestrophinNAlike	GO:0005254	PF01062	Bestrophin,_RFP-TM,_chloride_channel	UPF0187_protein_At3g61320,_chloroplastic_OS=Arabidopsis_thaliana_OX=3702_GN=At3g61320_PE=2_SV=2	NA	otherTR
g10886_i1.p1	0.543323888757893	-3.78711656326541	3.11857853864347	-1.21437267535123	0.224605444847108	NA	g10886_i1.p1	NA	NA	PF04577	Glycosyltransferase_61	IPR007657	Glycosyltransferase_61	GO:0016757	PF04577	Glycosyltransferase_61	NA	NA	notA-TR
g10886_i3.p1	18.9748437863203	-4.17033169085659	1.93779353188967	-2.15210321544928	0.0313892259640697	0.0781151082633031	g10886_i3.p1	neutral	neutral	PF04577	Glycosyltransferase_61	IPR007657	Glycosyltransferase_61	GO:0016757	PF04577	Glycosyltransferase_61	NA	NA	notA-TR
g10887_i0.p2	13.8101783429382	-2.29193893512141	1.54470617056989	-1.48373779996998	0.1378784940307	0.239897469791304	g10887_i0.p2	neutral	neutral	PF13306	BspA_type_Leucine_rich_repeat_region_(6_copies)	IPR026906	BspA_type_Leucine_rich_repeat_region	NA	PF13306	BspA_type_Leucine_rich_repeat_region_(copies)	NA	NA	notA-TR
g10888_i2.p1	23.0946124873265	-25.6529840693753	2.13685235494314	-12.005033483026	3.34328562774238e-33	7.63636155470829e-31	g10888_i2.p1	down	down	PF00642	Zinc_finger_CNAx8NACNAx5NACNAx3NAH_type_(and_similar)	IPR000571	Zinc_finger,_CCCHNAtype	GO:0046872	NA	NA	NA	NA	notA-TR
g10889_i0.p1	1.42341706560541	-5.18625447281542	3.09011763872944	-1.67833561020928	0.0932815999760531	0.180643906321853	g10889_i0.p1	neutral	neutral	PF13516	Leucine_Rich_repeat	IPR001611	LeucineNArich_repeat	GO:0005515	PF13516	Leucine_Rich_repeat	NA	NA	notA-TR
g1089_i0.p1	0.0878239509894686	-1.93895894342211	3.14693935352792	-0.616141185322943	0.537801341897826	NA	g1089_i0.p1	NA	NA	PF13499	EFNAhand_domain_pair	IPR002048	EFNAhand_domain	GO:0005509	PF00036	EF_hand	Calmodulin_OS=Macrocystis_pyrifera_OX=35122_PE=2_SV=3	NA	notA-TR
g1089_i1.p1	262.553859848177	-5.78760038155851	1.09193136442698	-5.30033349174444	1.15591343871395e-07	1.12679634754149e-06	g1089_i1.p1	down	down	PF13499	EFNAhand_domain_pair	IPR002048	EFNAhand_domain	GO:0005509	PF00036	EF_hand	Calmodulin_OS=Macrocystis_pyrifera_OX=35122_PE=2_SV=3	NA	notA-TR
g10891_i0.p3	3.00430415122572	0.274750791757245	2.67325747123248	0.102777526936294	0.918139541701388	0.946366540821176	g10891_i0.p3	neutral	neutral	PF03457	Helicase_associated_domain	IPR005114	HelicaseNAassociated	NA	PF03457	Helicase_associated_domain	NA	NA	notA-TR
g10893_i0.p1	121.018047477584	-4.3469214098413	1.59480450629715	-2.72567665358187	0.00641698275985637	0.0212693697513408	g10893_i0.p1	down	down	PF00004	ATPase_family_associated_with_various_cellular_activities_(AAA)	IPR003959	ATPase,_AAANAtype,_core	GO:0005524|GO:0016887	PF17872	AAA_lid_domain	Origin_recognition_complex_subunit_1_OS=Mus_musculus_OX=10090_GN=Orc1_PE=1_SV=2	NA	notA-TR
g10893_i0.p3	91.6260251964323	0.735301419983411	0.68566238245137	1.07239574286484	0.28354231926584	0.416337339191715	g10893_i0.p3	neutral	neutral	PF02466	Tim17/Tim22/Tim23/Pmp24_family	NA	NA	NA	PF02466	Tim17/Tim22/Tim23/Pmp2family	Mitochondrial_import_inner_membrane_translocase_subunit_tim22_OS=Aspergillus_oryzae_(strain_ATCC_42149_/_RIB_40)_OX=510516_GN=tim22_PE=3_SV=1	NA	notA-TR
g10893_i1.p1	91.6260251964323	0.735301419983411	0.68566238245137	1.07239574286484	0.28354231926584	0.416337339191715	g10893_i1.p1	neutral	neutral	PF02466	Tim17/Tim22/Tim23/Pmp24_family	NA	NA	NA	PF02466	Tim17/Tim22/Tim23/Pmp2family	Mitochondrial_import_inner_membrane_translocase_subunit_tim22_OS=Aspergillus_oryzae_(strain_ATCC_42149_/_RIB_40)_OX=510516_GN=tim22_PE=3_SV=1	NA	notA-TR
g10894_i0.p1	2.19363437838	-0.850334457244893	3.06359866304794	-0.277560656851477	0.78134963706847	0.850509828823054	g10894_i0.p1	neutral	neutral	PF00036	EF_hand	NA	NA	NA	NA	NA	NA	NA	notA-TR
g10894_i1.p1	183.9222999701	-4.98934395246036	1.59593121545966	-3.12629009579421	0.00177026829353077	0.0069741378414054	g10894_i1.p1	down	down	PF00036	EF_hand	IPR002048	EFNAhand_domain	GO:0005509	PF00036	EF_hand	NA	NA	notA-TR
g10895_i0.p1	85.2906521000135	-2.39062737975886	2.08732444961583	-1.14530703657443	0.252081992149671	0.381208347709232	g10895_i0.p1	neutral	neutral	PF00632	HECTNAdomain_(ubiquitinNAtransferase)	IPR000569	HECT_domain	GO:0004842	PF00632	HECT-domain_(ubiquitin-transferase)	E3_ubiquitin-protein_ligase_HACE1_OS=Danio_rerio_OX=7955_GN=hace1_PE=3_SV=2	NA	notA-TR
g10895_i1.p1	5.44942645952006	2.79241830383765	3.09771946817322	0.901443249631767	0.367352694688834	0.501807178923199	g10895_i1.p1	neutral	neutral	PF00632	HECTNAdomain_(ubiquitinNAtransferase)	IPR000569	HECT_domain	GO:0004842	PF00632	HECT-domain_(ubiquitin-transferase)	E3_ubiquitin-protein_ligase_HACE1_OS=Danio_rerio_OX=7955_GN=hace1_PE=3_SV=2	NA	notA-TR
g10895_i2.p1	44.4392603249271	-5.37920059186687	2.25946759190463	-2.38073810447197	0.0172779908925375	0.048197932364397	g10895_i2.p1	down	down	PF00632	HECTNAdomain_(ubiquitinNAtransferase)	IPR000569	HECT_domain	GO:0004842	PF00632	HECT-domain_(ubiquitin-transferase)	E3_ubiquitin-protein_ligase_HACE1_OS=Danio_rerio_OX=7955_GN=hace1_PE=3_SV=2	NA	notA-TR
g10895_i3.p1	2.43270645135047	-5.96243658418967	2.79561340393224	-2.13278294337946	0.0329425360894723	0.0811982165328615	g10895_i3.p1	neutral	neutral	NA	E3_ubiquitin-protein_ligase_HACE1_OS=Danio_rerio_OX=7955_GN=hace1_PE=3_SV=2	NA	NA	NA	NA	NA	NA	NA	notA-TR
g10896_i0.p1	424.402747117764	0.0528445816746903	0.692793732440302	0.0762775111843898	0.939198317184999	0.960203465620236	g10896_i0.p1	neutral	neutral	PF00701	Dihydrodipicolinate_synthetase_family	IPR002220	DapANAlike	GO:0016829	PF00701	Dihydrodipicolinate_synthetase_family	4-hydroxy-tetrahydrodipicolinate_synthase_OS=Azoarcus_sp._(strain_BH72)_OX=418699_GN=dapA_PE=3_SV=1	NA	notA-TR
g10897_i0.p2	43.9690626807793	0.895765912651026	1.61728955115402	0.55386860813628	0.5796687703061	0.692521496801059	g10897_i0.p2	neutral	neutral	PF01040	UbiA_prenyltransferase_family	IPR000537	UbiA_prenyltransferase_family	GO:0016020|GO:0016765	PF01040	UbiA_prenyltransferase_family	Homogentisate_solanesyltransferase,_chloroplastic_OS=Chlamydomonas_reinhardtii_OX=3055_GN=HST_PE=1_SV=1	NA	notA-TR
g10897_i1.p1	101.942666237937	-1.5065100335788	2.2872269022103	-0.658662256955337	0.510112674816141	0.632092610308924	g10897_i1.p1	neutral	neutral	PF01040	UbiA_prenyltransferase_family	IPR000537	UbiA_prenyltransferase_family	GO:0016020|GO:0016765	PF01040	UbiA_prenyltransferase_family	Homogentisate_solanesyltransferase,_chloroplastic_OS=Chlamydomonas_reinhardtii_OX=3055_GN=HST_PE=1_SV=1	NA	notA-TR
g10898_i1.p2	1.56890026911465	-1.07954184049822	3.07427805723888	-0.351152960271849	0.725473597976877	0.808801063414202	g10898_i1.p2	neutral	neutral	PF13424	Tetratricopeptide_repeat	NA	NA	NA	PF13424	Tetratricopeptide_repeat	NA	NA	notA-TR
g10898_i2.p1	7.62157611261378	-0.356153180517782	2.59070723460084	-0.137473341549785	0.890656663025283	0.927566563847759	g10898_i2.p1	neutral	neutral	PF13424	Tetratricopeptide_repeat	NA	NA	NA	NA	NA	NA	NA	notA-TR
g10899_i0.p1	20.2135428868113	-2.0488041589114	1.69879041941999	-1.20603703405091	0.227803211199264	0.353512172900703	g10899_i0.p1	neutral	neutral	PF13306	BspA_type_Leucine_rich_repeat_region_(6_copies)	IPR026906	BspA_type_Leucine_rich_repeat_region	NA	PF13306	BspA_type_Leucine_rich_repeat_region_(copies)	NA	NA	notA-TR
g109_i0.p1	3161.17945782534	-7.68227123989199	0.968955934427612	-7.92840104171518	2.21985444193994e-15	5.74145744741707e-14	g109_i0.p1	down	down	PF00595	PDZ_domain	IPR001478	PDZ_domain	GO:0005515	NA	NA	NA	NA	notA-TR
g109_i1.p1	0.313199046923186	-2.90323683001022	3.14373748863594	-0.923498492003517	0.355747485883699	NA	g109_i1.p1	NA	NA	PF00595	PDZ_domain	IPR001478	PDZ_domain	GO:0005515	NA	NA	NA	NA	notA-TR
g10901_i0.p1	33.5271358302002	-2.7423235533785	1.87934639786255	-1.45919004420762	0.144512808221002	0.248912499249045	g10901_i0.p1	neutral	neutral	PF03283	Pectinacetylesterase	IPR004963	Pectinacetylesterase/NOTUM	GO:0016787	PF03283	Pectinacetylesterase	Pectin_acetylesterase_5_OS=Arabidopsis_thaliana_OX=3702_GN=PAE5_PE=2_SV=1	NA	notA-TR
g10903_i0.p1	18.8744350727764	-3.68625708193562	2.49770114943874	-1.47585994535974	0.139981494208891	0.242542290877665	g10903_i0.p1	neutral	neutral	PF13306	BspA_type_Leucine_rich_repeat_region_(6_copies)	IPR026906	BspA_type_Leucine_rich_repeat_region	NA	PF13306	BspA_type_Leucine_rich_repeat_region_(copies)	NA	NA	notA-TR
g10904_i0.p1	4.68755211557299	-6.91057220084158	2.53524816232938	-2.72579714424964	0.00641464086555066	0.0212643503426679	g10904_i0.p1	down	down	PF00066	LNR_domain	IPR000800	Notch_domain	NA	PF00066	LNR_domain	NA	NA	notA-TR
g10906_i0.p1	34.33334918712	5.2373901433138	2.00173330447474	2.61642753887642	0.00888552216864476	0.027898628744562	g10906_i0.p1	UP	UP	PF00431	CUB_domain	IPR000859	CUB_domain	NA	NA	NA	NA	NA	notA-TR
g10909_i0.p2	108.639106252094	-1.92129276421024	0.978674868137014	-1.9631573536445	0.0496278929758849	0.112221591285008	g10909_i0.p2	neutral	neutral	PF07690	Major_Facilitator_Superfamily	IPR011701	Major_facilitator_superfamily	GO:0022857|GO:0055085	PF07690	Major_Facilitator_Superfamily	Uncharacterized_MFS-type_transporter_YbfB_OS=Bacillus_subtilis_(strain_168)_OX=224308_GN=ybfB_PE=3_SV=1	S.cerevisiae chromosome XV reading frame ORF YOR306c - Saccharomyces cerevisiae (Baker's yeast).	otherTR
g1091_i0.p1	1394.49419180276	-2.94428319811539	0.767405029403173	-3.83667435748397	0.000124711663439775	0.000658094445784672	g1091_i0.p1	down	down	PF02990	Endomembrane_protein_70	IPR004240	Nonaspanin_(TM9SF)	GO:0016020	PF02990	Endomembrane_protein_70	Transmembrane_9_superfamily_member_7_OS=Arabidopsis_thaliana_OX=3702_GN=TMN7_PE=2_SV=1	Multispanning membrane protein-like OS=Arabidopsis thaliana GN=TMN7 PE=4 SV=1	notA-TR
g1091_i0.p2	27.8923477813425	-4.40822523211474	1.69161118446887	-2.60593289556596	0.00916244102587507	0.0286125155983333	g1091_i0.p2	down	down	PF01437	Plexin_repeat	IPR002165	Plexin_repeat	NA	PF01437	Plexin_repeat	NA	NA	notA-TR
g1091_i1.p1	115.322299221884	-1.15927432749976	0.66780671455828	-1.73594290417784	0.0825739305815006	0.165204661214483	g1091_i1.p1	neutral	neutral	PF01437	Plexin_repeat	IPR002165	Plexin_repeat	NA	NA	NA	NA	NA	notA-TR
g1091_i1.p3	584.618360661507	-1.45894594107742	0.888354376737069	-1.64230174273035	0.10052748613544	0.190343694918301	g1091_i1.p3	neutral	neutral	PF02990	Endomembrane_protein_70	IPR004240	Nonaspanin_(TM9SF)	GO:0016020	PF02990	Endomembrane_protein_70	Transmembrane_9_superfamily_member_10_OS=Arabidopsis_thaliana_OX=3702_GN=TMN10_PE=2_SV=1	NA	notA-TR
g10910_i0.p1	69.4616699541682	-1.8654107965932	1.87763954174306	-0.993487171058135	0.320472599323629	0.454575579598685	g10910_i0.p1	neutral	neutral	PF07690	Major_Facilitator_Superfamily	IPR011701	Major_facilitator_superfamily	GO:0022857|GO:0055085	PF07690	Major_Facilitator_Superfamily	NA	NA	otherTR
g10911_i0.p1	23.6751175134839	-3.55661201361163	1.73282087185669	-2.0524983692058	0.0401212533785556	0.0949358374524946	g10911_i0.p1	neutral	neutral	PF13359	DDE_superfamily_endonuclease	IPR027806	Harbinger_transposaseNAderived_nuclease_domain	NA	PF13359	DDE_superfamily_endonuclease	NA	NA	notA-TR
g10912_i0.p2	0	0	0	0	1	NA	g10912_i0.p2	NA	neutral	PF03151	TrioseNAphosphate_Transporter_family	IPR004853	Sugar_phosphate_transporter_domain	NA	PF03151	Triose-phosphate_Transporter_family	Phosphoenolpyruvate/phosphate_translocator_3,_chloroplastic_OS=Oryza_sativa_subsp._japonica_OX=39947_GN=PPT3_PE=2_SV=1	NA	sugarTR
g10912_i1.p2	231.497646627723	9.67999703243864	1.08896470819465	8.88917424007867	6.15647218221094e-19	2.21874767453145e-17	g10912_i1.p2	UP	UP	PF03151	TrioseNAphosphate_Transporter_family	IPR004853	Sugar_phosphate_transporter_domain	NA	PF03151	Triose-phosphate_Transporter_family	Phosphoenolpyruvate/phosphate_translocator_3,_chloroplastic_OS=Oryza_sativa_subsp._japonica_OX=39947_GN=PPT3_PE=2_SV=1	Triose phosphate/phosphate translocator, chloroplast precursor (CTPT) - Zea mays (Maize).	sugarTR
g10913_i0.p1	48.0576620118862	-3.3233175244146	1.49537036178444	-2.22240430153293	0.0262559949037815	0.067891727803529	g10913_i0.p1	neutral	neutral	PF13499	EFNAhand_domain_pair	IPR002048	EFNAhand_domain	GO:0005509	PF00036	EF_hand	NA	NA	notA-TR
g10915_i0.p1	31.3747019739751	3.9073370412848	1.49001956059928	2.62233942735174	0.00873284084988002	0.0275218100789252	g10915_i0.p1	UP	UP	PF00091	Tubulin/FtsZ_family,_GTPase_domain	IPR003008	Tubulin/FtsZ,_GTPase_domain	GO:0005525	PF00091	Tubulin/FtsZ_family,_GTPase_domain	Tubulin_alpha_chain_OS=Tetrahymena_pyriformis_OX=5908_PE=3_SV=1	NA	notA-TR
g10916_i0.p1	1.1491310509114	-4.88134809637773	3.09422784033895	-1.57756582522476	0.114665388665989	0.209279197894825	g10916_i0.p1	neutral	neutral	PF00069	Protein_kinase_domain	IPR000719	Protein_kinase_domain	GO:0004672|GO:0005524|GO:0006468	PF00069	Protein_kinase_domain	Calcium/calmodulin-dependent_protein_kinase_type_II_OS=Caenorhabditis_briggsae_OX=6238_GN=unc-43_PE=3_SV=1	NA	notA-TR
g10918_i1.p2	0.263471852968406	-2.58076499057898	3.14690547507223	-0.820096126503369	0.412161310234439	NA	g10918_i1.p2	NA	NA	PF00520	Ion_transport_protein	IPR005821	Ion_transport_domain	GO:0005216|GO:0006811|GO:0016020|GO:0055085	PF00520	Ion_transport_protein	Voltage-dependent_L-type_calcium_channel_subunit_alpha-1C_OS=Mus_musculus_OX=10090_GN=Cacna1c_PE=1_SV=1	NA	otherTR
g1092_i0.p1	1092.70192560224	-6.40156577035266	0.886751039135124	-7.21912406958813	5.23235016242086e-13	1.06326982818162e-11	g1092_i0.p1	down	down	PF08016	Polycystin_cation_channel	IPR013122	Polycystin_cation_channel,_PKD1/PKD2	NA	PF08016	Polycystin_cation_channel	Polycystic_kidney_disease_2-like_1_protein_OS=Mus_musculus_OX=10090_GN=Pkd2l1_PE=1_SV=1	NA	otherTR
g10920_i0.p1	194.79579235243	-2.98473553881118	1.25466217154678	-2.37891570057582	0.0173636463533755	0.0483895945660579	g10920_i0.p1	down	down	PF00022	Actin	IPR004000	Actin_family	NA	PF00022	Actin	Actin-related_protein_4_OS=Oryza_sativa_subsp._indica_OX=39946_GN=ARP4_PE=3_SV=2	NA	notA-TR
g10921_i0.p1	49.3096379880564	-10.3058921720755	1.61778424317794	-6.37037492207916	1.8856666947148e-10	2.79596603504855e-09	g10921_i0.p1	down	down	PF01344	Kelch_motif	IPR006652	Kelch_repeat_type_1	GO:0005515	PF01344	Kelch_motif	Kelch-like_protein_3_OS=Homo_sapiens_OX=9606_GN=KLHL3_PE=1_SV=2	NA	notA-TR
g10921_i1.p1	19.3125816613103	-2.01125994167755	1.71944992163142	-1.16971126426832	0.242117183548161	0.370279915989379	g10921_i1.p1	neutral	neutral	PF01344	Kelch_motif	IPR006652	Kelch_repeat_type_1	GO:0005515	PF01344	Kelch_motif	NA	NA	notA-TR
g10923_i0.p1	207.581391625425	-2.54411651198747	0.976148045938711	-2.60628141660718	0.00915312244801384	0.0285955786533938	g10923_i0.p1	down	down	PF05219	DREV_methyltransferase	IPR007884	ProteinNALNAhistidine_NNAprosNAmethyltransferase	GO:0106370	PF05219	DREV_methyltransferase	Protein-L-histidine_N-pros-methyltransferase_OS=Mus_musculus_OX=10090_GN=Mettl9_PE=1_SV=1	NA	notA-TR
g10923_i1.p2	1.1668139759455	1.94918519407781	3.11541388681762	0.62565850474169	0.531538955946237	0.651285077938846	g10923_i1.p2	neutral	neutral	PF05219	DREV_methyltransferase	IPR007884	ProteinNALNAhistidine_NNAprosNAmethyltransferase	GO:0106370	PF05219	DREV_methyltransferase	Protein-L-histidine_N-pros-methyltransferase_OS=Mus_musculus_OX=10090_GN=Mettl9_PE=1_SV=1	NA	notA-TR
g10924_i0.p1	180.28447659517	-2.25439761394713	1.26294446127023	-1.78503305812809	0.0742559548970061	0.152811517801904	g10924_i0.p1	neutral	neutral	PF01594	AINA2E_family_transporter	IPR002549	Transmembrane_protein_TqsANAlike	NA	PF01594	AI-2E_family_transporter	AI-2_transport_protein_TqsA_OS=Escherichia_coli_(strain_K12)_OX=83333_GN=tqsA_PE=1_SV=1	UPF0118 inner membrane protein yhhT OS=Escherichia coli (strain K12) GN=yhhT PE=1 SV=1	otherTR
g10925_i0.p1	75.406075865325	-3.51313675066814	2.00435881002787	-1.75274842662491	0.0796451992560431	0.160885109858034	g10925_i0.p1	neutral	neutral	PF20330	Family_of_unknown_function_(DUF6625)	IPR046733	Protein_of_unknown_function_DUF6625	NA	PF20330	Family_of_unknown_function_(DUF6625)	NA	NA	notA-TR
g10926_i0.p1	113.604760878268	-0.437365104343615	1.07401325105832	-0.40722505417195	0.683842701835692	0.777058927913411	g10926_i0.p1	neutral	neutral	PF00248	Aldo/keto_reductase_family	IPR023210	NADPNAdependent_oxidoreductase_domain	NA	PF00248	Aldo/keto_reductase_family	Protein_tas_OS=Escherichia_coli_(strain_K12)_OX=83333_GN=tas_PE=1_SV=1	NA	notA-TR
g10927_i0.p1	0	0	0	0	1	NA	g10927_i0.p1	NA	neutral	PF13679	Methyltransferase_domain	IPR025714	Methyltransferase_domain	NA	PF13679	Methyltransferase_domain	Glutathione_S-transferase_C-terminal_domain-containing_protein_OS=Xenopus_laevis_OX=8355_GN=gstcd_PE=2_SV=1	NA	notA-TR
g10927_i1.p1	46.4143475240606	-1.7857686662655	1.94615951233294	-0.917585971216116	0.358835665185836	0.493108789379926	g10927_i1.p1	neutral	neutral	PF13679	Methyltransferase_domain	IPR025714	Methyltransferase_domain	NA	PF13679	Methyltransferase_domain	Glutathione_S-transferase_C-terminal_domain-containing_protein_OS=Xenopus_laevis_OX=8355_GN=gstcd_PE=2_SV=1	NA	notA-TR
g10928_i0.p1	44.5008230143901	-3.80616680089951	1.76414009108097	-2.15751958710224	0.0309652026470331	0.0772694194919313	g10928_i0.p1	neutral	neutral	PF13499	EFNAhand_domain_pair	IPR002048	EFNAhand_domain	GO:0005509	PF00036	EF_hand	Calmodulin-like_protein_3_OS=Oryza_sativa_subsp._japonica_OX=39947_GN=CML3_PE=2_SV=1	NA	notA-TR
g1093_i0.p1	383.000711723428	-4.49215372787838	1.24657816461692	-3.60358768939197	0.000313854793816838	0.00151238870734505	g1093_i0.p1	down	down	PF00388	PhosphatidylinositolNAspecific_phospholipase_C,_X_domain	IPR000909	PhosphatidylinositolNAspecific_phospholipase_C,_X_domain	NA	PF00387	Phosphatidylinositol-specific_phospholipase_C,_Y_domain	1-phosphatidylinositol_4,5-bisphosphate_phosphodiesterase_eta-1_OS=Homo_sapiens_OX=9606_GN=PLCH1_PE=1_SV=1	NA	notA-TR
g1093_i1.p1	20.6546554633563	5.86270818347425	2.11193043112214	2.77599493670783	0.0055033065501715	0.0186571826397568	g1093_i1.p1	UP	UP	PF00388	PhosphatidylinositolNAspecific_phospholipase_C,_X_domain	IPR000909	PhosphatidylinositolNAspecific_phospholipase_C,_X_domain	NA	PF00387	Phosphatidylinositol-specific_phospholipase_C,_Y_domain	1-phosphatidylinositol_4,5-bisphosphate_phosphodiesterase_eta-1_OS=Homo_sapiens_OX=9606_GN=PLCH1_PE=1_SV=1	NA	notA-TR
g10930_i0.p2	10.8567005730744	2.7141708062592	1.66095239831098	1.63410511283722	0.102236781480026	0.192736677690029	g10930_i0.p2	neutral	neutral	PF00856	SET_domain	IPR001214	SET_domain	GO:0005515	PF00856	SET_domain	NA	NA	notA-TR
g10930_i1.p2	37.9410012146465	0.127291388358328	1.81192297652396	0.0702520968096155	0.943993009459265	0.963261233065891	g10930_i1.p2	neutral	neutral	PF00856	SET_domain	IPR001214	SET_domain	GO:0005515	PF00856	SET_domain	NA	NA	notA-TR
g10931_i0.p2	3.41068047252628	-6.45142112037021	2.65906165304893	-2.4262021578074	0.0152577685120833	0.0435316087994689	g10931_i0.p2	down	down	PF02321	Outer_membrane_efflux_protein	IPR003423	Outer_membrane_efflux_protein	GO:0015562|GO:0055085	PF02321	Outer_membrane_efflux_protein	NA	NA	notA-TR
g10933_i0.p1	2.75815796916355	-2.09446780303911	2.17656483972012	-0.962281373298502	0.335908282984931	0.470112428287944	g10933_i0.p1	neutral	neutral	PF07885	Ion_channel	IPR013099	Potassium_channel_domain	NA	NA	NA	NA	NA	otherTR
g10934_i0.p1	0.974967109977325	-4.64140948605127	3.09812553495483	-1.49813473782267	0.134098247359784	NA	g10934_i0.p1	NA	NA	PF02811	PHP_domain	IPR004013	PHP_domain	GO:0003824	PF02811	PHP_domain	Error-prone_DNA_polymerase_OS=Ruegeria_pomeroyi_(strain_ATCC_700808_/_DSM_15171_/_DSS-3)_OX=246200_GN=dnaE2_PE=3_SV=1	NA	notA-TR
g10937_i0.p1	0	0	0	0	1	NA	g10937_i0.p1	NA	neutral	PF02992	Transposase_family_tnp2	IPR004242	Transposon,_En/SpmNAlike	NA	PF02992	Transposase_family_tnp2	NA	NA	notA-TR
g10938_i0.p1	37.0736841342053	3.94534471810524	0.769449236057158	5.12749189059195	2.9362762390457e-07	2.64924698871202e-06	g10938_i0.p1	UP	UP	PF02992	Transposase_family_tnp2	IPR004242	Transposon,_En/SpmNAlike	NA	PF02992	Transposase_family_tnp2	NA	NA	notA-TR
g10939_i0.p1	26.1249420722579	-4.26577987645779	2.65339553285736	-1.6076682965785	0.10790784557857	0.200191864801363	g10939_i0.p1	neutral	neutral	PF00400	WD_domain,_GNAbeta_repeat	IPR001680	WD40_repeat	GO:0005515	PF00400	WD_domain,_G-beta_repeat	Angio-associated_migratory_cell_protein_OS=Homo_sapiens_OX=9606_GN=AAMP_PE=1_SV=2	NA	notA-TR
g10939_i1.p1	388.478710320067	-4.08802587263823	1.19370324384332	-3.42465842639095	0.000615572823109032	0.00274971912431285	g10939_i1.p1	down	down	PF00400	WD_domain,_GNAbeta_repeat	IPR001680	WD40_repeat	GO:0005515	PF00400	WD_domain,_G-beta_repeat	Angio-associated_migratory_cell_protein_OS=Homo_sapiens_OX=9606_GN=AAMP_PE=1_SV=2	NA	notA-TR
g1094_i0.p1	1091.9153393268	-6.3981179244354	1.22950099040886	-5.20383307890446	1.95219370005367e-07	1.82653138470904e-06	g1094_i0.p1	down	down	PF08016	Polycystin_cation_channel	IPR013122	Polycystin_cation_channel,_PKD1/PKD2	NA	PF08016	Polycystin_cation_channel	Polycystin-2_OS=Caenorhabditis_elegans_OX=6239_GN=pkd-2_PE=1_SV=3	NA	otherTR
g10941_i0.p2	12.2792544396735	-8.30064094001436	1.92835630259632	-4.30451619798606	1.67351048327994e-05	0.000106951766489315	g10941_i0.p2	down	down	PF03629	Carbohydrate_esterase,_sialic_acidNAspecific_acetylesterase	IPR005181	Sialate_ONAacetylesterase_domain	NA	PF03629	Carbohydrate_esterase,_sialic_acid-specific_acetylesterase	NA	NA	notA-TR
g10942_i0.p2	0	0	0	0	1	NA	g10942_i0.p2	NA	neutral	PF04488	Glycosyltransferase_sugarNAbinding_region_containing_DXD_motif	IPR007577	Glycosyltransferase,_DXD_sugarNAbinding_motif	NA	PF04488	Glycosyltransferase_sugar-binding_region_containing_DXD_motif	Inositol_phosphoceramide_mannosyltransferase_3_OS=Schizosaccharomyces_pombe_(strain_972_/_ATCC_24843)_OX=284812_GN=SPAC17G8.11c_PE=1_SV=1	NA	notA-TR
g10942_i1.p1	1.11500985707628	1.43223040866986	3.11652198732351	0.45956050189778	0.645831715584776	0.74669965367504	g10942_i1.p1	neutral	neutral	PF04488	Glycosyltransferase_sugarNAbinding_region_containing_DXD_motif	IPR007577	Glycosyltransferase,_DXD_sugarNAbinding_motif	NA	PF04488	Glycosyltransferase_sugar-binding_region_containing_DXD_motif	Inositol_phosphoceramide_mannosyltransferase_1_OS=Schizosaccharomyces_pombe_(strain_972_/_ATCC_24843)_OX=284812_GN=imt1_PE=3_SV=2	NA	notA-TR
g10942_i2.p1	33.8271747679836	-1.53838804487995	1.86373055252437	-0.825434794099527	0.40912478796458	0.541660269102227	g10942_i2.p1	neutral	neutral	PF04488	Glycosyltransferase_sugarNAbinding_region_containing_DXD_motif	IPR007577	Glycosyltransferase,_DXD_sugarNAbinding_motif	NA	PF04488	Glycosyltransferase_sugar-binding_region_containing_DXD_motif	Inositol_phosphoceramide_mannosyltransferase_3_OS=Schizosaccharomyces_pombe_(strain_972_/_ATCC_24843)_OX=284812_GN=SPAC17G8.11c_PE=1_SV=1	NA	notA-TR
g10943_i0.p1	69.1056947327459	-2.92240682598089	1.67360368830173	-1.74617613859728	0.0807803497575381	0.162541158714984	g10943_i0.p1	neutral	neutral	PF00168	C2_domain	IPR000008	C2_domain	NA	PF00168	Cdomain	Synaptotagmin_2_OS=Caenorhabditis_elegans_OX=6239_GN=snt-2_PE=1_SV=1	NA	notA-TR
g10944_i0.p1	126.46492620249	-3.02336675165699	1.54164475021264	-1.96113063741823	0.0498637856062154	0.112641743730753	g10944_i0.p1	neutral	neutral	PF01762	Galactosyltransferase	IPR002659	Glycosyl_transferase,_family_31	GO:0006486|GO:0016020|GO:0016758	PF01762	Galactosyltransferase	NA	NA	notA-TR
g10947_i1.p1	28.0903763366809	-9.49351878689736	1.13125707768281	-8.39200830136967	4.77907152525209e-17	1.44559178237643e-15	g10947_i1.p1	down	down	PF05050	Methyltransferase_FkbM_domain	IPR006342	Methyltransferase_FkbM	NA	PF05050	Methyltransferase_FkbM_domain	NA	NA	notA-TR
g10948_i0.p1	16.5921821275372	-5.83309035220635	1.62448198137215	-3.59073872107791	0.000329742061525464	0.00158094076181702	g10948_i0.p1	down	down	PF13424	Tetratricopeptide_repeat	NA	NA	NA	NA	NA	NA	NA	notA-TR
g1095_i0.p1	254.786846128086	-0.530545950458657	1.37119171997623	-0.386923245472818	0.698813031532041	0.788473683070489	g1095_i0.p1	neutral	neutral	PF12796	Ankyrin_repeats_(3_copies)	IPR002110	Ankyrin_repeat	GO:0005515	PF13857	Ankyrin_repeats_(many_copies)	NA	NA	notA-TR
g10951_i0.p1	0	0	0	0	1	NA	g10951_i0.p1	NA	neutral	PF01476	LysM_domain	IPR018392	LysM_domain	NA	NA	NA	NA	NA	notA-TR
g10953_i1.p1	0.796207018050739	-4.34900947853384	3.10383018921693	-1.40117506867573	0.161161727718544	NA	g10953_i1.p1	NA	NA	PF00150	Cellulase_(glycosyl_hydrolase_family_5)	IPR001547	Glycoside_hydrolase,_family_5	GO:0004553|GO:0071704	PF00150	Cellulase_(glycosyl_hydrolase_family_5)	Endoglucanase_OS=Paenibacillus_polymyxa_OX=1406_PE=3_SV=2	NA	notA-TR
g10955_i0.p1	216.007768221839	-2.08362008328497	1.19575885735944	-1.74250859231447	0.081419489281501	0.163475167727571	g10955_i0.p1	neutral	neutral	PF00149	CalcineurinNAlike_phosphoesterase	IPR004843	CalcineurinNAlike_phosphoesterase_domain,_ApaH_type	GO:0016787	PF00149	__Calcineurin-like_phosphoesterase	Serine/threonine-protein_phosphatase_PP1-beta_OS=Caenorhabditis_elegans_OX=6239_GN=gsp-2_PE=1_SV=1	NA	notA-TR
g10955_i0.p2	84.6539414005281	1.76314309894826	0.728070647174437	2.42166485600102	0.0154495916527451	0.0439783656928035	g10955_i0.p2	down	UP	PF16891	SerineNAthreonine_protein_phosphatase_NNAterminal_domain	IPR031675	SerineNAthreonine_protein_phosphatase,_NNAterminal	NA	PF16891	__Serine-threonine_protein_phosphatase_N-terminal_domain	Serine/threonine-protein_phosphatase_PP1-1_OS=Schizosaccharomyces_pombe_(strain_972_/_ATCC_24843)_OX=284812_GN=dis2_PE=1_SV=1	NA	notA-TR
g10955_i1.p1	1299.58576306295	-4.65825578109519	1.38620841949573	-3.36042958301302	0.000778213657902747	0.00339161773294929	g10955_i1.p1	down	down	PF00149	CalcineurinNAlike_phosphoesterase	IPR004843	CalcineurinNAlike_phosphoesterase_domain,_ApaH_type	GO:0016787	PF00149	__Calcineurin-like_phosphoesterase	Serine/threonine-protein_phosphatase_PP1_OS=Emericella_nidulans_(strain_FGSC_A4_/_ATCC_38163_/_CBS_112.46_/_NRRL_194_/_M139)_OX=227321_GN=bimG_PE=2_SV=1	NA	notA-TR
g10958_i0.p2	39.9534571543883	1.22172404294699	1.54456366085375	0.790983287973831	0.428953743789621	0.560237637572396	g10958_i0.p2	neutral	neutral	PF02772	SNAadenosylmethionine_synthetase,_central_domain	IPR022629	SNAadenosylmethionine_synthetase,_central_domain	GO:0004478|GO:0006556	PF02772	S-adenosylmethionine_synthetase,_central_domain	S-adenosylmethionine_synthase_4_OS=Arabidopsis_thaliana_OX=3702_GN=METK4_PE=1_SV=1	NA	notA-TR
g10958_i0.p4	520.490811619834	1.52499834834649	0.982862491366782	1.55158871331615	0.120760665485228	0.2174005016505	g10958_i0.p4	neutral	neutral	PF02773	SNAadenosylmethionine_synthetase,_CNAterminal_domain	IPR022630	SNAadenosylmethionine_synthetase,_CNAterminal	GO:0004478|GO:0006556	PF02773	S-adenosylmethionine_synthetase,_C-terminal_domain	S-adenosylmethionine_synthase_isoform_type-1_OS=Mus_musculus_OX=10090_GN=Mat1a_PE=1_SV=1	NA	notA-TR
g10958_i0.p5	4.93881856002463	0.318566256508987	2.85027080508963	0.111767013836066	0.911008142751814	0.941728556443757	g10958_i0.p5	neutral	neutral	PF00438	SNAadenosylmethionine_synthetase,_NNAterminal_domain	IPR022628	SNAadenosylmethionine_synthetase,_NNAterminal	GO:0004478|GO:0006556	PF00438	S-adenosylmethionine_synthetase,_N-terminal_domain	S-adenosylmethionine_synthase_1_OS=Saccharomyces_cerevisiae_(strain_ATCC_204508_/_S288c)_OX=559292_GN=SAM1_PE=1_SV=2	NA	notA-TR
g10958_i1.p2	39.9534571543883	1.22172404294699	1.54456366085375	0.790983287973831	0.428953743789621	0.560237637572396	g10958_i1.p2	neutral	neutral	PF02772	SNAadenosylmethionine_synthetase,_central_domain	IPR022629	SNAadenosylmethionine_synthetase,_central_domain	GO:0004478|GO:0006556	PF02772	S-adenosylmethionine_synthetase,_central_domain	S-adenosylmethionine_synthase_4_OS=Arabidopsis_thaliana_OX=3702_GN=METK4_PE=1_SV=1	NA	notA-TR
g10958_i1.p4	1.40343173430097	-1.63052287730195	3.07712157888701	-0.529885750530439	0.59619114639445	0.706645803535681	g10958_i1.p4	neutral	neutral	PF02773	SNAadenosylmethionine_synthetase,_CNAterminal_domain	IPR022630	SNAadenosylmethionine_synthetase,_CNAterminal	GO:0004478|GO:0006556	PF02773	S-adenosylmethionine_synthetase,_C-terminal_domain	S-adenosylmethionine_synthase_isoform_type-1_OS=Mus_musculus_OX=10090_GN=Mat1a_PE=1_SV=1	NA	notA-TR
g10958_i1.p5	4.93881856002463	0.318566256508987	2.85027080508963	0.111767013836066	0.911008142751814	0.941728556443757	g10958_i1.p5	neutral	neutral	PF00438	SNAadenosylmethionine_synthetase,_NNAterminal_domain	IPR022628	SNAadenosylmethionine_synthetase,_NNAterminal	GO:0004478|GO:0006556	PF00438	S-adenosylmethionine_synthetase,_N-terminal_domain	S-adenosylmethionine_synthase_1_OS=Saccharomyces_cerevisiae_(strain_ATCC_204508_/_S288c)_OX=559292_GN=SAM1_PE=1_SV=2	NA	notA-TR
g10959_i0.p1	156.394040778293	-4.48492178451928	1.45057196089543	-3.09182991635297	0.00198926792362519	0.00773375120137269	g10959_i0.p1	down	down	PF00069	Protein_kinase_domain	IPR000719	Protein_kinase_domain	GO:0004672|GO:0005524|GO:0006468	PF00069	Protein_kinase_domain	Mitogen-activated_protein_kinase_7_OS=Bos_taurus_OX=9913_GN=MAPK7_PE=2_SV=1	NA	notA-TR
g1096_i0.p1	66.4975713112606	-5.87488382081504	1.5675909650496	-3.74771477496308	0.000178453014759336	0.000909105604134795	g1096_i0.p1	down	down	PF05658	YadA_head_domain_repeat_(2_copies)	IPR008640	Trimeric_autotransporter_adhesin_YadANAlike,_head_domain	GO:0019867	PF05658	YadA_head_domain_repeat_(copies)	NA	Putative haemagglutinin - Escherichia coli O9:H4 (strain HS).	notA-TR
g10961_i0.p1	0	0	0	0	1	NA	g10961_i0.p1	NA	neutral	PF10294	Lysine_methyltransferase	NA	NA	NA	NA	NA	NA	NA	notA-TR
g10961_i1.p1	15.7929087163895	-5.1262251583108	2.10410889088287	-2.43629271304483	0.0148386714369588	0.0425987410960775	g10961_i1.p1	down	down	PF02590	Predicted_SPOUT_methyltransferase	IPR003742	RNA_methyltransferase_RlmH	GO:0006364|GO:0008168	PF02590	Predicted_SPOUT_methyltransferase	Ribosomal_RNA_large_subunit_methyltransferase_H_OS=Protochlamydia_amoebophila_(strain_UWE25)_OX=264201_GN=rlmH_PE=3_SV=1	NA	notA-TR
g10961_i2.p2	112.377652514716	-2.46529088342328	1.35500979213368	-1.81938971787155	0.0688519942770086	0.144179027376906	g10961_i2.p2	neutral	neutral	PF10294	Lysine_methyltransferase	NA	NA	NA	NA	NA	NA	NA	notA-TR
g10962_i0.p1	105.023666385333	-0.950156479234166	1.01107335395514	-0.939750291625547	0.3473456617697	0.481321979390849	g10962_i0.p1	neutral	neutral	NA	Lysophosphatidylcholine_acyltransferase_2_OS=Homo_sapiens_OX=9606_GN=LPCAT2_PE=1_SV=1	NA	NA	NA	NA	NA	NA	NA	notA-TR
g10962_i1.p1	115.429743192319	-1.81346021261065	1.58112165887915	-1.1469453994427	0.251404187716417	0.380631746851346	g10962_i1.p1	neutral	neutral	NA	Lysophosphatidylcholine_acyltransferase_2_OS=Homo_sapiens_OX=9606_GN=LPCAT2_PE=1_SV=1	NA	NA	NA	NA	NA	NA	NA	notA-TR
g10963_i0.p1	105.883896458245	-2.63970232531856	1.46889995813057	-1.79706065801653	0.0723259905475583	0.149751311640148	g10963_i0.p1	neutral	neutral	PF13499	EFNAhand_domain_pair	IPR002048	EFNAhand_domain	GO:0005509	PF00036	EF_hand	Neo-calmodulin_(Fragment)_OS=Gallus_gallus_OX=9031_PE=2_SV=1	NA	notA-TR
g10964_i1.p1	4.45532866495714	-6.8357708618807	2.91438659342666	-2.34552645736796	0.0190002300440425	0.0521501721012302	g10964_i1.p1	neutral	neutral	PF05050	Methyltransferase_FkbM_domain	IPR006342	Methyltransferase_FkbM	NA	PF05050	Methyltransferase_FkbM_domain	NA	NA	notA-TR
g10964_i2.p1	63.569010001526	-2.9183058580639	1.09089160652277	-2.67515657890707	0.00746943555929398	0.0241794159314088	g10964_i2.p1	down	down	PF05050	Methyltransferase_FkbM_domain	IPR006342	Methyltransferase_FkbM	NA	PF05050	Methyltransferase_FkbM_domain	NA	NA	notA-TR
g10965_i0.p1	45.340091797496	-2.90094839100802	1.5038473479662	-1.92901785871501	0.0537286452109372	0.119264967807554	g10965_i0.p1	neutral	neutral	PF00620	RhoGAP_domain	IPR000198	Rho_GTPaseNAactivating_protein_domain	GO:0007165	PF00620	RhoGAP_domain	Rho_GTPase-activating_protein_1_OS=Arabidopsis_thaliana_OX=3702_GN=ROPGAP1_PE=2_SV=1	NA	notA-TR
g10965_i0.p2	1.85429577888214	-5.5762138423232	2.21341788778692	-2.51927748171339	0.0117595942771614	0.035228742004773	g10965_i0.p2	down	down	PF01593	Flavin_containing_amine_oxidoreductase	IPR002937	Amine_oxidase	GO:0016491	PF01593	Flavin_containing_amine_oxidoreductase	Peroxisomal_N(1)-acetyl-spermine/spermidine_oxidase_OS=Homo_sapiens_OX=9606_GN=PAOX_PE=1_SV=4	NA	notA-TR
g10967_i0.p2	77.6200762503885	-0.32040903951013	1.60224816456	-0.199974664722502	0.841500395522323	0.893631200700154	g10967_i0.p2	neutral	neutral	PF00149	CalcineurinNAlike_phosphoesterase	IPR004843	CalcineurinNAlike_phosphoesterase_domain,_ApaH_type	GO:0016787	PF00149	Calcineurin-like_phosphoesterase	Serine/threonine-protein_phosphatase_BSL3_OS=Arabidopsis_thaliana_OX=3702_GN=BSL3_PE=1_SV=2	NA	notA-TR
g10968_i0.p1	23.7167193455216	0.00817985707823837	1.75994199816852	0.00464779923812872	0.996291606097668	0.997417271605006	g10968_i0.p1	neutral	neutral	PF05653	Magnesium_transporter_NIPA	IPR008521	Magnesium_transporter_NIPA	GO:0015095|GO:0015693|GO:0016020	PF05653	Magnesium_transporter_NIPA	NA	NA	metalTR
g10969_i0.p1	0.355366249097617	-2.99867535589606	3.14213242738171	-0.954344040297121	0.339909522275782	NA	g10969_i0.p1	NA	NA	PF05050	Methyltransferase_FkbM_domain	IPR006342	Methyltransferase_FkbM	NA	NA	NA	NA	NA	notA-TR
g1097_i0.p1	197.764901254371	-3.99943164796208	1.51199781693185	-2.64513057041162	0.00816594002213028	0.0260529753900942	g1097_i0.p1	down	down	PF00023	Ankyrin_repeat	IPR002110	Ankyrin_repeat	GO:0005515	PF12796	Ankyrin_repeats_(copies)	Poly_[ADP-ribose]_polymerase_tankyrase-2_OS=Homo_sapiens_OX=9606_GN=TNKS2_PE=1_SV=1	NA	notA-TR
g10970_i0.p1	640.917857532451	-2.73226775231201	0.805400541990447	-3.39243346616027	0.00069274753789387	0.00305777561345373	g10970_i0.p1	down	down	PF07714	Protein_tyrosine_and_serine/threonine_kinase	IPR001245	SerineNAthreonine/tyrosineNAprotein_kinase,_catalytic_domain	GO:0004672|GO:0006468	PF07714	Protein_tyrosine_and_serine/threonine_kinase	Serine/threonine-protein_kinase_STY13_OS=Arabidopsis_thaliana_OX=3702_GN=STY13_PE=1_SV=2	NA	notA-TR
g10972_i0.p1	306.169516081158	-2.3897197625502	1.36952636496293	-1.7449242480373	0.0809980558988932	0.16283895038751	g10972_i0.p1	neutral	neutral	PF00850	Histone_deacetylase_domain	IPR023801	Histone_deacetylase_domain	NA	PF00850	Histone_deacetylase_domain	Probable_histone_deacetylase_1-A_OS=Xenopus_laevis_OX=8355_GN=hdac1-a_PE=1_SV=1	NA	notA-TR
g10973_i0.p4	1.81486815024774	-5.54142825504128	2.90699168640842	-1.90624152141546	0.0566188774550469	0.124242414610153	g10973_i0.p4	neutral	neutral	PF04072	Leucine_carboxyl_methyltransferase	IPR007213	Methyltransferase_Ppm1/Ppm2/Tcmp	GO:0008168|GO:0032259	PF04072	Leucine_carboxyl_methyltransferase	NA	NA	notA-TR
g10973_i1.p1	0.464108481034552	-3.59702387021835	3.12499093411755	-1.15105097776359	0.249711263958229	NA	g10973_i1.p1	NA	NA	PF04072	Leucine_carboxyl_methyltransferase	IPR007213	Methyltransferase_Ppm1/Ppm2/Tcmp	GO:0008168|GO:0032259	PF04072	Leucine_carboxyl_methyltransferase	NA	NA	notA-TR
g10973_i2.p2	0	0	0	0	1	NA	g10973_i2.p2	NA	neutral	PF04072	Leucine_carboxyl_methyltransferase	IPR007213	Methyltransferase_Ppm1/Ppm2/Tcmp	GO:0008168|GO:0032259	PF04072	Leucine_carboxyl_methyltransferase	NA	NA	notA-TR
g10973_i2.p3	39.1372935947919	0.0339233243778718	0.935611387437697	0.0362579216471227	0.971076701522255	0.980644010122902	g10973_i2.p3	neutral	neutral	PF04072	Leucine_carboxyl_methyltransferase	IPR007213	Methyltransferase_Ppm1/Ppm2/Tcmp	GO:0008168|GO:0032259	NA	NA	NA	NA	notA-TR
g10973_i3.p1	177.964566293415	-1.94916109007332	1.05142739040878	-1.85382377124065	0.0637643764530804	0.136036316770173	g10973_i3.p1	neutral	neutral	PF04072	Leucine_carboxyl_methyltransferase	IPR007213	Methyltransferase_Ppm1/Ppm2/Tcmp	GO:0008168|GO:0032259	PF04072	Leucine_carboxyl_methyltransferase	Putative_S-adenosyl-L-methionine-dependent_methyltransferase_Mvan_1345_OS=Mycolicibacterium_vanbaalenii_(strain_DSM_7251_/_JCM_13017_/_BCRC_16820_/_KCTC_9966_/_NRRL_B-24157_/_PYR-1)_OX=350058_GN=Mvan_1345_PE=3_SV=1	NA	notA-TR
g10975_i1.p1	117.48416889397	-2.60947226004997	1.12019928178126	-2.32947146323874	0.0198341030628866	0.0539719487772883	g10975_i1.p1	neutral	neutral	PF01490	Transmembrane_amino_acid_transporter_protein	IPR013057	Amino_acid_transporter,_transmembrane_domain	NA	PF01490	Transmembrane_amino_acid_transporter_protein	Amino_acid_transporter_AVT1C_OS=Arabidopsis_thaliana_OX=3702_GN=AVT1C_PE=1_SV=1	2.A.18.2.2 Lysine histidine transporter 1	nitrateTR
g10976_i0.p1	59.0010031013808	-3.06297448671456	1.59873606158375	-1.91587251974556	0.0553813241137586	0.122105496111128	g10976_i0.p1	neutral	neutral	PF00271	Helicase_conserved_CNAterminal_domain	IPR001650	Helicase,_CNAterminal	NA	PF00271	Helicase_conserved_C-terminal_domain	Protein_CHROMATIN_REMODELING_20_OS=Arabidopsis_thaliana_OX=3702_GN=ATRX_PE=2_SV=2	NA	notA-TR
g10977_i0.p1	43.2757165480455	-10.1177881365404	1.84567931558814	-5.48187762147419	4.20835312657456e-08	4.43460495962518e-07	g10977_i0.p1	down	down	PF00041	Fibronectin_type_III_domain	IPR003961	Fibronectin_type_III	GO:0005515	PF00041	Fibronectin_type_III_domain	NA	NA	notA-TR
g10978_i0.p1	72.9519849443635	-3.56768922211408	1.36194927285063	-2.61954633203536	0.00880468113969549	0.0276989577088168	g10978_i0.p1	down	down	PF00036	EF_hand	NA	NA	NA	NA	NA	NA	NA	notA-TR
g10979_i0.p1	4.38060181237487	-2.44497814459686	3.04046373477182	-0.804146458527109	0.421312396174151	0.552955708153892	g10979_i0.p1	neutral	neutral	PF04056	Ssl1NAlike	IPR007198	Ssl1NAlike	NA	PF04056	Ssl1-like	General_transcription_and_DNA_repair_factor_IIH_subunit_SSL1_OS=Saccharomyces_cerevisiae_(strain_ATCC_204508_/_S288c)_OX=559292_GN=SSL1_PE=1_SV=1	NA	notA-TR
g10979_i0.p3	13.4923053670196	-2.72335187708716	1.49080007180874	-1.82677203240473	0.0677340526102648	0.142383361900635	g10979_i0.p3	neutral	neutral	PF07975	TFIIH_C1NAlike_domain	IPR004595	TFIIH_C1NAlike_domain	GO:0006281|GO:0008270	PF07975	TFIIH_C1-like_domain	General_transcription_factor_IIH_subunit_2_OS=Rattus_norvegicus_OX=10116_GN=Gtf2h2_PE=1_SV=1	NA	notA-TR
g10979_i1.p1	29.3313306432113	-9.55666648671808	2.01585451605069	-4.74075207839938	2.12926352505913e-06	1.62596004576283e-05	g10979_i1.p1	down	down	PF07975	TFIIH_C1NAlike_domain	IPR004595	TFIIH_C1NAlike_domain	GO:0006281|GO:0008270	PF04056	Ssl1-like	General_transcription_factor_IIH_subunit_2_OS=Rattus_norvegicus_OX=10116_GN=Gtf2h2_PE=1_SV=1	NA	notA-TR
g10979_i2.p1	0.235999377084987	-2.58076499057898	3.14690547507223	-0.820096126503369	0.412161310234439	NA	g10979_i2.p1	NA	NA	PF07975	TFIIH_C1NAlike_domain	IPR004595	TFIIH_C1NAlike_domain	GO:0006281|GO:0008270	PF07975	TFIIH_C1-like_domain	General_transcription_factor_IIH_subunit_2_OS=Rattus_norvegicus_OX=10116_GN=Gtf2h2_PE=1_SV=1	NA	notA-TR
g1098_i0.p1	16.4553611948544	-2.35250113798651	1.64175726309774	-1.43291654062653	0.151881689700826	0.259121063542968	g1098_i0.p1	neutral	neutral	PF03382	Mycoplasma_protein_of_unknown_function,_DUF285	IPR005046	Protein_of_unknown_function_DUF285	NA	PF03382	Mycoplasma_protein_of_unknown_function,_DUF285	NA	NA	notA-TR
g10980_i1.p2	83.128277007982	-0.541039676440976	1.1573621551742	-0.467476557810501	0.640158960107382	0.742340567666379	g10980_i1.p2	neutral	neutral	PF01061	ABCNA2_type_transporter	IPR013525	ABCNA2_type_transporter	GO:0016020|GO:0140359	PF01061	ABC-type_transporter	ABC_transporter_G_family_member_7_OS=Arabidopsis_thaliana_OX=3702_GN=ABCG7_PE=2_SV=1	ABC transporter ABCG6 - Leishmania donovani.	otherTR
g10982_i0.p3	4.99521529198369	-0.566211023787251	2.04531314998702	-0.276833414868938	0.78190802213157	0.850849919934468	g10982_i0.p3	neutral	neutral	PF07823	Cyclic_phosphodiesteraseNAlike_protein	IPR012386	2',3'NAcyclicNAnucleotide_3'NAphosphodiesterase	GO:0004112	NA	NA	NA	NA	notA-TR
g10982_i1.p3	4.99521529198369	-0.566211023787251	2.04531314998702	-0.276833414868938	0.78190802213157	0.850849919934468	g10982_i1.p3	neutral	neutral	PF07823	Cyclic_phosphodiesteraseNAlike_protein	IPR012386	2',3'NAcyclicNAnucleotide_3'NAphosphodiesterase	GO:0004112	NA	NA	NA	NA	notA-TR
g10984_i0.p1	9.86938059247781	-7.81171843615742	1.79605158654721	-4.34938422407728	1.36520335448603e-05	8.88332879130741e-05	g10984_i0.p1	down	down	PF01697	Glycosyltransferase_family_92	IPR008166	Glycosyltransferase_family_92	NA	NA	NA	NA	NA	notA-TR
g10987_i0.p1	35.060431861666	2.71097335409787	0.806167080611795	3.36279341999494	0.000771580795011936	0.00336642161620285	g10987_i0.p1	UP	UP	NA	Conserved_oligomeric_Golgi_complex_subunit_4_OS=Arabidopsis_thaliana_OX=3702_GN=COG4_PE=1_SV=1	NA	NA	NA	NA	NA	NA	NA	notA-TR
g10987_i1.p1	31.2557416087376	0.394813973774859	1.2047605959104	0.327711559553881	0.743129762384348	0.822442545464443	g10987_i1.p1	neutral	neutral	NA	Conserved_oligomeric_Golgi_complex_subunit_4_OS=Arabidopsis_thaliana_OX=3702_GN=COG4_PE=1_SV=1	NA	NA	NA	NA	NA	NA	NA	notA-TR
g10988_i0.p2	1.79589742290785	2.20313164454493	3.1129143098887	0.707739251782908	0.479107197204834	0.604390806812902	g10988_i0.p2	neutral	neutral	PF13621	CupinNAlike_domain	IPR041667	CupinNAlike_domain_8	NA	PF13621	Cupin-like_domain	NA	NA	notA-TR
g10989_i0.p1	3.47253790730974	-0.796901384794072	2.08152960926632	-0.382844126380195	0.701835341373923	0.791136888067572	g10989_i0.p1	neutral	neutral	PF09409	PUB_domain	IPR018997	PUB_domain	NA	PF09409	PUB_domain	DDT_domain-containing_protein_PTM_OS=Arabidopsis_thaliana_OX=3702_GN=PTM_PE=1_SV=1	NA	notA-TR
g1099_i0.p1	86.0433786563327	-2.0774612725302	1.34551524723621	-1.54398939499011	0.122590901771782	0.219725582389545	g1099_i0.p1	neutral	neutral	PF13621	CupinNAlike_domain	IPR041667	CupinNAlike_domain_8	NA	PF13621	Cupin-like_domain	NA	NA	notA-TR
g10993_i0.p1	2708.87057580705	-4.96170311056418	1.16774929067019	-4.24894551442336	2.14779146024198e-05	0.000134477703124702	g10993_i0.p1	down	down	PF03405	Fatty_acid_desaturase	IPR005067	Fatty_acid_desaturase,_type_2	GO:0006631|GO:0045300	PF03405	Fatty_acid_desaturase	Stearoyl-[acyl-carrier-protein]_9-desaturase,_chloroplastic_OS=Ricinus_communis_OX=3988_PE=1_SV=1	NA	notA-TR
g10995_i0.p1	271.537283775757	-2.20098149670838	1.2483396234525	-1.76312716135789	0.0778790451500485	0.158390117865816	g10995_i0.p1	neutral	neutral	PF03151	TrioseNAphosphate_Transporter_family	IPR004853	Sugar_phosphate_transporter_domain	NA	PF03151	Triose-phosphate_Transporter_family	Solute_carrier_family_35_member_C2_OS=Homo_sapiens_OX=9606_GN=SLC35C2_PE=1_SV=2	NA	sugarTR
g10996_i0.p1	54.3093093136908	-1.90186382425103	1.68543255374405	-1.12841289319243	0.259145585192599	0.388983290911212	g10996_i0.p1	neutral	neutral	PF01762	Galactosyltransferase	IPR002659	Glycosyl_transferase,_family_31	GO:0006486|GO:0016020|GO:0016758	PF01762	Galactosyltransferase	Beta-1,3-galactosyltransferase_6_OS=Homo_sapiens_OX=9606_GN=B3GALT6_PE=1_SV=2	NA	notA-TR
g10998_i0.p1	37.8299726904767	1.98438025498762	0.874303349836737	2.26967019554274	0.023227601064564	0.0614436688383114	g10998_i0.p1	neutral	neutral	PF07714	Protein_tyrosine_and_serine/threonine_kinase	IPR001245	SerineNAthreonine/tyrosineNAprotein_kinase,_catalytic_domain	GO:0004672|GO:0006468	PF07714	Protein_tyrosine_and_serine/threonine_kinase	Serine/threonine-protein_kinase_STY13_OS=Arabidopsis_thaliana_OX=3702_GN=STY13_PE=1_SV=2	NA	notA-TR
g10999_i0.p4	1.46382730845593	-5.23231429717802	3.08956834420417	-1.69354217620514	0.0903523139078544	0.176420445150169	g10999_i0.p4	neutral	neutral	PF05721	PhytanoylNACoA_dioxygenase_(PhyH)	IPR008775	PhytanoylNACoA_dioxygenaseNAlike	NA	PF05721	Phytanoyl-CoA_dioxygenase_(PhyH)	NA	NA	notA-TR
g11_i0.p1	8747.83434102377	-17.7768975419753	1.45494097432723	-12.2182946632563	2.48237383926451e-34	6.22312957792594e-32	g11_i0.p1	down	down	PF01501	Glycosyl_transferase_family_8	IPR002495	Glycosyl_transferase,_family_8	GO:0016757	PF09258	lycosyl_transferase_family_6domain	Glycosyltransferase_family_protein_64_C3_OS=Arabidopsis_thaliana_OX=3702_GN=At1g80290_PE=2_SV=1	NA	notA-TR
g11_i1.p1	140.767494339815	-3.36412656248188	1.30390388830098	-2.58004182107734	0.00987883506995097	0.0305030696896732	g11_i1.p1	down	down	PF09258	Glycosyl_transferase_family_64_domain	IPR015338	Glycosyl_transferase_64_domain	GO:0016020|GO:0016757	PF09258	lycosyl_transferase_family_6domain	Glycosyltransferase_family_protein_64_C3_OS=Arabidopsis_thaliana_OX=3702_GN=At1g80290_PE=2_SV=1	NA	notA-TR
g110_i0.p3	240.493057272497	-2.03481755655436	1.04595898164731	-1.94540856023786	0.0517258252947476	0.115799436762776	g110_i0.p3	neutral	neutral	PF16589	BRCT_domain,_a_BRCAC-terminus_domain	NA	NA	NA	NA	NA	PAX-interacting_protein_1_OS=Bos_taurus_OX=9913_GN=PAXIP1_PE=2_SV=1	NA	notA-TR
g11002_i0.p3	117.163502315292	0.00479935578350049	1.36683666954112	0.00351128696679739	0.997198404097521	0.998028574365259	g11002_i0.p3	neutral	neutral	PF00789	UBX_domain	IPR001012	UBX_domain	GO:0005515	PF00789	__UBX_domain	NSFL1_cofactor_p47_OS=Gallus_gallus_OX=9031_GN=NSFL1C_PE=2_SV=1	NA	notA-TR
g11002_i1.p2	8533.45273230111	-6.00349858476212	1.01054088877708	-5.94087646668839	2.83502197750155e-09	3.57276727483471e-08	g11002_i1.p2	down	down	PF08059	SEP_domain	IPR012989	SEP_domain	NA	PF08059	__SEP_domain	Plant_UBX_domain-containing_protein_5_OS=Arabidopsis_thaliana_OX=3702_GN=PUX5_PE=1_SV=1	NA	notA-TR
g11004_i0.p1	409.52627003268	-2.24594451215831	0.770656912592394	-2.91432474744595	0.00356458886760164	0.0128213431609591	g11004_i0.p1	down	down	PF13516	Leucine_Rich_repeat	IPR001611	LeucineNArich_repeat	GO:0005515	PF13516	1Leucine_Rich_repeat	NA	NA	notA-TR
g11005_i0.p1	0.689546756975007	-4.14892867687374	3.10844661688856	-1.33472733754928	0.181965602814966	NA	g11005_i0.p1	NA	NA	PF07885	Ion_channel	IPR013099	Potassium_channel_domain	NA	PF07885	Ion_channel	Two-pore_potassium_channel_2_OS=Arabidopsis_thaliana_OX=3702_GN=TPK2_PE=2_SV=1	NA	otherTR
g11005_i1.p1	142.705818342162	-6.94455420786551	1.47096839361417	-4.72107642693991	2.34599759998029e-06	1.77772793657014e-05	g11005_i1.p1	down	down	PF07885	Ion_channel	IPR013099	Potassium_channel_domain	NA	PF07885	Ion_channel	Two-pore_potassium_channel_2_OS=Arabidopsis_thaliana_OX=3702_GN=TPK2_PE=2_SV=1	NA	otherTR
g11007_i0.p2	181.970884041225	-4.97714962367125	1.1327409715307	-4.39389917797846	1.11335466238871e-05	7.39244480742645e-05	g11007_i0.p2	down	down	PF04969	CS_domain	IPR007052	CS_domain	NA	PF04969	CS_domain	NA	NA	notA-TR
g11008_i0.p3	160.25845158746	-8.16220216730439	1.64130867318496	-4.9729842415721	6.59300222522626e-07	5.57098931862591e-06	g11008_i0.p3	down	down	PF00612	IQ_calmodulinNAbinding_motif	IPR000048	IQ_motif,_EFNAhand_binding_site	GO:0005515	PF00595	PDZ_domain	NA	NA	notA-TR
g11009_i0.p1	111.189954354459	-6.77208229024437	1.59116611505165	-4.25604984054386	2.0807034259608e-05	0.000130729437105276	g11009_i0.p1	down	down	PF02485	CoreNA2/INABranching_enzyme	IPR003406	Glycosyl_transferase,_family_14	GO:0016020|GO:0016757	PF02485	Core-2/I-Branching_enzyme	NA	NA	notA-TR
g1101_i0.p1	71.3522839914939	-1.79623132932402	1.41079730796619	-1.27320297478698	0.202946025252409	0.323906898440119	g1101_i0.p1	neutral	neutral	PF05686	Glycosyl_transferase_family_90	IPR006598	Glycosyl_transferase_CAP10_domain	NA	PF05686	Glycosyl_transferase_family_90	O-glucosyltransferase_rumi_OS=Drosophila_pseudoobscura_pseudoobscura_OX=46245_GN=rumi_PE=3_SV=1	NA	notA-TR
g1101_i0.p2	54.167902547965	-2.18077679772495	1.49695734540994	-1.45680623727307	0.145169873692537	0.249901860682216	g1101_i0.p2	neutral	neutral	PF05118	Aspartyl/Asparaginyl_beta-hydroxylase	NA	NA	NA	NA	NA	NA	NA	notA-TR
g11010_i0.p1	112.959403683784	-2.97704267438904	1.41768407885184	-2.09993377142254	0.0357346674727705	0.0866743931201657	g11010_i0.p1	neutral	neutral	PF00679	Elongation_factor_G_CNAterminus	IPR000640	Elongation_factor_EFG,_domain_VNAlike	NA	PF00679	Elongation_factor_G_C-terminus	Elongation_factor-like_GTPase_1_OS=Homo_sapiens_OX=9606_GN=EFL1_PE=1_SV=2	NA	notA-TR
g11011_i0.p1	0.963655964268844	-4.63602924834095	3.09822050582695	-1.49635225756907	0.13456188385993	NA	g11011_i0.p1	NA	NA	PF12796	Ankyrin_repeats_(3_copies)	IPR002110	Ankyrin_repeat	GO:0005515	PF12796	Ankyrin_repeats_(copies)	IQ_motif_and_ankyrin_repeat_domain-containing_protein_1_OS=Mus_musculus_OX=10090_GN=Iqank1_PE=1_SV=3	NA	notA-TR
g11011_i1.p1	60.3539568096991	-2.77220253810956	1.3797466214055	-2.00921132554441	0.0445147271328606	0.103147159782315	g11011_i1.p1	neutral	neutral	PF12796	Ankyrin_repeats_(3_copies)	IPR002110	Ankyrin_repeat	GO:0005515	PF12796	Ankyrin_repeats_(copies)	IQ_motif_and_ankyrin_repeat_domain-containing_protein_1_OS=Mus_musculus_OX=10090_GN=Iqank1_PE=1_SV=3	NA	notA-TR
g11016_i0.p1	2.08902517722122	0.659730434008615	2.99723340408149	0.220113132701052	0.825783047202152	0.88242867697613	g11016_i0.p1	neutral	neutral	PF00023	Ankyrin_repeat	IPR002110	Ankyrin_repeat	GO:0005515	PF12796	Ankyrin_repeats_(copies)	NA	NA	notA-TR
g11017_i1.p1	0	0	0	0	1	NA	g11017_i1.p1	NA	neutral	PF07885	Ion_channel	IPR013099	Potassium_channel_domain	NA	PF07885	Ion_channel	Two_pore_potassium_channel_a_OS=Oryza_sativa_subsp._japonica_OX=39947_GN=TPKA_PE=1_SV=1	NA	otherTR
g11018_i0.p1	2.86937098770813	3.29857099049109	3.11078779475946	1.06036515767741	0.288978506912702	0.422441257477093	g11018_i0.p1	neutral	neutral	PF01490	Transmembrane_amino_acid_transporter_protein	IPR013057	Amino_acid_transporter,_transmembrane_domain	NA	PF01490	Transmembrane_amino_acid_transporter_protein	Amino_acid_transporter_AVT1B_OS=Arabidopsis_thaliana_OX=3702_GN=AVT1B_PE=3_SV=2	NA	nitrateTR
g11018_i1.p1	20.2368855520558	-2.40504507932466	2.02960046702321	-1.1849844924662	0.236023578357706	0.363208879475364	g11018_i1.p1	neutral	neutral	PF01490	Transmembrane_amino_acid_transporter_protein	IPR013057	Amino_acid_transporter,_transmembrane_domain	NA	PF01490	Transmembrane_amino_acid_transporter_protein	Amino_acid_transporter_ANT1_OS=Arabidopsis_thaliana_OX=3702_GN=ANT1_PE=1_SV=1	NA	nitrateTR
g11019_i0.p1	12.3799638812415	0.443784288678376	1.74286659636553	0.254628948425438	0.799009698367539	0.862734398237343	g11019_i0.p1	neutral	neutral	PF00076	RNA_recognition_motif._(a.k.a._RRM,_RBD,_or_RNP_domain)	IPR000504	RNA_recognition_motif_domain	GO:0003723	PF00160	Cyclophilin_type_peptidyl-prolyl_cis-trans_isomerase/CLD	Peptidyl-prolyl_cis-trans_isomerase_CYP59_OS=Arabidopsis_thaliana_OX=3702_GN=CYP59_PE=1_SV=1	NA	notA-TR
g1102_i0.p1	79.7554316968265	-2.68063600535723	1.71621517496474	-1.56194633660217	0.118300631303	0.21402893909469	g1102_i0.p1	neutral	neutral	PF01762	Galactosyltransferase	IPR002659	Glycosyl_transferase,_family_31	GO:0006486|GO:0016020|GO:0016758	PF01762	Galactosyltransferase	NA	NA	notA-TR
g1102_i0.p2	9.5834141939049	-1.38374080167361	2.16095646418589	-0.64033719540709	0.521953404037526	0.642712031346955	g1102_i0.p2	neutral	neutral	PF05118	Aspartyl/Asparaginyl_betaNAhydroxylase	IPR007803	Aspartyl/asparaginy/proline_hydroxylase	GO:0018193	PF05118	Aspartyl/Asparaginyl_beta-hydroxylase	Aspartyl/asparaginyl_beta-hydroxylase_OS=Bos_taurus_OX=9913_GN=ASPH_PE=1_SV=1	NA	notA-TR
g11020_i0.p1	13.9088367987551	-0.0194885701396632	1.74861798523065	-0.0111451273544419	0.991107659048095	0.993891667890167	g11020_i0.p1	neutral	neutral	PF04055	Radical_SAM_superfamily	IPR007197	Radical_SAM	GO:0003824|GO:0051536	PF04055	Radical_SAM_superfamily	Heme_chaperone_HemW_OS=Synechocystis_sp._(strain_PCC_6803_/_Kazusa)_OX=1111708_GN=hemW_PE=1_SV=1	NA	notA-TR
g11020_i1.p1	1.78324105573505	-5.51351160376238	3.08656771550294	-1.78629212509079	0.0740519713035807	0.152483328360991	g11020_i1.p1	neutral	neutral	PF04055	Radical_SAM_superfamily	IPR007197	Radical_SAM	GO:0003824|GO:0051536	PF04055	Radical_SAM_superfamily	Heme_chaperone_HemW_OS=Synechocystis_sp._(strain_PCC_6803_/_Kazusa)_OX=1111708_GN=hemW_PE=1_SV=1	NA	notA-TR
g11024_i0.p1	0.395050417888999	-3.34224291443648	3.13462872905253	-1.06623246429784	0.286318570162421	NA	g11024_i0.p1	NA	NA	PF01459	Eukaryotic_porin	IPR027246	Eukaryotic_porin/Tom40	GO:0005741|GO:0055085	PF01459	Eukaryotic_porin	Voltage-dependent_anion-selective_channel_protein_2_OS=Xenopus_laevis_OX=8355_GN=vdac2_PE=1_SV=1	NA	otherTR
g11024_i1.p2	1250.70722745931	-1.2616706554676	0.611469736874764	-2.06334112611366	0.0390802292774316	0.0930379924503528	g11024_i1.p2	neutral	neutral	PF01459	Eukaryotic_porin	IPR027246	Eukaryotic_porin/Tom40	GO:0005741|GO:0055085	PF01459	__Eukaryotic_porin	Mitochondrial_outer_membrane_protein_porin_5_OS=Oryza_sativa_subsp._japonica_OX=39947_GN=VDAC5_PE=2_SV=1	VOLTAGE-DEPENDENT ANION-SELECTIVE CHANNEL PROTEIN 3 (VDAC-3) (MVDAC3) (OUTER MITOCHONDRIAL MEMBRANE PROTEIN PORIN 3) - Mus musculus (Mouse).	notA-TR
g11024_i2.p2	0.452769907298244	-3.52120845440318	3.12778859591946	-1.12578211295897	0.260257757129627	NA	g11024_i2.p2	NA	NA	PF01459	Eukaryotic_porin	IPR027246	Eukaryotic_porin/Tom40	GO:0005741|GO:0055085	PF01459	__Eukaryotic_porin	Voltage-dependent_anion-selective_channel_protein_2_OS=Xenopus_laevis_OX=8355_GN=vdac2_PE=1_SV=1	NA	otherTR
g11024_i3.p2	729.150394118956	-0.485536498304225	0.542715892626015	-0.894642122888425	0.370978426827557	0.5052826065812	g11024_i3.p2	neutral	neutral	PF01459	Eukaryotic_porin	IPR027246	Eukaryotic_porin/Tom40	GO:0005741|GO:0055085	PF01459	__Eukaryotic_porin	Voltage-dependent_anion-selective_channel_protein_2_OS=Xenopus_laevis_OX=8355_GN=vdac2_PE=1_SV=1	NA	otherTR
g11024_i4.p2	26.9744186184126	4.28899957490644	1.74311385853721	2.46053896818059	0.0138728505695832	0.0402844127286709	g11024_i4.p2	UP	UP	PF01459	Eukaryotic_porin	IPR027246	Eukaryotic_porin/Tom40	GO:0005741|GO:0055085	PF01459	__Eukaryotic_porin	Voltage-dependent_anion-selective_channel_protein_2_OS=Xenopus_laevis_OX=8355_GN=vdac2_PE=1_SV=1	Voltage-dependent anion-selective channel protein 1 (VDAC-1) (Plasmalemmal porin) (Brain-derived voltage-dependent anion channel 1) (BR1-VDAC) - Bos taurus (Bovine).	otherTR
g11025_i0.p1	141.738351602413	-3.19215380990084	0.958519068306697	-3.33029765963868	0.00086753189894886	0.00372715259578497	g11025_i0.p1	down	down	NA	Uncharacterized_protein_YfaP_OS=Escherichia_coli_(strain_K12)_OX=83333_GN=yfaP_PE=3_SV=1	NA	NA	NA	NA	NA	NA	NA	notA-TR
g11026_i0.p1	150.387372753922	-3.98340669001177	1.09317550617255	-3.64388578734128	0.000268552626168014	0.00131557959072064	g11026_i0.p1	down	down	PF00294	pfkB_family_carbohydrate_kinase	IPR011611	Carbohydrate_kinase_PfkB	NA	PF00294	pfkB_family_carbohydrate_kinase	Ribokinase_OS=Arabidopsis_thaliana_OX=3702_GN=RBSK_PE=1_SV=1	NA	notA-TR
g11027_i0.p2	329.388625795932	-4.21733070916815	0.968532034621243	-4.3543533496209	1.33460288115784e-05	8.70404965335835e-05	g11027_i0.p2	down	down	PF16203	ERCC3/RAD25/XPB_CNAterminal_helicase	IPR032438	ERCC3/RAD25/XPB_helicase,_CNAterminal_domain	NA	PF16203	ERCC3/RAD25/XPB_C-terminal_helicase	General_transcription_and_DNA_repair_factor_IIH_helicase_subunit_XPB_OS=Dictyostelium_discoideum_OX=44689_GN=repB_PE=2_SV=1	NA	notA-TR
g11028_i0.p1	3.41584475853291	-6.45722626818003	3.07986049975745	-2.09659699479524	0.0360292655435209	0.0872128498333865	g11028_i0.p1	neutral	neutral	PF03407	NucleotideNAdiphosphoNAsugar_transferase	IPR005069	NucleotideNAdiphosphoNAsugar_transferase	NA	PF03407	Nucleotide-diphospho-sugar_transferase	Arabinosyltransferase_RRA2_OS=Arabidopsis_thaliana_OX=3702_GN=RRA2_PE=2_SV=1	NA	notA-TR
g11028_i1.p1	143.847907462797	-1.93271195558068	0.761616979637209	-2.53764294554109	0.0111601781102406	0.0337099610317966	g11028_i1.p1	down	down	PF03407	NucleotideNAdiphosphoNAsugar_transferase	IPR005069	NucleotideNAdiphosphoNAsugar_transferase	NA	PF03407	Nucleotide-diphospho-sugar_transferase	Arabinosyltransferase_RRA2_OS=Arabidopsis_thaliana_OX=3702_GN=RRA2_PE=2_SV=1	NA	notA-TR
[truncated: 30,955 more rows]

## Sheet: UP-DOWN global
Number of genes UP, DOWN or neutral in the differential gene expression analysis between Phaeocystis cordata in culture and in symbiosis (from table Res_table_DE)
[truncated: 8 more rows]

[truncated: 8 more sheets: Exp FL Symb, SugarTR_UP, SubcellLoc SugarTR-UP, P.cordata SugarTR Anno, kallistoMappingRates, rowCounts, normalized counts, refTranscriptomeAnnotation]
