# Supplementary material for: Transportome remodeling of a symbiotic microalga inside a planktonic host
Source: ISME J. 2024 Dec 10;18(1):wrae239. doi: 10.1093/ismejo/wrae239 (PMC11697108; doi:10.1093/ismejo/wrae239)
Supplement: Tables_S6_R2_wrae239 [file tables_s6_r2_wrae239.xlsx]

## Sheet: %Indetity_Tubulin_AC_Phaeo
Matrix of percentage of identity of Tubulin genes comparing Phaeocystis genes (gxxxx) and Acantharia genes (NODE_xxx) (mafft alignement)
	g10051_i1.p1	g14467_i0.p1	g14467_i4.p1	g14467_i3.p1	g14467_i5.p1	g14467_i7.p1	NODE_22846_length_512_cov_2.494305_g20375_i0.p1	g14467_i6.p1	g14467_i8.p1	g50550_i0.p1	g20790_i0.p1	g20790_i1.p1	g12545_i0.p1	g41458_i0.p1	g15192_i0.p1	g15192_i1.p1	g15192_i3.p1	g19555_i0.p1	g23575_i0.p1	g15283_i0.p1	g15283_i1.p1	g77337_i0.p1	g9666_i0.p1	NODE_34671_length_360_cov_1.087108_g32162_i0.p1	g7901_i2.p1	NODE_4555_length_1579_cov_9.011952_g3495_i0.p1	NODE_5624_length_1414_cov_5.961969_g3495_i1.p1	NODE_10862_length_944_cov_1955.985075_g2990_i3.p1	NODE_3936_length_1691_cov_2487.910383_g2990_i0.p1	NODE_3937_length_1691_cov_1753.008035_g2990_i1.p1	NODE_13525_length_800_cov_146.961486_g11372_i0.p1	NODE_2176_length_2191_cov_7624.877243_g659_i1.p1	NODE_6986_length_1255_cov_27.752115_g5527_i0.p1	g29570_i0.p1	g23916_i0.p1	g21340_i0.p1	g13452_i0.p1	NODE_4769_length_1542_cov_10.390742_g3673_i0.p1	NODE_29601_length_410_cov_8.130564_g27103_i0.p1	g23575_i1.p2	g10915_i0.p1	NODE_22952_length_510_cov_1.583524_g20477_i0.p1	g10915_i1.p1	g10915_i2.p1	g8643_i0.p1	g9542_i0.p1	NODE_4623_length_1568_cov_6.737124_g3552_i0.p1	g9542_i1.p1	NODE_4625_length_1568_cov_4.977258_g3552_i1.p1
g10051_i1.p1	100	68.41	68.43	68.4	65.26	64.87	75.49	65.15	64.74	69.57	68.31	68.31	66.05	69.55	65.54	65.55	65.86	65.93	65.93	69.86	69.86	75.57	69.19	71.27	65.03	67.51	67.35	66.71	66.64	66.28	67.84	68.46	63.05	62.38	67.88	63.06	63.09	57.33	55.59	65.39	50.61	49.9	50.28	50.07	50.76	51.53	51.53	52.51	51.15
g14467_i0.p1	68.41	100	96.08	91.99	100	100	98.76	96.86	96.86	87.67	85.08	85.08	64.83	68.83	64.36	64.3	63.95	64.16	64.19	68.71	68.31	72.29	69.38	72.88	63.84	64.82	63.45	67.65	66.2	64.7	69.01	66.33	61.97	65.72	65.35	64.48	60.87	56.85	54.49	61.77	49.34	51.12	51.88	51.81	49.54	49.34	49.54	50.05	49.13
g14467_i4.p1	68.43	96.08	100	94.38	96.85	96.85	97.88	100	100	89.24	85.83	85.83	64.6	68.69	64.26	63.85	63.52	64.05	64.34	67.82	67.42	72.86	68.6	72.88	63.39	64.49	63.54	67.43	66.29	64.47	69.01	66.23	61.59	65.61	65.63	64.15	59.75	57.32	53.67	62	49.64	52.54	52.16	51.4	49.33	49.33	49.53	50.05	49.22
g14467_i3.p1	68.4	91.99	94.38	100	96.91	96.91	97.93	100	100	89.67	85.02	85.02	64.54	68.26	64.71	63.9	63.98	64.81	64.46	68.3	67.3	72.86	68.27	72.6	63.74	64.73	63.66	66.91	64.91	63.11	69.01	65.64	60.78	64.66	65.05	62.55	59.48	56.57	53.85	62.35	49.59	52.54	52.55	51.81	49.39	49.49	49.69	50.11	49.29
g14467_i5.p1	65.26	100	96.85	96.91	100	97.07	98.63	98.1	95.04	85.74	86.71	86.71	61.76	69.37	64.09	63.24	63.26	65.35	63.38	68.69	68.69	72.44	68.4	74.06	62.04	62.87	61.5	64.74	64.33	62.8	69.01	62.77	61.73	64.1	62.89	61.86	59.45	52.39	52.84	61.08	47.86	51.12	48.58	48.49	49.57	49.25	49.47	51.27	49.04
g14467_i7.p1	64.87	100	96.85	96.91	97.07	100	98.82	95.04	98	86.79	86.71	86.71	61.28	69.19	64.09	63.24	63.39	65.35	63.38	68.41	68.41	72.44	68.15	74.06	60.83	62.13	61.31	64.89	64.42	62.81	69.01	62.66	61.71	64.1	63.19	61.86	59.72	52.39	52.84	61.08	48.09	51.12	48.86	48.78	48.82	48.82	49.04	51.27	48.59
NODE_22846_length_512_cov_2.494305_g20375_i0.p1	75.49	98.76	97.88	97.93	98.63	98.82	100	97.84	98.04	87.16	90.48	90.48	68.04	68.9	69.03	69.23	68.44	69.23	69.11	71.85	71.85	72.73	72.05	73.1	66.86	69.8	66.23	68.61	70.2	66.47	69.53	68.63	64.9	70.29	72.24	67.53	65.82	59.68	54.22	66.49	52.76	53.98	52.51	51.81	52.76	52.76	53.15	54.63	52.17
g14467_i6.p1	65.15	96.86	100	100	98.1	95.04	97.84	100	97.05	87	87.5	87.5	61.48	69.01	64.18	63.57	62.97	65.97	64.55	68.3	68.3	73.01	68.42	73.75	62.61	63.24	62.61	64.35	64.1	62.26	69.01	63.24	61.67	63.87	63.18	61.78	58.66	53.49	53.85	62.4	48.83	52.54	49.01	48.49	49.95	49.62	49.84	51.94	49.73
g14467_i8.p1	64.74	96.86	100	100	95.04	98	98.04	97.05	100	88.05	87.5	87.5	60.99	68.84	64.19	63.57	63.1	65.97	64.55	68.02	68.02	73.01	68.16	73.75	61.42	62.51	62.41	64.47	64.18	62.23	69.01	63.16	61.65	63.87	63.5	61.78	58.94	53.49	53.85	62.4	49.06	52.54	49.29	48.78	49.2	49.2	49.43	51.94	49.32
g50550_i0.p1	69.57	87.67	89.24	89.67	85.74	86.79	87.16	87	88.05	100	94.25	94.25	65.53	69.05	66.17	66.17	64.24	70.34	70.37	73.43	73.43	77.45	72.51	81.48	66.81	68.74	71.28	69.16	69.16	68.95	73.44	69.1	66.42	73.93	68.52	71.54	66.91	58.45	57.22	67.02	50.85	55.13	50.21	50.64	51.28	50.85	51.5	55	51.71
g20790_i0.p1	68.31	85.08	85.83	85.02	86.71	86.71	90.48	87.5	87.5	94.25	100	100	64.01	71.03	62.28	61.01	61.68	62.88	63.12	68.43	67.74	73.6	68.04	73.45	63.42	64.91	63.42	66.31	65.8	63.86	67.28	66.4	59.93	63.46	65.6	63.63	60.51	56.96	54.08	63.07	49.07	51.73	52.92	53.16	49.3	49.18	49.42	49.18	48.6
g20790_i1.p1	68.31	85.08	85.83	85.02	86.71	86.71	90.48	87.5	87.5	94.25	100	100	64.01	71.03	62.28	61.01	61.68	62.88	63.12	68.43	67.74	73.6	68.04	73.45	63.42	64.91	63.42	66.31	65.8	63.86	67.28	66.4	59.93	63.46	65.6	63.63	60.51	56.96	54.08	63.07	49.07	51.73	52.92	53.16	49.3	49.18	49.42	49.18	48.6
g12545_i0.p1	66.05	64.83	64.6	64.54	61.76	61.28	68.04	61.48	60.99	65.53	64.01	64.01	100	79.2	60.94	61.04	61.29	62.4	61.48	67.63	67.9	68.47	70.69	71.83	71.26	70.19	71.04	71.95	72.11	71.16	70.76	73.02	68.72	70.42	66.22	62.11	59.87	58.3	58.61	59.01	51.36	53.96	53.52	52.15	50.82	50.58	50.58	51.09	51.32
g41458_i0.p1	69.55	68.83	68.69	68.26	69.37	69.19	68.9	69.01	68.84	69.05	71.03	71.03	79.2	100	65.89	66.22	67.06	68.01	67.24	74.54	74.54	72.44	73.59	70.54	72.88	72.05	73.66	73.31	75.04	74.04	71.73	75.71	70.72	73.79	68.34	67.74	65.5	61.16	58.24	63.9	54.39	56.06	56.5	54.98	55.89	54.56	54.89	56.13	55.22
g15192_i0.p1	65.54	64.36	64.26	64.71	64.09	64.09	69.03	64.18	64.19	66.17	62.28	62.28	60.94	65.89	100	95.99	94.03	91.24	89.5	73.15	72.97	76.79	68.45	72.44	63.56	65.15	64.81	60.39	61.14	60.56	59.59	64.31	58.3	59.36	62.31	60.04	61.15	53.04	53.66	85.58	46.26	46.42	47.99	48.36	46.93	46.93	46.85	47.51	46.85
g15192_i1.p1	65.55	64.3	63.85	63.9	63.24	63.24	69.23	63.57	63.57	66.17	61.01	61.01	61.04	66.22	95.99	100	89.94	91.94	90.08	73.05	72.59	76.22	68.26	71.02	63.56	64.65	64.4	60.55	60.75	60.25	59.88	64.07	57.86	59.12	62.31	59.85	60.44	52.61	52.13	86.87	45.8	46.22	48.15	48.51	46.56	46.65	46.56	47.14	46.65
g15192_i3.p1	65.86	63.95	63.52	63.98	63.26	63.39	68.44	62.97	63.1	64.24	61.68	61.68	61.29	67.06	94.03	89.94	100	87.76	88.24	73.25	73.06	76.5	67.89	70.17	64.37	64.69	64.67	60.8	61.46	60	59.59	64.35	57.98	59	62.49	60.04	61.05	52.85	53.96	84.76	46.57	47.24	48.58	48.64	46.92	46.83	46.74	47.73	46.66
g19555_i0.p1	65.93	64.16	64.05	64.81	65.35	65.35	69.23	65.97	65.97	70.34	62.88	62.88	62.4	68.01	91.24	91.94	87.76	100	90.57	71.9	71.9	75.07	68.24	70.45	64.93	65.37	64.56	62.94	63.3	62.3	61.06	65.2	59.16	60.55	64.9	60.6	59.98	56.35	52.13	88.99	47.73	47.44	51.37	50.86	48.04	48.44	48.34	48.12	48.54
g23575_i0.p1	65.93	64.19	64.34	64.46	63.38	63.38	69.11	64.55	64.55	70.37	63.12	63.12	61.48	67.24	89.5	90.08	88.24	90.57	100	73.43	73.32	73.95	69.77	71.88	63.57	64.92	64.11	60.82	61.25	60.32	59.23	64.97	56.91	60.08	64.27	60.33	58.32	52.77	54.15	94.44	45.15	45.27	47.18	46.95	45.96	45.5	45.38	45.73	45.85
g15283_i0.p1	69.86	68.71	67.82	68.3	68.69	68.41	71.85	68.3	68.02	73.43	68.43	68.43	67.63	74.54	73.15	73.05	73.25	71.9	73.43	100	98.03	88.98	74.93	76.9	69.14	69.7	70.52	68.67	68.23	67.78	66.76	72.57	63.57	63.21	66.45	62.98	65.13	55.67	55.32	72.04	49.45	51.52	50.97	51.26	50.37	50.55	50.37	51.3	50.64
g15283_i1.p1	69.86	68.31	67.42	67.3	68.69	68.41	71.85	68.3	68.02	73.43	67.74	67.74	67.9	74.54	72.97	72.59	73.06	71.9	73.32	98.03	100	88.98	74.57	76.9	68.86	69.52	70.32	68.67	68.23	67.78	66.76	72.57	63.93	63.21	66.71	63.2	65.31	55.94	55.32	72.16	49.27	51.52	50.97	51.26	50.18	50.37	50.18	51.09	50.46
g77337_i0.p1	75.57	72.29	72.86	72.86	72.44	72.44	72.73	73.01	73.01	77.45	73.6	73.6	68.47	72.44	76.79	76.22	76.5	75.07	73.95	88.98	88.98	100	76.14	75.27	71.31	71.88	71.14	68.93	70.17	67.9	66.07	69.89	61.08	65.12	74.29	70.77	68.66	60.36	58.54	71.53	52.56	51.88	51.99	53.47	54.55	52.84	52.27	52.57	54.26
g9666_i0.p1	69.19	69.38	68.6	68.27	68.4	68.15	72.05	68.42	68.16	72.51	68.04	68.04	70.69	73.59	68.45	68.26	67.89	68.24	69.77	74.93	74.57	76.14	100	95.24	72.66	74.17	72.73	74.78	71.52	70.82	72.35	74.65	65.66	68.24	66.26	62.43	63.6	56.55	57.27	67.13	50.97	54.05	53.48	54.29	52.06	51.71	51.71	52.38	52.33
NODE_34671_length_360_cov_1.087108_g32162_i0.p1	71.27	72.88	72.88	72.6	74.06	74.06	73.1	73.75	73.75	81.48	73.45	73.45	71.83	70.54	72.44	71.02	70.17	70.45	71.88	76.9	76.9	75.27	95.24	100	73.09	74.93	73.52	74.11	72.11	69.86	72.76	75.21	67.04	69.71	66.16	64.41	65.54	61.58	60	71.88	56.18	57.63	57.14	59.35	57.3	57.02	56.74	57.02	57.87
g7901_i2.p1	65.03	63.84	63.39	63.74	62.04	60.83	66.86	62.61	61.42	66.81	63.42	63.42	71.26	72.88	63.56	63.56	64.37	64.93	63.57	69.14	68.86	71.31	72.66	73.09	100	88.81	94.23	73.94	72.21	71.68	71.93	72.84	70.28	73.36	64.88	64.08	62.65	59.85	56.71	62.62	52.85	56.8	53.42	52.81	52.49	52.64	52.57	54.67	52.88
NODE_4555_length_1579_cov_9.011952_g3495_i0.p1	67.51	64.82	64.49	64.73	62.87	62.13	69.8	63.24	62.51	68.74	64.91	64.91	70.19	72.05	65.15	64.65	64.69	65.37	64.92	69.7	69.52	71.88	74.17	74.93	88.81	100	92.78	72.18	71.52	70.79	72.51	74.18	70.27	72.65	64.71	63.2	63.3	59.03	58.31	63.58	53.74	57.2	53.42	53.25	54.02	53.18	53.1	55.06	53.95
NODE_5624_length_1414_cov_5.961969_g3495_i1.p1	67.35	63.45	63.54	63.66	61.5	61.31	66.23	62.61	62.41	71.28	63.42	63.42	71.04	73.66	64.81	64.4	64.67	64.56	64.11	70.52	70.32	71.14	72.73	73.52	94.23	92.78	100	76.92	73.04	72.33	71.93	75.1	70.2	73.65	68.9	63.29	62.23	60.58	57.88	63.05	55.25	57.81	57.27	56.37	55.08	54.25	54.25	54.84	54.88
NODE_10862_length_944_cov_1955.985075_g2990_i3.p1	66.71	67.65	67.43	66.91	64.74	64.89	68.61	64.35	64.47	69.16	66.31	66.31	71.95	73.31	60.39	60.55	60.8	62.94	60.82	68.67	68.67	68.93	74.78	74.11	73.94	72.18	76.92	100	98.6	93.13	82.16	74.42	73.92	74.7	64.7	64.67	63.01	60.43	56.11	56.31	53.35	58.04	52.46	52.07	52.67	52.94	53.08	57.43	52.94
NODE_3936_length_1691_cov_2487.910383_g2990_i0.p1	66.64	66.2	66.29	64.91	64.33	64.42	70.2	64.1	64.18	69.16	65.8	65.8	72.11	75.04	61.14	60.75	61.46	63.3	61.25	68.23	68.23	70.17	71.52	72.11	72.21	71.52	73.04	98.6	100	95.9	80.12	75.45	71.05	71.09	64.85	61.86	62.56	61.28	58.61	59.93	51.9	54.97	53.84	53.09	52.06	51.22	51.3	52.28	52.21
NODE_3937_length_1691_cov_1753.008035_g2990_i1.p1	66.28	64.7	64.47	63.11	62.8	62.81	66.47	62.26	62.23	68.95	63.86	63.86	71.16	74.04	60.56	60.25	60	62.3	60.32	67.78	67.78	67.9	70.82	69.86	71.68	70.79	72.33	93.13	95.9	100	83.33	75.6	71.14	70.15	64.32	62.18	61.75	61.19	59.52	59.01	51.26	53.35	52.56	51.65	51.3	50.38	50.46	51.08	51.45
NODE_13525_length_800_cov_146.961486_g11372_i0.p1	67.84	69.01	69.01	69.01	69.01	69.01	69.53	69.01	69.01	73.44	67.28	67.28	70.76	71.73	59.59	59.88	59.59	61.06	59.23	66.76	66.76	66.07	72.35	72.76	71.93	72.51	71.93	82.16	80.12	83.33	100	76.9	74.27	74.04	67.35	63.93	59.82	64.33	56.64	56.51	53.53	53.53	53.87	52.4	52.06	51.76	52.06	51.76	52.06
NODE_2176_length_2191_cov_7624.877243_g659_i1.p1	68.46	66.33	66.23	65.64	62.77	62.66	68.63	63.24	63.16	69.1	66.4	66.4	73.02	75.71	64.31	64.07	64.35	65.2	64.97	72.57	72.57	69.89	74.65	75.21	72.84	74.18	75.1	74.42	75.45	75.6	76.9	100	70.26	70.31	68.17	61.56	62.5	59.22	57.7	63.28	52.23	54.16	54.48	53.31	51.76	52.82	52.75	53.52	52.37
NODE_6986_length_1255_cov_27.752115_g5527_i0.p1	63.05	61.97	61.59	60.78	61.73	61.71	64.9	61.67	61.65	66.42	59.93	59.93	68.72	70.72	58.3	57.86	57.98	59.16	56.91	63.57	63.93	61.08	65.66	67.04	70.28	70.27	70.2	73.92	71.05	71.14	74.27	70.26	100	67.45	64.7	59.91	57.14	59.93	59.52	56.03	50.79	51.63	52.44	51.84	50.92	49.91	49.82	50.27	50.92
g29570_i0.p1	62.38	65.72	65.61	64.66	64.1	64.1	70.29	63.87	63.87	73.93	63.46	63.46	70.42	73.79	59.36	59.12	59	60.55	60.08	63.21	63.21	65.12	68.24	69.71	73.36	72.65	73.65	74.7	71.09	70.15	74.04	70.31	67.45	100	63.95	59.38	59.67	59.88	61.07	59.54	52.66	56.76	58.64	56.84	52.89	51.59	51.71	51.6	52.54
g23916_i0.p1	67.88	65.35	65.63	65.05	62.89	63.19	72.24	63.18	63.5	68.52	65.6	65.6	66.22	68.34	62.31	62.31	62.49	64.9	64.27	66.45	66.71	74.29	66.26	66.16	64.88	64.71	68.9	64.7	64.85	64.32	67.35	68.17	64.7	63.95	100	60.94	60.13	55.95	56.36	62.5	49.45	50.1	50.94	50.15	48.99	49.41	49.73	50.33	49.31
g21340_i0.p1	63.06	64.48	64.15	62.55	61.86	61.86	67.53	61.78	61.78	71.54	63.63	63.63	62.11	67.74	60.04	59.85	60.04	60.6	60.33	62.98	63.2	70.77	62.43	64.41	64.08	63.2	63.29	64.67	61.86	62.18	63.93	61.56	59.91	59.38	60.94	100	58.54	56.26	54.3	60.38	47.38	48.65	53.03	51.16	47.16	47.05	47.05	47.14	47.38
g13452_i0.p1	63.09	60.87	59.75	59.48	59.45	59.72	65.82	58.66	58.94	66.91	60.51	60.51	59.87	65.5	61.15	60.44	61.05	59.98	58.32	65.13	65.31	68.66	63.6	65.54	62.65	63.3	62.23	63.01	62.56	61.75	59.82	62.5	57.14	59.67	60.13	58.54	100	68.49	54.55	59.63	50	52.75	51.95	51.53	50.27	49.82	49.91	50.11	50.27
NODE_4769_length_1542_cov_10.390742_g3673_i0.p1	57.33	56.85	57.32	56.57	52.39	52.39	59.68	53.49	53.49	58.45	56.96	56.96	58.3	61.16	53.04	52.61	52.85	56.35	52.77	55.67	55.94	60.36	56.55	61.58	59.85	59.03	60.58	60.43	61.28	61.19	64.33	59.22	59.93	59.88	55.95	56.26	68.49	100	59.69	52	49.63	52.92	50.09	48.52	49.72	49.63	49.35	50.99	49.44
NODE_29601_length_410_cov_8.130564_g27103_i0.p1	55.59	54.49	53.67	53.85	52.84	52.84	54.22	53.85	53.85	57.22	54.08	54.08	58.61	58.24	53.66	52.13	53.96	52.13	54.15	55.32	55.32	58.54	57.27	60	56.71	58.31	57.88	56.11	58.61	59.52	56.64	57.7	59.52	61.07	56.36	54.3	54.55	59.69	100	52.72	57.4	57.39	57.56	58.05	58.31	56.8	56.8	58.1	57.1
g23575_i1.p2	65.39	61.77	62	62.35	61.08	61.08	66.49	62.4	62.4	67.02	63.07	63.07	59.01	63.9	85.58	86.87	84.76	88.99	94.44	72.04	72.16	71.53	67.13	71.88	62.62	63.58	63.05	56.31	59.93	59.01	56.51	63.28	56.03	59.54	62.5	60.38	59.63	52	52.72	100	48.31	49.4	52.37	52.58	48.54	48.54	48.43	48.56	48.43
g10915_i0.p1	50.61	49.34	49.64	49.59	47.86	48.09	52.76	48.83	49.06	50.85	49.07	49.07	51.36	54.39	46.26	45.8	46.57	47.73	45.15	49.45	49.27	52.56	50.97	56.18	52.85	53.74	55.25	53.35	51.9	51.26	53.53	52.23	50.79	52.66	49.45	47.38	50	49.63	57.4	48.31	100	99.61	98.87	97.29	93.54	92.76	92.76	93.37	92.52
NODE_22952_length_510_cov_1.583524_g20477_i0.p1	49.9	51.12	52.54	52.54	51.12	51.12	53.98	52.54	52.54	55.13	51.73	51.73	53.96	56.06	46.42	46.22	47.24	47.44	45.27	51.52	51.52	51.88	54.05	57.63	56.8	57.2	57.81	58.04	54.97	53.35	53.53	54.16	51.63	56.76	50.1	48.65	52.75	52.92	57.39	49.4	99.61	100	97.42	94.44	95.66	93.49	93.69	93.49	94.48
g10915_i1.p1	50.28	51.88	52.16	52.55	48.58	48.86	52.51	49.01	49.29	50.21	52.92	52.92	53.52	56.5	47.99	48.15	48.58	51.37	47.18	50.97	50.97	51.99	53.48	57.14	53.42	53.42	57.27	52.46	53.84	52.56	53.87	54.48	52.44	58.64	50.94	53.03	51.95	50.09	57.56	52.37	98.87	97.42	100	97.01	92.12	92.26	92.26	94.66	91.7
g10915_i2.p1	50.07	51.81	51.4	51.81	48.49	48.78	51.81	48.49	48.78	50.64	53.16	53.16	52.15	54.98	48.36	48.51	48.64	50.86	46.95	51.26	51.26	53.47	54.29	59.35	52.81	53.25	56.37	52.07	53.09	51.65	52.4	53.31	51.84	56.84	50.15	51.16	51.53	48.52	58.05	52.58	97.29	94.44	97.01	100	94.16	92.45	92.17	95.05	94.3
g8643_i0.p1	50.76	49.54	49.33	49.39	49.57	48.82	52.76	49.95	49.2	51.28	49.3	49.3	50.82	55.89	46.93	46.56	46.92	48.04	45.96	50.37	50.18	54.55	52.06	57.3	52.49	54.02	55.08	52.67	52.06	51.3	52.06	51.76	50.92	52.89	48.99	47.16	50.27	49.72	58.31	48.54	93.54	95.66	92.12	94.16	100	93.98	93.98	94.31	96.11
g9542_i0.p1	51.53	49.34	49.33	49.49	49.25	48.82	52.76	49.62	49.2	50.85	49.18	49.18	50.58	54.56	46.93	46.65	46.83	48.44	45.5	50.55	50.37	52.84	51.71	57.02	52.64	53.18	54.25	52.94	51.22	50.38	51.76	52.82	49.91	51.59	49.41	47.05	49.82	49.63	56.8	48.54	92.76	93.49	92.26	92.45	93.98	100	99.71	99.38	96.11
NODE_4623_length_1568_cov_6.737124_g3552_i0.p1	51.53	49.54	49.53	49.69	49.47	49.04	53.15	49.84	49.43	51.5	49.42	49.42	50.58	54.89	46.85	46.56	46.74	48.34	45.38	50.37	50.18	52.27	51.71	56.74	52.57	53.1	54.25	53.08	51.3	50.46	52.06	52.75	49.82	51.71	49.73	47.05	49.91	49.35	56.8	48.43	92.76	93.69	92.26	92.17	93.98	99.71	100	99.07	96.11
g9542_i1.p1	52.51	50.05	50.05	50.11	51.27	51.27	54.63	51.94	51.94	55	49.18	49.18	51.09	56.13	47.51	47.14	47.73	48.12	45.73	51.3	51.09	52.57	52.38	57.02	54.67	55.06	54.84	57.43	52.28	51.08	51.76	53.52	50.27	51.6	50.33	47.14	50.11	50.99	58.1	48.56	93.37	93.49	94.66	95.05	94.31	99.38	99.07	100	94.41
NODE_4625_length_1568_cov_4.977258_g3552_i1.p1	51.15	49.13	49.22	49.29	49.04	48.59	52.17	49.73	49.32	51.71	48.6	48.6	51.32	55.22	46.85	46.65	46.66	48.54	45.85	50.64	50.46	54.26	52.33	57.87	52.88	53.95	54.88	52.94	52.21	51.45	52.06	52.37	50.92	52.54	49.31	47.38	50.27	49.44	57.1	48.43	92.52	94.48	91.7	94.3	96.11	96.11	96.11	94.41	100
NODE_5169_length_1478_cov_4.294662_g3552_i2.p1	48.54	46.14	46.19	46.61	49.25	48.82	52.17	49.95	49.54	51.71	45.64	45.64	48.59	55.06	44.46	44.32	44.22	45.33	42.91	47.42	47.05	54.26	48.89	56.34	50.51	51.58	51.57	52.94	49.54	48.77	52.06	49.85	48.33	49.88	48.35	44.71	47.15	47.11	57.1	45.47	87.95	95.27	91.7	94.3	91.99	90.8	90.8	86.66	93.55
g16556_i0.p1	51.96	50.87	50.16	49.69	50.3	50.18	53.15	50.37	50.24	51.71	49.65	49.65	51.58	55.89	46.66	46.63	46.74	47.94	45.96	50.09	49.91	53.12	52.02	59.55	53.62	53.6	54.53	54.52	52.46	51.54	52.94	51.88	51.34	52.3	49.2	48.47	51.28	50.46	56.5	47.96	90.14	93.49	90.52	91.14	91.03	90.87	90.87	90.27	91.11
g13454_i1.p1	51.67	49.09	49.12	49.14	49.32	49.46	51.97	49.79	49.93	51.17	49.01	49.01	50.41	54.89	45.65	45.5	45.84	46.74	45.05	49.41	49.41	52.84	50.13	55.06	52.67	53.96	54.14	54.06	51.48	50.4	50.88	52.06	51.57	51.95	50.45	48.86	49.68	49.77	57.7	47.15	90.88	91.32	92.57	91.4	90.44	90.18	90.1	89.33	89.83
g54373_i0.p1	53.63	51.04	47.62	51.04	52.25	51.47	52.03	52.25	51.47	53.03	#NAME?	#NAME?	54.68	57.47	49.51	49.51	50	53.66	#NAME?	50.48	50.48	88.89	50.6	#NAME?	51.07	52.73	54.32	52.72	52.72	52.72	#NAME?	54.98	52.74	63.33	49.87	57.14	57.62	46.67	49.12	42.86	74.01	83.33	74.01	74.01	75.47	76.17	75.93	86.11	75.93
NODE_1608_length_2469_cov_4260.189900_g1156_i0.p1	51.85	49.27	48.92	49.43	50.48	50.11	52.76	50.81	50.46	53.42	49.49	49.49	53.48	57.89	49.51	50	49.18	50.94	47.99	52.27	52.27	55.11	53.58	59.5	52.4	53.46	54.01	55.28	53.03	51.65	54.41	54.15	51.6	53.15	50.45	49.91	53.79	48.53	55.52	50.2	75.23	76.88	75.53	75.78	76.85	76.85	77.06	77.92	77.58
NODE_1929_length_2301_cov_5507.090664_g1156_i1.p1	53.05	49.13	49.22	48.98	50.43	50.06	52.76	50.81	50.46	53.42	48.71	48.71	52.59	57.21	49.7	49.53	49.48	50.9	48.72	52.23	52.42	55.11	53.29	57.58	53.03	53.98	54.29	55.13	53.21	52.21	54.41	53.66	52.25	50.89	50.69	49.51	53.02	49.35	55.89	50.46	77.03	76.88	75.53	75.78	78.15	78.01	78.15	79.31	78.75
NODE_3934_length_1692_cov_9.768993_g2989_i0.p1	51.93	51.27	50.1	49.7	51.52	51.17	54.53	51.26	50.9	54.39	50.58	50.58	51.91	56.05	47.04	47.56	46.98	48.8	47.44	51.64	51.64	52.56	52.84	57.87	54.34	55.14	54.71	54.28	53.54	53	53.82	55.01	53.17	54.43	50.69	50.43	51.82	49.45	54.68	49.54	73.54	74.65	72.96	73.89	74.28	73.91	74.06	75.1	73.98
NODE_4273_length_1633_cov_10.507051_g2989_i1.p1	52.16	51.37	50.21	49.7	51.52	51.17	54.53	51.26	50.9	54.39	50.58	50.58	52.24	56.05	47.12	47.64	47.07	48.8	47.44	51.55	51.64	52.56	52.93	58.15	54.34	55.22	54.81	54.28	53.62	53.08	53.82	55.08	53.54	54.43	50.69	50.54	52.09	49.63	54.68	49.65	73.61	74.65	72.96	73.89	74.36	73.98	74.13	75.21	74.06
g11984_i0.p1	51.52	50.86	50.31	50.4	47.82	47.71	52.76	47.74	47.62	49.79	50.46	50.46	50.45	53.4	48.46	48.3	48.7	49.3	48.84	51.64	51.36	54.83	53.24	55.34	49.51	51	50.78	52.18	51.2	50.4	52.94	51.52	50.14	50.3	48.79	52.6	51.09	48.67	60.12	50.81	67.42	66.01	68.07	68.23	67.65	67.42	67.57	68.91	67.65
g9974_i0.p1	52.2	51.98	50.82	50.2	49.36	48.99	52.95	48.65	48.24	52.56	50.81	50.81	50.66	55.89	49.58	50	49.52	51.6	50.58	53	53	56.53	52.45	55.62	50.39	51.26	51.71	52.67	52.13	51.6	50.59	52.05	50.23	51.36	49.09	51.19	51.91	47.51	55.59	52.44	69.15	68.38	67.66	68.53	69.53	69.31	69.09	71.92	69.61
g9974_i1.p1	52.13	52.08	50.93	50.3	49.36	48.99	52.95	48.65	48.24	52.56	51.16	51.16	50.82	55.89	49.41	50	49.35	51.7	50.58	53	53.18	56.53	52.28	55.62	50.08	51.11	51.5	52.67	52.05	51.52	50.59	52.05	49.95	51.36	49.09	51.3	51.91	47.51	55.59	52.55	69.07	68.38	67.66	68.53	69.38	69.16	68.94	71.71	69.46
g58424_i0.p1	55.21	51.11	51.94	51.85	50.78	50.78	51.85	51.3	51.3	53.81	54.17	54.17	51.56	53.74	48.18	48.18	48.96	49.16	50.94	52.86	52.86	59.2	52.6	59.05	52.86	51.56	54.37	54.43	54.43	54.43	57.41	51.04	48.66	59.8	52.88	56.94	53.91	46.88	52.6	58.86	69.27	76.47	69.01	68.75	69.79	68.23	67.97	75.71	67.97
g8641_i0.p1	52.76	49.54	50.15	50.2	49.03	48.24	51.38	49.4	48.62	54.84	48.48	48.48	49.83	54.89	50.09	49.32	49.18	50.4	51.4	52.68	52.78	57.67	53.64	59.27	50.94	50.85	50.77	53.95	51.23	50.69	52.06	50.54	49.4	50.53	50.54	49.29	52.37	48.48	57.1	52.78	66.09	67.06	65.34	66.18	66.79	65.68	65.38	68.54	66.05
g8641_i1.p1	52.2	48.39	47.82	47.86	48.28	47.44	51.18	48.43	47.59	54.19	48.23	48.23	48.25	55.33	48.79	48.37	48.06	49.22	50.47	52.03	52.03	58.24	52.71	58.81	50.33	50.61	49.86	54.23	51.88	51.22	52.94	50.75	48.88	49.56	49.94	49.34	52.62	46.93	57.28	52.21	64.98	66.67	65.34	66.18	65.55	64.65	64.47	68.06	65.01
g8641_i2.p1	52.1	48.53	47.82	47.86	48.28	47.67	51.57	48.32	47.7	53.76	48.06	48.06	48.15	55.5	48.48	48.05	48.06	49.22	50.63	52.03	52.03	57.95	52.82	58.81	50.61	50.42	50	53.4	51.32	50.66	52.65	50.38	48.18	49.71	49.72	49.63	52.5	47.52	56.95	52.21	64.98	67.26	65.34	66.18	65.64	64.83	64.56	68.47	65.1
g8641_i4.p1	51.56	48.53	47.82	47.86	47.93	47.55	51.57	47.96	47.59	53.55	48.06	48.06	48.19	55.5	48.73	48.31	48.44	49.22	50.63	51.8	51.8	57.95	52.11	58.81	49.67	49.67	49.79	53.46	51.33	50.67	52.65	49.9	47.76	49.71	48.99	49.63	52.04	47.05	56.95	52.21	65.66	67.26	66.33	67.2	65.9	64.99	64.71	68.47	65.26
g17019_i0.p1	50.65	49.95	49.38	48.88	49.84	49.84	52.11	50.41	50.41	55.35	48.47	48.47	51.21	52.32	49.64	49.03	49.23	48.78	47.36	52.52	52.31	52.29	53.56	58.07	51.03	52.37	51.99	54.18	53.01	52.51	53.25	54.06	50.75	50.66	51.5	50.61	52.56	50.92	54.08	49.71	69.26	67.21	69.59	69.87	68.39	68.19	67.9	69.05	68.58
g9400_i0.p1	51.11	51.83	51.19	50.86	50	49.37	54.04	50.27	49.65	52.71	50.64	50.64	51.32	55.32	49.91	50.59	49.78	50.45	49.24	51.68	51.77	54.13	52.23	58.43	50.67	51	50.98	52.97	52.83	52.75	55.16	51.76	51.24	51.54	49.68	50.43	51.05	47.93	56.36	51.22	65.9	65.48	67.1	67.84	66.54	65.94	65.87	67.19	65.65
g12694_i1.p1	51.19	50.51	49.9	50.56	47.41	47.33	51.38	47.33	47.24	51.28	49.59	49.59	45.55	51.24	52.33	52.28	53.24	53.21	55.13	53.33	53.24	53.98	50.75	53.93	46.79	48	49.79	48.54	47.28	46.82	46.47	48.58	45.48	46.87	48.04	47.33	51.05	45.53	51.96	56.61	63.81	61.78	63.01	63.25	64.97	65.42	65.49	66.6	65.12
g19744_i0.p1	52.3	50.51	50.21	50.56	50.86	51.01	52.17	50.8	50.95	53.65	49.83	49.83	45.45	50.25	54.67	54.69	54.57	54.32	56.29	53.7	53.51	54.26	50.05	52.53	47.7	48.5	48.34	51.13	47.43	47.24	47.06	48.04	44.47	45.45	50.27	48.97	50.14	45.31	50.76	57.42	65.34	60	66.11	65.91	66.06	66.52	66.61	65.04	66.06
g19098_i1.p1	53.35	50.61	50.41	50.87	51.3	51.59	52.17	51.39	51.68	53.91	50.06	50.06	46.56	51.74	54.07	53.96	54.74	53.58	55.57	54.19	54.1	56.25	50.89	53.65	48.28	49.62	48.96	51.75	47.98	47.51	48.24	49.81	45.75	46.28	50.95	48.74	52.12	45.47	51.22	56.53	67.42	62.97	68.34	68.18	67.97	68.24	68.33	66.6	68.06
g16506_i0.p2	52.16	49.09	48.45	48.93	48.73	48.35	50.59	48.65	48.27	50.85	49.24	49.24	47.55	51.24	53	53.03	53.35	53.71	55.01	52.96	52.6	56.25	49.87	54.78	48.33	49.48	49.69	50.17	47.16	45.96	46.47	48.28	45.85	46.28	49.82	48.75	49.41	44.06	51.06	55.92	66.86	61.78	66.35	67.15	67.19	67.28	67.44	66.8	67.36
g15817_i0.p1	53.2	49.49	49.18	49.44	50.65	50.8	51.18	50.73	50.88	53.28	49.13	49.13	45.68	51.08	55.21	54.75	55.49	54.42	56.53	54.89	54.61	57.39	49.91	52.81	47.07	48.35	47.93	48.55	45.68	45.03	45.29	47.61	45.06	45.34	50.61	47.77	49.62	43.82	51.96	58.12	66.24	61.19	67.23	67.81	66.79	67.06	67.15	66.08	67.06
g15817_i1.p2	52.35	48.98	48.48	48.63	50.65	50.8	51.18	50.73	50.88	53.28	48.52	48.52	44.94	50.92	54.81	54.16	55.14	53.6	55.54	54.62	54.52	57.39	49.24	53.82	46.79	48.1	47.56	48.55	45.21	44.44	45.29	47.12	44.34	45.38	50.99	47.8	49.18	42.62	50.63	57.73	65.34	61.19	67.23	67.81	66.39	66.39	66.49	64.99	66.6
g16835_i0.p1	52.14	50.36	49.64	50.1	50.88	51.14	52.66	50.45	50.7	53.13	50.41	50.41	46.06	50	54.39	54.07	54.64	55.18	56.29	53.56	53.38	55.4	50.88	53.09	47.25	48.07	48.18	50.25	47.31	46.71	46.18	47.57	45.15	45.51	49.35	48.37	49.36	44.19	50.45	56.61	65.31	61.9	65.15	65.61	65.68	65.84	66.01	65.52	66.01
g19584_i0.p1	52.03	50.2	49.38	50.05	51.02	51.16	52.17	50.52	50.66	52.38	49.13	49.13	46.18	50.25	55.17	54.43	55.08	54.02	55.01	54.19	53.82	53.98	50.23	54.21	48.55	48.21	48.03	51.14	46.85	46.57	45.88	47.56	45.09	45.69	49.73	48.86	49.58	44.33	48.94	56.26	66.42	61.19	66.85	66.67	66.61	66.7	66.79	65.56	66.79
NODE_25567_length_465_cov_1.229592_g23079_i0.p1	56.59	53.51	53.29	53.29	53.29	53.29	52.56	53.07	53.07	55.07	53.74	53.74	47.73	50.76	57.61	57.39	57.61	55.43	56.84	55.72	55.72	58.29	54.74	55.31	48.6	49.89	48.46	48.63	49.24	47.52	44.05	50.32	46.44	47.12	51.63	53.38	54.33	49.89	47.85	61	67.1	65.86	66.43	67.38	68.82	68.17	67.96	67.37	69.03
g12094_i0.p1	48.11	49.08	48.91	48.83	48.49	48.53	53.15	48.64	48.69	52.99	47.96	47.96	50.58	56.55	45.05	44.68	44.81	45.39	43.84	48.09	47.82	49.72	48.55	52.81	48.99	49.45	49.95	54.81	51.18	50.71	57.06	49.76	52.53	50.3	47.92	48.59	48.77	49.45	54.38	45.71	66.14	65.35	65.68	64.95	65.85	65.62	65.78	66.6	65.7
NODE_7941_length_1160_cov_3.049678_g6350_i0.p1	48.55	48.81	48.34	48.76	49.92	49.92	52.15	49.83	49.83	55.79	47.5	47.5	50.36	56.08	44.6	44.56	45.02	45.08	43.84	47.27	47.06	49.14	47.43	52.25	50.48	50	49.59	57.73	51.13	50.1	55.88	49.74	51.96	50.3	48.99	48.64	48.14	49.95	53.36	45.5	67.89	65.54	69.18	67.83	66.9	66.7	66.8	66.49	66.6
NODE_3375_length_1819_cov_2501.128293_g2538_i0.p1	47.77	48.49	47.83	48.11	49.68	49.15	53.06	49.62	49.08	51.61	45.96	45.96	50.78	54.75	43.36	42.56	43.46	43.45	41.24	45.21	45.21	49	49	53.13	50.49	50.89	50.26	56.53	53.53	52.46	55.75	52.46	53.84	50.62	49.72	47.61	49.83	49	54.43	43.76	65.84	66.67	66.76	65.19	65.72	65.46	65.81	65.5	65.37
NODE_3590_length_1768_cov_1584.342183_g2538_i1.p1	49.42	50.49	49.83	50.33	49.73	49.21	53.06	49.62	49.08	51.61	49.59	49.59	53.38	55.54	44.81	44.08	44.97	46.14	43.66	47.66	47.66	49	51.56	53.89	52.04	52.19	52.26	56.7	55.71	54.43	55.75	53.95	55.17	54.07	49.83	49.64	52.35	51.33	55.28	47.09	66.67	66.67	66.76	65.19	65.83	66.04	66.46	66.49	65.62
NODE_3981_length_1683_cov_3839.167081_g2538_i2.p1	47.82	49.08	48.76	48.11	49.68	49.15	53.06	49.62	49.08	51.61	46.32	46.32	51.11	54.82	43.32	42.74	43.4	44.06	42.29	45.71	45.53	49	49.12	52.68	50.9	51.11	50.67	56.53	53.06	52.14	55.75	51.91	54.24	51.77	50.05	47.87	49.91	49.58	54.08	44.42	66.8	66.67	66.76	65.19	66.64	66.42	66.72	66.84	66.35
NODE_3983_length_1683_cov_1837.315528_g2538_i3.p1	47.66	48.67	48.34	47.91	49.68	49.15	53.06	49.62	49.08	51.61	46.2	46.2	50.95	54.65	43.15	42.57	43.23	43.86	42.06	45.62	45.44	49	48.95	52.39	50.66	50.96	50.47	56.53	52.91	51.99	55.75	51.76	54.05	51.65	49.84	47.66	49.82	49.49	53.78	44.19	66.64	66.67	66.76	65.19	66.42	66.27	66.57	66.63	66.12
g11509_i0.p1	53.72	51.66	51.18	50.53	53.45	53.45	54.59	52.34	52.34	60.39	51.15	51.15	51.11	58.33	49.84	49.41	50.71	50.43	49.65	54.13	54.13	52.56	54.54	57.87	54.86	55.05	54.03	58.1	53.64	53.64	53.82	53.64	53.13	51.71	51.55	51.03	53.61	53.66	54.48	50.89	60.96	61.09	63.24	64.66	60.64	59.92	59.81	59.7	60.44
g13140_i0.p2	50.96	49.55	49.6	48.93	50.58	50.58	53.25	51.09	51.09	61.27	47.5	47.5	43.81	50.82	56.67	57.19	57.01	55.1	55.83	55.41	55.41	58.89	52.24	56.9	47.33	47.69	47.58	50.81	45.84	44.94	44.71	48.37	42.16	45.89	50.71	48.46	51.58	44.98	46.05	56.73	53.66	54.08	57.42	58.33	54.43	54.97	55.08	55.08	55.19
g13140_i1.p2	50.96	49.44	49.49	48.93	50.58	50.58	53.25	51.09	51.09	61.27	47.39	47.39	43.69	50.82	56.55	57.08	56.9	54.98	55.71	55.29	55.29	58.89	52.13	56.9	47.33	47.69	47.58	50.81	45.73	44.83	44.71	48.26	42.05	45.77	50.71	48.35	51.46	44.86	45.58	56.61	53.55	54.08	57.42	58.33	54.32	54.86	54.97	54.97	55.08
g13140_i2.p2	50.96	49.55	49.6	48.93	50.58	50.58	53.25	51.09	51.09	61.27	47.5	47.5	43.81	50.82	56.78	57.31	57.13	55.21	55.83	55.41	55.41	58.89	52.24	56.9	47.33	47.69	47.58	50.81	45.96	45.06	44.71	48.37	42.16	45.89	50.71	48.46	51.58	44.98	46.05	56.85	53.66	54.08	57.42	58.33	54.43	54.97	55.08	55.08	55.19
g13140_i4.p2	50.85	49.55	49.6	48.93	50.58	50.58	53.25	51.09	51.09	61.27	47.5	47.5	43.92	50.82	56.55	57.08	56.9	54.98	55.71	55.29	55.29	58.89	52.13	56.9	47.45	47.58	47.46	50.81	45.96	45.06	44.71	48.48	42.28	45.89	50.71	48.58	51.46	45.09	46.05	56.61	53.77	54.08	57.42	58.33	54.54	55.08	55.19	55.19	55.3
g13140_i3.p2	50.85	49.66	49.72	49.05	50.58	50.58	53.25	51.09	51.09	61.27	47.62	47.62	43.69	50.82	56.55	57.08	56.9	54.98	55.71	55.29	55.29	58.89	52.24	56.9	47.22	47.58	47.46	50.81	45.73	44.83	44.71	48.26	42.05	46.01	50.71	48.58	51.46	44.86	46.05	56.61	53.55	54.08	57.42	58.33	54.32	54.86	54.97	54.97	55.08
g13140_i5.p2	50.85	49.44	49.49	48.82	50.58	50.58	53.25	51.09	51.09	61.27	47.39	47.39	43.92	50.82	56.55	57.08	56.9	54.98	55.71	55.29	55.29	58.89	52.13	56.9	47.45	47.8	47.69	50.81	45.96	45.06	44.71	48.26	42.28	46.01	50.71	48.58	51.46	44.86	46.05	56.61	53.77	54.08	57.42	58.33	54.54	55.08	55.19	55.19	55.3
g42047_i0.p2	50.93	50.34	50.51	50	50.39	50.39	52.99	50.89	50.89	61.27	47.49	47.49	42.69	49.64	55.31	56.51	55.82	54.45	54.83	56.29	56.29	58.6	52.63	57.78	47.96	48.47	48.3	50.83	45.24	43.88	44.71	47.96	42.25	46.15	51.05	49.91	52.39	45.41	44.75	56.9	52.12	53.86	57.14	58.33	53.13	53.64	53.81	53.64	54.15
g42049_i0.p2	50.93	50.34	50.51	50	50.39	50.39	52.99	50.89	50.89	61.27	47.49	47.49	42.69	49.64	55.31	56.51	55.82	54.45	54.83	56.46	56.46	58.89	52.63	57.78	47.96	48.47	48.3	50.5	45.24	43.88	44.41	47.96	42.25	46.15	51.05	50.09	52.39	45.41	44.2	56.9	52.28	54.08	57.42	58.33	53.3	53.81	53.98	53.81	54.31
g42048_i0.p2	50.93	50.34	50.51	50	50.39	50.39	52.99	50.89	50.89	61.27	47.49	47.49	42.86	49.88	55.31	56.51	55.82	54.45	54.83	56.46	56.46	58.89	52.63	57.78	48.13	48.64	48.47	50.83	45.41	44.05	44.71	48.13	42.42	46.32	51.05	49.91	52.56	45.75	44.75	56.9	52.12	53.86	57.14	58.05	53.13	53.64	53.81	53.64	54.15
g42050_i0.p2	51.1	50.51	50.68	50.17	50.58	50.58	53.25	51.09	51.09	61.27	47.67	47.67	42.86	49.88	55.48	56.68	55.99	54.62	55.01	56.63	56.63	59.18	52.8	58.08	47.96	48.47	48.3	50.83	45.41	44.05	44.71	48.13	42.42	46.15	51.24	50.09	52.39	45.41	44.2	56.9	52.12	53.86	57.14	58.05	53.13	53.64	53.81	53.64	54.15
g42051_i0.p2	50.93	50.34	50.51	50	50.39	50.39	52.99	50.89	50.89	61.27	47.49	47.49	42.69	49.64	55.48	56.68	55.99	54.62	55.01	56.29	56.29	58.6	52.63	57.78	47.96	48.47	48.3	50.5	45.24	43.88	44.41	47.96	42.25	46.15	51.05	49.91	52.39	45.41	44.2	57.28	52.12	53.86	57.14	58.05	53.13	53.64	53.81	53.64	54.15
g18315_i0.p1	50.73	49.44	49.49	48.93	50.39	50.39	53.25	50.89	50.89	61.27	47.27	47.27	43.69	50.58	56.55	56.96	56.9	54.87	55.71	55.29	55.29	58.89	52.13	56.9	47.1	47.35	47.24	50.49	45.62	44.72	44.71	48.26	41.94	45.64	50.53	48.24	51.35	44.75	46.51	56.48	53.33	54.08	57.42	58.33	54.1	54.64	54.75	54.75	54.86
g13140_i6.p2	51.3	49.77	49.83	49.16	50.58	50.58	53.25	51.09	51.09	61.27	47.62	47.62	44.03	50.82	56.44	57.19	56.78	54.98	55.83	55.63	55.52	58.89	52.69	56.9	47.22	47.58	47.46	50.81	45.84	44.94	44.71	48.48	42.05	46.01	50.71	48.35	51.46	45.09	46.05	56.61	53.33	54.08	57.42	58.33	54.32	54.86	54.97	54.86	55.08
g62113_i0.p1	54.05	55.14	55.41	55.41	55.14	55.14	54.59	55.41	55.41	61.27	55	55	49.19	50.81	60.76	61.04	61.58	59.4	59.94	60	60	58.6	56.06	59.6	51.62	52.7	51.62	49.3	49.73	47.57	44.35	52.7	47.57	49.32	54.32	53.93	54.47	48.31	48.46	63.52	57.26	57.26	57.14	58.05	58.33	57.26	57.53	57.26	58.33
g25994_i0.p2	50.96	49.89	49.83	49.05	50.39	50.39	53.25	50.89	50.89	61.27	47.5	47.5	43.81	50.82	56.44	57.31	56.78	55.1	56.18	55.52	55.41	58.89	52.47	56.9	46.87	47.35	47.13	50.81	45.84	44.94	44.71	48.15	42.05	45.52	50.89	48.01	51.35	44.86	46.05	56.73	53.01	53.86	57.42	58.33	53.99	54.54	54.64	54.54	54.75
g47475_i0.p1	50.98	50.59	50.59	50.59	50.59	50.59	53.25	50.89	50.89	61.27	48.12	48.12	43.9	50	56.75	57.34	57.34	54.96	55.62	57.28	57.28	58.89	53.05	58.26	48.03	48.82	48.62	51.01	46.06	44.49	44.71	48.62	43.59	46.53	50.79	50.2	53.36	45.88	45.68	58.11	52.64	53.65	57.14	58.05	53.62	54.01	54.21	54.01	54.6
g45619_i0.p1	51.13	50.94	50.94	50.94	50.39	50.39	52.99	50.89	50.89	61.27	48.01	48.01	43.61	49.63	56.44	57.39	57.01	54.92	55.56	56.2	56.2	58.6	52.53	57.62	47.56	48.5	48.31	50.83	45.86	44.36	44.41	48.31	43.31	47.07	51.43	49.23	52.83	45.87	45.14	57.71	52.9	53.86	57.14	58.05	54.21	54.21	54.39	54.21	55.14
g15431_i0.p1	52.07	52.69	53.3	53.45	51.18	51.42	53.35	51.6	51.86	54.51	54.34	54.34	47.46	51.8	58.26	58.26	58.55	60	59.21	57.82	57.82	59.66	54.74	59.91	47.85	48.96	50.53	47.52	47.99	46.33	43.82	51.6	47.38	49.38	50.74	51.79	53.97	45.82	49.52	64.03	56.16	56.57	55.85	56.09	57.5	57.78	57.78	56.16	57.92
g25188_i0.p2	52.07	52.69	53.3	53.45	51.18	51.42	53.35	51.6	51.86	54.51	54.34	54.34	47.46	51.8	58.26	58.26	58.55	60	59.21	57.82	57.82	59.66	54.74	59.91	47.85	48.96	50.53	47.52	47.99	46.33	43.82	51.6	47.38	49.38	50.74	51.79	53.97	45.82	49.52	64.03	56.16	56.57	55.85	56.09	57.5	57.78	57.78	56.16	57.92
g20760_i0.p1	51.04	49.85	49.85	49.7	49.68	49.78	52.17	50.05	50.17	54.51	47.09	47.09	43.72	51.11	55.95	56.74	56.08	56.22	55.44	55.95	55.95	59.38	53.18	58.01	46.42	47.61	47.96	48.29	45.93	45.04	44.41	49.2	43.72	46.46	49.78	49.67	53.05	44.16	46.78	57.73	54.05	55.04	57.06	57.23	55.66	56.46	56.46	54.77	56.56
g20761_i0.p2	50.94	49.7	49.7	49.56	49.57	49.66	51.97	49.95	50.06	54.29	46.91	46.91	43.61	50.94	55.83	56.63	55.97	56.08	55.26	55.82	55.82	59.09	53.18	58.01	46.42	47.61	47.96	48.15	45.83	45.04	44.41	49.2	43.72	46.46	49.78	49.51	53.05	44.16	46.78	57.73	54.05	55.04	57.06	57.23	55.66	56.46	56.46	54.77	56.56
g28007_i0.p1	52.57	53.22	53.3	53.43	51.64	51.88	53.14	51.76	52.01	54.29	54.12	54.12	47.52	52.01	58.61	58.75	58.87	60	59.94	58.1	58.1	59.38	55.38	59.93	48.12	49.12	50.55	47.76	48.12	47.12	44.35	51.76	47.11	49.12	51	53.28	54.06	45.41	49.18	63.74	57.12	58.21	57.06	57.23	58.63	58.76	58.76	58.33	59.01
g8180_i0.p1	51.06	49.19	49.12	48.63	49.68	49.78	52.17	50.05	50.17	54.51	46.81	46.81	44.07	51.74	56.41	57.06	56.53	56.12	56.06	55.1	55.1	59.38	52.71	57.18	46.27	47.07	47.11	48.3	46.05	45.45	44.71	49.2	42.83	45.92	49.63	48.1	52	44.11	47.42	57.09	54.25	55.24	57.2	57.37	55.6	56.35	56.35	55.21	56.35
g22959_i0.p1	50.91	49.67	49.49	49.67	49.57	49.66	51.77	49.73	49.83	54.51	47.07	47.07	44.25	50.88	56.47	56.84	56.64	56.3	55.62	55.99	55.99	58.81	53.22	57.94	46.36	47.22	47.88	48.2	46.05	45.19	44.41	49.46	44.07	46.17	49.49	49.81	53.21	43.85	47.1	58.66	54.15	54.23	56.92	57.23	55.77	56.53	56.53	54.66	56.63
g20561_i0.p2	50.98	50.44	50.3	50	50.11	50.22	52.95	50.27	50.4	55.36	47.67	47.67	43.99	51.11	55.89	56.68	55.68	56.15	55.36	56.02	56.02	59.66	53.27	58.38	46.65	47.44	47.98	48.29	45.87	45.08	44.71	49.21	43.53	46.34	50.11	50.24	52.89	43.96	47.12	57.79	53.16	53.43	56.49	56.94	55.01	55.71	55.71	53.59	55.91
g63550_i0.p1	54.02	54.02	54.29	54.29	54.02	54.02	53.46	54.29	54.29	59.49	54.41	54.41	48.48	50.14	60.06	60.34	61.17	58.66	59.66	59	59	58.6	56.08	59.93	50.97	52.08	50.97	48.38	49.03	47.09	44.64	52.63	46.81	48.88	54.02	53.06	53.61	47.26	45.97	63.02	57.58	57.58	57.47	58.11	58.4	57.3	57.58	57.3	58.4
g29866_i0.p1	50.99	49.33	48.96	48.47	49.31	49.31	51.6	49.8	49.8	57.95	47.48	47.48	42.94	49.29	56.05	57.04	56.91	55.43	56.09	55.58	55.71	59.77	51.96	56.66	46.26	46.38	46.26	49.33	44.72	43.61	44.41	47.24	41.28	44.42	50.54	47.89	51.41	44.65	44.17	57.33	52.79	52.95	56.61	58.11	53.86	54.57	54.33	54.57	54.8
g8108_i9.p1	49.63	48.88	48.82	48.04	48.71	48.77	50.64	49.06	49.14	55.75	47.04	47.04	42.42	49.42	55.82	56.63	55.94	54.73	55.94	55.61	55.49	59.77	51.66	56.06	45.61	46.6	46.2	48.08	45.36	44.53	44.41	48.75	41.39	44.54	48.36	47.33	50.78	44.43	44.29	56.45	52.11	53.22	54.45	55.53	54.26	54.63	54.45	54.32	54.81
g63552_i0.p1	53.74	53.46	53.74	53.74	53.46	53.46	52.91	53.74	53.74	57.95	54.12	54.12	47.65	48.76	59.22	59.5	61.17	58.66	59.09	59.56	59.56	59.48	54.42	58.61	49.31	50.42	49.31	47.29	48.2	45.71	44.05	51.25	45.98	46.93	53.19	52.78	52.22	46.69	45.97	62.7	55.92	55.92	56.03	57.52	57.3	56.47	55.92	56.47	57.58
g8108_i0.p2	51.06	49.7	49.43	48.94	49.79	50	52.36	50.05	50.28	55.36	47.27	47.27	43.94	50.58	56.58	57.23	56.61	56.22	56.29	55.65	55.56	60.8	52.71	56.9	45.57	46.53	46.49	47.89	45.83	45.14	44.71	48.6	42.46	44.97	48.88	48.32	51.64	43.92	47.11	57.09	53.46	53.63	56.21	56.94	55.22	55.52	55.3	54.68	55.6
g8108_i13.p2	51.3	50.48	50.16	50.48	49.79	50	52.36	50.05	50.28	55.36	47.81	47.81	44	49.91	56.65	57.37	56.69	56.68	55.75	56.74	56.74	61.08	52.99	57.93	45.62	46.87	47.15	47.88	45.94	45	44.71	48.96	43.72	45.97	49.12	49.82	52.7	44.19	46.71	58.25	53.47	53.43	56.06	56.79	55.73	55.73	55.42	54.47	56.05
g8108_i15.p2	52.44	53.65	53.52	53.86	51.89	52.28	53.55	52.02	52.41	55.36	54.71	54.71	46.73	50.55	58.75	58.9	59.02	60.2	59.66	58.62	58.62	60.23	54.74	58.94	46.86	48.37	49	47.2	47.49	46.37	44.05	50.75	46.23	47.61	49.67	53.53	53.54	45.05	48.36	63.46	56.01	56.72	55.92	56.65	58.12	57.49	57.11	57.35	57.87
g8108_i11.p2	52.07	52.94	53.3	53.71	51.32	51.71	53.59	51.74	52.16	55.36	54.72	54.72	46.9	50.32	58.6	58.6	58.72	60.48	59.21	58.81	58.81	61.36	54.38	59.47	46.74	48.4	49.2	47.1	47.58	45.78	43.82	50.76	46.57	47.83	49.41	52.38	53.57	45.82	49.05	64.03	55.07	55.05	54.76	55.62	57.08	56.52	56.1	55.26	56.8
g8108_i10.p2	51.08	50.29	50.15	50	50	50.22	52.76	50.27	50.51	55.79	47.67	47.67	43.38	50.26	55.78	56.57	55.57	56.01	54.83	56.27	56.27	59.94	53.15	58.38	46.15	47.24	47.53	48.02	45.67	44.88	43.82	48.72	43.02	45.69	49	50.24	52.76	44.22	46.44	57.44	53.05	53.63	55.92	56.36	55.01	55.21	55.21	53.75	55.31
g8108_i16.p2	52.07	53.65	53.74	54.08	51.64	52.01	53.55	51.89	52.28	54.51	54.41	54.41	46.88	51.1	58.01	58.16	58.1	59.59	59.09	58.45	58.45	59.94	53.61	58.28	47.11	48.37	49.89	47.76	47.87	46.74	43.75	50.88	46.23	48.87	50.07	53.77	53.54	44.7	48.77	62.89	57.12	57.46	57.06	57.23	58.25	58.25	57.99	57.6	58.38
g84576_i0.p2	55.59	55.59	56.58	56.58	55.59	55.59	55.26	56.58	56.58	65.94	56.91	56.91	51.32	54.25	62.46	62.79	63.79	61.79	62.46	61.51	61.51	62.94	57.7	58.28	52.96	54.28	52.96	54.09	52.63	49.67	46.45	54.61	48.03	51.16	55.92	55.12	54.46	50	48.18	62.54	58.5	58.5	58.42	58.87	59.15	58.5	58.17	58.5	59.15
g8108_i7.p2	50.88	49.35	49.01	48.8	49.57	49.78	52.17	50.05	50.28	55.15	47.36	47.36	43.52	50.91	56.39	57.02	56.51	56.48	55.85	55.51	55.71	59.94	52.09	55.81	45.6	46.4	46.19	48.16	45.56	44.84	43.82	48.24	42.38	45.33	48.72	48.42	52.13	44.28	46.63	57.32	53.93	54.44	56.35	56.5	55.36	55.76	55.6	54.95	55.68
g8108_i17.p2	51.27	53.89	54.04	54.49	51.36	51.79	54.02	51.66	52.12	54.08	54.81	54.81	46.68	50.24	57.61	57.61	57.71	60.11	58.3	58.04	58.04	58.82	52.55	59.41	46.54	48.04	49.84	47.45	47.45	46.4	43.81	50.3	46.7	47.55	49.11	52.14	54.24	45.09	50.79	63.06	55.48	54.07	55.14	55.65	56.86	56.86	56.86	53.99	57.01
g29290_i0.p1	52.69	54.08	53.52	53.86	51.89	52.41	53.96	51.76	52.28	54.08	54.71	54.71	47.38	52.01	57.42	57.57	58.1	58.78	57.67	58.1	58.1	59.94	53.61	57.62	47.24	48.12	49.22	48.04	48.12	46.99	44.35	50.75	46.76	49.12	50.47	53.77	53.02	45.05	50.82	61.19	57.68	59.2	57.77	57.8	58.76	58.38	58.25	58.82	58.76
g29290_i1.p1	53.06	54.29	53.96	54.29	52.73	53.02	54.36	52.73	53.02	54.29	54.71	54.71	47.5	52.2	56.93	57.08	58.26	58.78	57.95	58.28	58.28	59.94	53.55	57.95	46.43	47.27	49.11	47.87	47.98	46.58	44.35	50.07	46.48	49.12	50.78	54.01	52.85	45.05	50.41	61.47	57.85	58.96	57.95	57.98	58.56	57.99	57.85	58.58	58.42
g49697_i0.p1	52.8	51.95	51.6	52.38	50.63	51.05	52.71	50.84	51.26	51.39	53.33	53.33	45.49	50.16	58.33	58.33	59	63.57	60	57.39	57.39	57.04	51.04	60.61	43.96	44.79	46.48	44.81	44.81	45.02	42.28	49.79	46.55	47.27	49.36	54.8	54.49	43.77	48.67	69.75	55.32	52.73	55.32	55.74	55.96	55.74	55.32	52.63	56.17
g40029_i0.p1	55.52	51.54	51.39	51.54	51.54	51.54	53.54	52.06	52.06	58.7	49.35	49.35	46.56	50.47	60.23	60.06	59.42	57.8	56.69	57.92	57.92	60.23	54.15	58.66	49.28	49.92	50.09	50.35	48.64	47.36	47.06	49.6	46.31	47.58	52.09	50.87	53.61	47.72	50	60.04	58.12	56.62	60.16	61.49	59.39	59.08	58.92	58.22	59.39
NODE_13689_length_793_cov_20.113889_g11524_i0.p2	53.02	54.05	54.21	54.35	51.29	51.72	54.44	51.45	51.89	54.18	54.11	54.11	50.18	52.78	57.88	57.88	57.61	59.44	60.36	57.27	57.27	59.07	54.08	60.95	49.24	51.07	52.52	50.15	50.15	49.24	48	52.97	50.23	49.24	50.16	54.48	54.81	46.76	53.44	65.61	56.92	59.48	56.58	57.09	58.14	57.38	57.69	56.73	58.6
g20008_i0.p1	52.19	49.7	49.54	48.83	50.43	50.71	51.97	50.65	50.94	58.46	46.23	46.23	46.51	52.4	54.59	54.84	53.64	52.86	52.5	53.59	54.06	59.94	52.18	55.06	47.76	48.79	48.14	52.13	48.28	47.91	48.24	49.44	45.23	46.93	50.27	47.83	51.82	47.59	50.15	53.43	55.99	55.24	59.85	60.86	57.17	56.72	56.81	55.99	56.62
g25962_i0.p1	52.28	48.47	48.75	48.87	49.21	49.21	51.45	49.9	49.9	57.58	49.3	49.3	46.42	51.54	54.59	53.4	53.89	53.7	54.15	53.69	53.8	56.85	51.3	56.06	48.65	48.97	49.2	49.5	48.24	47.45	45.59	49.43	45.91	45.93	49.28	48.74	50.63	47.87	46.19	55.32	56.42	55.22	59.26	59.94	57.41	57.63	57.74	57.41	57.85
NODE_51660_length_298_cov_6.315556_g49149_i0.p1	47.95	46.23	45.89	45.89	43.52	43.52	46.07	44.34	44.34	47.2	47.54	47.54	49.32	48.78	43.15	43.49	42.47	42.81	44.18	47.6	47.6	44.96	48.8	51.15	50.68	52.4	51.57	44.63	50.34	52.4	52.94	53.77	54.45	51.74	47.79	47.96	45.89	53.42	44.44	44.66	55.48	53.09	55.42	55.7	54.45	52.4	52.4	51.5	53.08
NODE_19381_length_591_cov_5.916988_g16975_i0.p1	45.3	46.38	46.71	46.17	45.37	44.89	46.64	46.36	45.87	47.37	46.24	46.24	47.95	49.21	44.56	45.6	44.21	46.93	45.53	46.22	45.88	48.72	48.71	53.8	50.26	48.89	49.36	53.64	52.22	52.39	48.97	49.49	51.99	49.01	46.68	48.6	45.63	46.05	52.33	46.58	52.82	50.9	55.9	55.4	53.5	52.48	52.48	50.35	52.82
NODE_5785_length_1395_cov_11.353253_g4510_i0.p1	48.61	47.85	46.72	46.48	47.41	47.46	50.5	47.19	47.24	49.68	46.85	46.85	51.5	53.86	45.55	45.31	44.71	45.59	43.6	48.03	47.94	48.71	49.25	50.7	50.78	50.34	50.94	51.91	50.8	51.22	54.01	50.59	55.87	52.56	49.82	47.65	49.54	51.85	55.32	45.33	58.84	60.04	61.37	61.46	59.6	59.02	59.19	59.26	59.27
g39639_i0.p1	54.47	53.68	54.01	52.86	55.43	55.43	59.51	56.32	56.32	55.03	53.71	53.71	56.39	60	58.33	58.17	57.52	57.87	58.84	57.85	57.69	61.63	55.77	64.36	59.16	58.15	58.99	61.04	58.24	56.64	60.42	55.91	55.2	53.91	60.12	51.58	52.24	50.41	51.87	57.29	49.12	49.22	51.84	53.45	49.6	48.64	48.64	47.93	49.44
NODE_5237_length_1467_cov_21.360115_g4060_i0.p1	47.91	47.31	47.5	48.08	52.01	52.29	56.77	52.81	53.09	57.45	45.61	45.61	52.48	57.87	46.61	46.12	46.71	45.91	42.03	49.51	49.41	52.33	50.63	54.15	52.46	52.67	51.01	59.34	53.11	52.53	55.99	53.16	55.42	52.26	52.03	47.11	47.61	49.41	52.78	41.21	45.85	49.19	50.53	50.09	45.18	45.94	45.65	45.17	45.37
NODE_25627_length_464_cov_3.196931_g23139_i0.p1	44.13	43.38	43.35	42.4	43.05	43.05	44.36	43.05	43.05	44.57	44.41	44.41	48.48	50	41.59	41.97	39.9	41.45	41.03	39.58	39.58	44.94	45.67	50.32	47.6	45.54	46.68	47.06	46.37	46.14	48.32	45.2	45.43	48.56	43.71	48.44	45.31	54.93	42.6	40.62	44.52	44.14	47.03	47.46	44.76	43.82	44.06	43.04	43.59
g13618_i0.p3	41.55	38.96	40.2	39.94	41.83	42.11	41.48	42.66	42.94	47.32	40.67	40.67	38.23	40.46	45.98	45.15	47.09	46.77	46.43	47.92	47.92	43.89	42.66	45	39.61	40.17	37	38.9	39.06	39.06	36.15	41.55	37.95	34.63	42.34	38.97	42.66	36.57	38.75	50.23	39.06	37.21	38.9	39.19	39.89	39.61	39.34	36.7	39.89
g7747_i0.p1	50.65	48.37	48.78	48.54	45.38	45.44	46.75	45.89	45.95	47.54	49.94	49.94	45.29	46.68	57.97	57.72	58.13	57.31	58.84	56.38	56.18	50.44	53.01	53.71	47.15	47.84	46.83	40.19	48.3	47.7	39.58	49.75	42.7	44.59	46.39	46.04	61.52	49.18	41.84	60.43	42.67	42.74	43.42	43.4	43.15	43.55	43.45	43.22	43.45
g7747_i4.p1	50.75	48.48	48.89	48.54	45.38	45.44	46.75	45.89	45.95	47.54	50.06	50.06	45.39	46.68	57.97	57.72	58.13	57.31	58.84	56.38	56.18	50.44	53.11	53.71	47.15	47.84	46.83	40.19	48.3	47.7	39.58	49.75	42.8	44.71	46.39	46.15	61.62	49.18	42.18	60.43	42.77	42.74	43.42	43.4	43.25	43.65	43.55	43.33	43.55
g7747_i3.p1	50.45	48.27	48.78	48.54	45.38	45.44	46.75	45.89	45.95	47.54	49.94	49.94	45.29	46.68	57.97	57.82	58.13	57.52	58.84	56.28	56.18	50.44	52.91	53.71	47.25	48.04	47.04	40.19	48.5	47.9	39.58	49.85	42.8	44.59	46.69	46.15	61.52	49.49	41.84	60.55	42.67	42.74	43.42	43.4	43.05	43.55	43.45	43.11	43.35
g7747_i10.p1	48.35	45.75	46.2	45.75	45.38	45.44	46.75	45.89	45.95	47.54	46.93	46.93	42.39	46.21	55.1	54.3	55.31	53.97	55.64	54.02	54.15	50.44	51.18	54.71	45.41	45.67	44.18	40.19	45.34	44.55	39.58	47.11	40.58	41.44	46.09	44.15	59.32	47.11	40	57.94	42.48	42.74	43.42	43.4	42.97	43.63	43.5	43.05	43.36
g7747_i7.p2	50.35	48.06	48.57	48.33	45.38	45.44	46.75	45.89	45.95	47.54	49.71	49.71	45.2	46.68	57.75	57.6	57.91	57.29	58.58	56.07	55.97	50.44	52.7	53.71	47.05	47.84	46.84	40.19	48.3	47.7	39.58	49.65	42.61	44.36	46.69	45.94	61.5	49.39	41.84	60.28	42.58	42.74	43.42	43.4	42.96	43.47	43.36	43.02	43.26
NODE_22254_length_524_cov_1.139690_g19791_i0.p1	45.17	44.89	42.28	43.09	46.1	46.1	48.45	43.55	43.55	51.54	42.54	42.54	44.58	44.68	43.89	42.28	43.09	43.2	42.6	46.03	45.83	52.5	47.04	47.24	43.43	44.66	44.4	49.72	47.53	46.75	48.31	43.87	43.65	41.21	44.11	41.87	45.15	42.13	40.59	42.31	43.08	44.54	50.61	51.25	42.89	41.7	41.7	41.55	42.89
NODE_29365_length_413_cov_2.555882_g26867_i0.p1	45.61	44.38	44.69	45	42.86	42.98	44.44	43.67	43.8	53.66	44.78	44.78	47.08	48.05	44.31	44.31	43.84	45.51	45.26	48.67	48.38	48.12	49.71	45.21	46.18	48.25	46.44	47.12	47.08	47.95	40.32	48.83	48.83	41.67	47.76	45.98	48.97	45.86	49.32	47.04	43.32	42.93	47.51	48.6	44.12	44.41	44.12	43.23	44.12
g58231_i0.p3	49.21	48.8	50.52	50.17	48.54	48.54	50.96	50.57	50.57	56.46	46.15	46.15	46.69	51.3	52.72	53.35	53.04	52.75	48.43	50.32	50.64	62.32	50	52.9	45.57	47.63	44.67	54.45	48.26	47	48.03	47.63	45.11	43.62	48.75	49.83	50.47	43.85	49.24	49.82	47.63	49.76	53.72	54.7	47.32	46.06	45.74	44.83	47.63
g81819_i0.p1	45.48	45.77	47.65	47.96	43.04	43.04	47.06	46.43	46.43	54.55	47.75	47.75	46.11	47.45	48.43	48.74	47.17	47.48	47.51	49.69	49.69	55.3	48.91	51.68	46.42	47.98	46.71	53.15	48.6	47.66	47.15	48.29	44.58	44.62	44.49	47.35	44.27	45.51	45.13	48.84	49.85	50.75	51.39	52.59	51.08	50.15	49.85	49.84	51.08
g17349_i1.p1	38.88	37.85	37.87	37.52	36.84	36.43	38.26	37.19	36.8	41.02	39.19	39.19	35.89	36.68	46.3	45.8	45.69	45.71	45.04	43.65	43.79	42.45	39.61	38.97	34.49	36.56	36.23	34.14	35.25	34.6	30.77	36.42	32.68	33.27	35.39	35.61	39.69	34.18	31.94	46.72	37.78	35.71	36.36	37.44	37.86	37.42	37.42	37.59	37.64
g43014_i0.p2	40.04	36.67	37.07	37.07	38.1	37.72	38	38.7	38.31	42.81	37.2	37.2	35.96	35.02	44.7	43.56	45.52	43.47	42.45	43.83	44.02	44.09	41.81	43.92	38.21	39.12	37.85	37.7	36.38	36.2	32.01	38.03	32.33	35.45	38.73	38.25	40.15	34.29	35.14	44.79	39.63	38.04	40.71	41.99	39.56	39.56	39.38	37.9	39.56
g47605_i0.p2	39.96	39.55	39.55	39.55	40.52	40.09	40.05	40.52	40.09	42.09	40.85	40.85	37.24	37.59	46.06	46.06	47.21	46.48	44.11	45.71	45.71	43.64	41.49	42.38	40.57	40.37	39.31	37.5	38.93	38.32	31.1	39.75	34.68	36.91	39.87	39.12	42.86	37.55	35.82	47.74	41.86	38.72	40.35	41.48	42.18	41.15	40.95	39.56	41.77
g6223_i0.p2	38.72	38.52	38.33	38.73	37.99	37.77	38.83	38.3	38.09	38.1	40.16	40.16	35.78	35.12	44.34	44.17	44.37	44.09	43.49	41.58	41.58	43.11	40.07	42.23	36.4	37.13	36.74	35.19	35.13	34.69	31.13	37.57	35.37	33.8	36.63	37.19	39.58	33.33	35.22	46.43	38.84	37.79	38.46	38.37	40.47	40.03	39.74	39.22	40.18
g405_i0.p3	40.29	41.12	41.34	41.32	39.03	39.52	42.29	39.17	39.66	45.67	36.73	36.73	37.5	40.69	47.92	47.63	47.95	46.26	44.42	46.44	46.44	46.82	43.26	43.1	35.64	35.9	39.33	37.96	36.56	36.56	34.32	39.2	37.2	35.9	37.91	39.73	44.07	36.6	42.61	44.62	37.22	38.87	37.36	38.06	38.49	37.55	37.42	37.76	37.95
NODE_14367_length_762_cov_9.162554_g12159_i0.p1	40.66	41.46	42.12	42.09	40.51	40.05	41.81	41.01	40.56	44.05	40.09	40.09	39.14	39.25	46.91	46.91	47.23	46.49	48.02	45.95	45.95	46.69	43.83	45.45	40.25	42.28	40.82	40.15	40.15	39.65	35.65	40.91	35.66	37.88	40.2	38.49	42.97	39.19	39.77	50.44	40.51	39.41	40.25	40.51	40.85	40.85	40.35	39.64	40.85
g6223_i1.p1	36.37	35.27	36.47	36.02	33.81	33.91	35.66	34.46	34.57	40.17	35.7	35.7	34.82	32.12	40.36	40.22	41.35	39.82	38.85	40.47	40.62	41.54	37.83	38.31	33.88	33.21	34.17	34.05	33.87	33.25	29.41	34.54	32.86	32.9	33.38	39.04	37.6	32.48	32.22	40.62	37.13	36.25	37.32	36.92	37.2	37.07	36.82	36.09	37.07
NODE_31143_length_393_cov_7.575000_g28640_i0.p1	45.31	41.24	41.6	42.34	43.16	42.97	42.76	43.97	43.78	55	37.95	37.95	44.59	45.51	48.22	48.77	46.91	46.64	38.65	48.72	48.72	46.26	49.03	38.1	44.5	43.7	44.79	48.08	45.84	46.38	32.33	45.84	42.98	41.55	44.9	39.73	46.02	38.3	50.53	43.81	52.32	46.43	51.62	53.15	53.62	54.16	54.16	46.73	54.96
NODE_50169_length_301_cov_6.166667_g47658_i0.p1	45.58	48.1	47.75	48.1	47.76	47.76	49.31	47.35	47.35	50	46.82	46.82	50	47.64	44.22	44.22	43.2	44.22	44.04	44.86	44.86	48.21	49.32	49.02	48.12	50.34	47.75	47.19	46.94	46.94	43.62	49.66	47.96	47.59	47.41	49.13	46.94	48.47	54.92	43.11	52.04	51.77	51.2	50	51.36	50.68	50.34	50.17	51.02
NODE_46529_length_324_cov_6.211155_g44018_i0.p1	46.35	45.1	45.75	45.42	44.34	44.34	45.64	44.98	44.98	43.13	44.25	44.25	47.3	46.03	45.4	45.71	44.13	44.44	44.77	43.49	43.49	44.55	47.3	51.79	46.67	45.08	46.41	43.25	44.44	43.17	46.15	48.57	45.71	52.17	46.45	45.77	48.57	49.04	52.17	43.1	47.94	49.63	49.45	49.62	49.52	50.48	50.79	51.06	50.79
g47232_i0.p1	44.1	42	41.07	40.14	39.89	39.68	42.43	38.98	38.75	46.23	41.78	41.78	45.56	46.06	45.82	45.82	47.06	46.38	42.97	45.25	45.25	45.71	47.44	48.13	45.17	44.99	43.55	45.56	44.99	44.1	41.83	47.66	41.74	45.25	40.1	45.39	44.04	44.7	44.55	44.41	42.02	41.06	46.01	45.42	41.96	42.19	42.19	40.54	42.19
NODE_42592_length_343_cov_3.122222_g40082_i0.p1	39.04	41.59	42.52	42.06	42.13	41.59	42.06	43.06	42.52	47.92	44.52	44.52	43.86	41.96	40	39.56	37.78	39.11	38.32	39.38	39.38	36.2	44.74	42.14	43.42	42.54	43.52	42.72	43.86	43.86	41.83	43.86	42.54	44.22	43.05	41.26	38.5	42.67	45.3	37.23	45.13	44.21	45.45	44.23	44.3	42.98	43.42	41.18	44.3
[truncated: 107 more columns]

## Sheet: %identity_PF00083_Phaeo
Matrix of percentage of identity of genes from the Pfam PF00083 between Phaeocystis globosa and Phaeocystis cordata
gene_ID	PF00083_Phaglo1_11314	PF00083_Phacord1_364031	PF00083_Phaglo1_2543	PF00083_Phaglo1_13691	PF00083_Phacord1_413032	PF00083_Phaglo1_13782	PF00083_Phacord1_367152	PF00083_Phaglo1_8987	PF00083_Phacord1_284202	PF00083_Phaglo1_4312	PF00083_Phacord1_272648	PF00083_Phaglo1_92	PF00083_Phacord1_435814	PF00083_Phaglo1_7898	PF00083_Phacord1_360923	PF00083_Phacord1_277437	PF00083_Phaglo1_892	PF00083_Phaglo1_893	PF00083_Phaglo1_894	PF00083_Phacord1_450573	PF00083_Phacord1_365114	PF00083_Phaglo1_1602	PF00083_Phaglo1_31417	PF00083_Phacord1_301015	PF00083_Phacord1_429594	PF00083_Phaglo1_12082	PF00083_Phacord1_351566	PF00083_Phacord1_407248	PF00083_Phaglo1_1552	PF00083_Phacord1_362040	PF00083_Phaglo1_30912	PF00083_Phacord1_265774	PF00083_Phacord1_430417	PF00083_Phaglo1_27946	PF00083_Phacord1_388391	PF00083_Phaglo1_4310	PF00083_Phacord1_463872	PF00083_Phaglo1_28047	PF00083_Phacord1_217332	PF00083_Phaglo1_29986	PF00083_Phaglo1_9862	PF00083_Phacord1_451566	PF00083_Phacord1_341546	PF00083_Phaglo1_31241	PF00083_Phacord1_407550	PF00083_Phaglo1_9049	PF00083_Phacord1_341676	PF00083_Phaglo1_5750	PF00083_Phacord1_390131
PF00083_Phaglo1_11314	100.00	71.43	32.67	25.74	28.02	29.33	31.60	26.15	26.81	35.71	35.80	33.11	31.15	30.07	29.01	28.76	29.38	28.03	27.94	31.06	26.43	25.16	25.16	25.29	27.17	30.41	32.33	34.24	29.35	32.43	22.12	31.32	29.46	29.32	31.42	28.19	27.91	18.29	15.69	27.58	27.02	22.17	24.21	21.20	21.06	21.02	21.39	24.49	23.12
PF00083_Phacord1_364031	71.43	100.00	32.96	25.00	25.68	29.17	32.37	27.21	27.21	35.16	33.41	30.94	29.89	28.86	30.11	27.27	29.44	27.87	27.78	30.00	26.49	24.51	24.07	24.48	28.34	29.55	30.60	32.03	31.01	32.27	24.24	29.50	28.26	30.04	29.36	28.10	28.26	19.51	19.61	29.31	27.42	19.47	25.51	21.71	20.42	21.43	20.64	24.74	23.19
PF00083_Phaglo1_2543	32.67	32.96	100.00	24.53	25.00	29.41	28.28	25.55	25.33	29.23	31.86	30.39	31.86	26.17	25.79	27.09	29.52	28.60	29.02	27.72	26.71	28.99	28.99	26.98	29.23	30.46	30.56	28.35	29.41	32.98	23.53	30.58	28.92	26.35	24.38	25.51	25.40	19.39	18.47	23.09	31.84	24.62	23.35	19.72	20.28	20.95	20.08	23.25	22.64
PF00083_Phaglo1_13691	25.74	25.00	24.53	100.00	82.73	25.05	25.66	23.40	22.10	29.94	30.43	28.95	29.45	26.55	26.47	25.60	24.89	24.81	25.39	25.23	26.74	26.16	26.16	26.34	28.07	25.49	25.77	27.54	24.55	25.63	24.64	23.41	22.58	21.67	20.48	21.38	20.62	18.98	12.88	23.53	23.67	19.70	17.18	17.76	20.66	22.88	19.84	18.89	20.23
PF00083_Phacord1_413032	28.02	25.68	25.00	82.73	100.00	24.40	26.55	23.62	22.37	30.75	31.10	29.84	29.01	26.05	26.80	25.76	26.01	26.08	26.70	26.17	28.53	25.72	25.72	25.58	28.47	24.78	25.71	26.28	25.61	25.06	24.64	23.36	23.73	23.10	21.43	22.09	21.33	18.98	12.88	22.54	23.27	18.70	16.47	17.76	19.72	21.46	19.46	19.51	20.18
PF00083_Phaglo1_13782	29.33	29.17	29.41	25.05	24.40	100.00	68.65	40.38	40.47	31.04	31.51	26.33	26.06	28.24	29.85	29.19	33.55	32.38	32.92	34.49	27.76	28.45	28.23	29.50	28.97	29.65	29.35	31.02	30.00	30.18	18.52	27.62	26.39	27.38	25.79	23.53	22.75	13.29	17.33	26.05	25.42	20.40	22.07	19.54	19.40	20.98	22.29	19.11	20.30
PF00083_Phacord1_367152	31.60	32.37	28.28	25.66	26.55	68.65	100.00	41.36	41.25	31.40	31.80	28.57	28.66	28.84	29.57	27.75	33.76	33.09	33.67	35.95	27.01	26.48	26.26	28.50	26.93	29.01	30.18	30.42	29.02	30.08	22.97	28.51	26.30	26.21	26.61	21.97	22.37	14.67	22.07	27.09	26.25	20.40	23.71	19.86	20.89	21.43	22.18	19.64	20.54
PF00083_Phaglo1_8987	26.15	27.21	25.55	23.40	23.62	40.38	41.36	100.00	91.55	28.13	26.09	24.46	24.57	25.71	26.25	24.74	32.83	32.76	33.59	34.01	25.60	23.73	23.73	23.65	26.29	29.68	30.64	26.00	27.39	29.16	13.64	25.71	26.64	26.41	24.04	23.76	23.42	15.58	17.45	23.28	24.79	21.21	23.24	17.97	18.06	19.07	20.81	18.54	18.79
PF00083_Phacord1_284202	26.81	27.21	25.33	22.10	22.37	40.47	41.25	91.55	100.00	27.37	26.37	24.51	24.67	25.24	26.32	25.47	32.61	31.78	32.58	33.56	25.85	24.25	24.25	23.65	26.59	29.54	30.28	24.75	27.61	28.90	13.64	26.00	27.60	25.06	23.36	22.62	21.85	16.23	17.45	23.66	24.79	21.46	22.07	19.12	19.21	20.00	20.86	18.53	18.15
PF00083_Phaglo1_4312	35.71	35.16	29.23	29.94	30.75	31.04	31.40	28.13	27.37	100.00	71.90	45.09	44.62	35.05	36.47	34.00	30.41	28.50	28.95	32.39	34.09	32.43	32.20	32.74	29.52	28.48	28.70	30.41	28.86	31.33	24.00	26.29	26.53	25.18	24.94	22.04	22.51	19.85	18.32	28.74	27.98	23.37	21.88	21.80	20.95	24.46	19.39	20.59	21.50
PF00083_Phacord1_272648	35.80	33.41	31.86	30.43	31.10	31.51	31.80	26.09	26.37	71.90	100.00	42.73	43.39	35.87	36.16	34.00	33.18	31.12	31.84	34.59	32.83	31.04	31.26	30.96	31.04	29.73	28.60	32.07	27.56	29.95	25.00	27.63	27.29	25.24	25.24	23.04	23.75	18.84	18.80	27.10	27.16	23.25	22.65	21.14	20.05	23.32	20.52	21.06	21.74
PF00083_Phaglo1_92	33.11	30.94	30.39	28.95	29.84	26.33	28.57	24.46	24.51	45.09	42.73	100.00	81.55	35.89	35.32	34.29	33.48	32.74	33.07	34.89	34.07	29.24	29.24	30.75	30.14	28.89	29.33	30.56	29.36	31.50	20.00	28.77	28.38	28.18	27.91	22.99	22.48	19.01	17.52	25.12	26.75	21.50	21.38	20.56	20.19	26.19	19.42	20.95	23.40
PF00083_Phacord1_435814	31.15	29.89	31.86	29.45	29.01	26.06	28.66	24.57	24.67	44.62	43.39	81.55	100.00	35.97	34.14	33.99	33.33	32.57	32.89	34.04	33.25	29.33	29.33	31.69	28.88	28.82	29.05	33.50	28.08	30.65	20.55	27.66	27.40	27.55	26.81	22.35	22.07	19.01	16.79	26.17	28.81	22.75	21.33	20.14	20.00	26.01	19.67	20.72	21.86
PF00083_Phaglo1_7898	30.07	28.86	26.17	26.55	26.05	28.24	28.84	25.71	25.24	35.05	35.87	35.89	35.97	100.00	84.36	31.89	30.25	29.28	29.21	30.68	28.01	29.59	29.59	27.96	28.50	26.93	27.87	26.22	24.94	27.20	21.43	22.35	22.22	26.45	23.89	23.08	21.63	16.17	16.77	26.23	26.32	17.15	22.40	18.85	18.23	20.64	21.79	17.59	20.68
PF00083_Phacord1_360923	29.01	30.11	25.79	26.47	26.80	29.85	29.57	26.25	26.32	36.47	36.16	35.32	34.14	84.36	100.00	32.03	30.77	29.80	29.77	30.59	29.53	29.69	29.69	27.49	29.90	27.74	27.79	26.93	27.74	27.79	17.17	23.43	23.48	26.61	23.21	23.73	22.30	16.37	16.56	25.49	25.51	18.48	22.50	19.10	19.05	20.58	20.99	18.44	21.39
PF00083_Phacord1_277437	28.76	27.27	27.09	25.60	25.76	29.19	27.75	24.74	25.47	34.00	34.00	34.29	33.99	31.89	32.03	100.00	28.70	28.35	28.80	28.44	30.90	25.32	25.32	24.87	26.15	27.06	28.48	29.37	23.70	26.28	21.59	22.00	23.34	22.71	23.43	21.15	20.37	17.22	17.12	23.13	28.98	22.96	20.42	19.59	20.37	20.97	19.64	18.06	16.62
PF00083_Phaglo1_892	29.38	29.44	29.52	24.89	26.01	33.55	33.76	32.83	32.61	30.41	33.18	33.48	33.33	30.25	30.77	28.70	100.00	99.84	98.60	61.62	28.12	27.79	27.79	26.01	30.72	29.74	30.31	26.63	26.50	27.61	22.22	24.95	26.08	22.74	24.01	21.06	19.91	15.61	20.61	24.52	27.94	21.90	21.10	18.63	19.73	24.09	21.28	20.70	22.74
PF00083_Phaglo1_893	28.03	27.87	28.60	24.81	26.08	32.38	33.09	32.76	31.78	28.50	31.12	32.74	32.57	29.28	29.80	28.35	99.84	100.00	99.30	59.33	27.18	28.82	28.82	26.56	30.10	29.55	30.41	26.23	26.09	27.25	22.22	24.47	25.22	21.13	23.28	20.74	19.95	15.20	20.61	23.81	27.94	22.31	21.88	18.91	20.55	23.16	21.71	21.21	25.19
PF00083_Phaglo1_894	27.94	27.78	29.02	25.39	26.70	32.92	33.67	33.59	32.58	28.95	31.84	33.07	32.89	29.21	29.77	28.80	98.60	99.30	100.00	60.82	27.59	28.93	28.93	26.92	30.35	29.98	30.94	26.82	26.18	27.41	22.22	25.00	25.50	21.57	23.80	21.17	20.36	15.79	20.86	23.34	27.94	22.84	22.25	19.54	20.98	23.08	21.30	20.83	25.38
PF00083_Phacord1_450573	31.06	30.00	27.72	25.23	26.17	34.49	35.95	34.01	33.56	32.39	34.59	34.89	34.04	30.68	30.59	28.44	61.62	59.33	60.82	100.00	27.23	27.69	27.46	26.84	31.55	31.25	31.60	28.07	27.65	28.27	20.20	26.62	26.42	24.94	25.23	22.45	21.25	17.26	21.25	25.55	27.27	22.52	22.38	20.87	21.20	23.58	20.73	20.00	23.60
PF00083_Phacord1_365114	26.43	26.49	26.71	26.74	28.53	27.76	27.01	25.60	25.85	34.09	32.83	34.07	33.25	28.01	29.53	30.90	28.12	27.18	27.59	27.23	100.00	27.76	27.76	27.03	27.93	27.68	26.08	30.25	29.81	30.95	19.10	24.40	26.13	26.84	23.87	23.57	23.28	22.64	19.87	25.35	29.18	24.47	20.71	15.08	16.67	24.62	19.51	19.36	16.94
PF00083_Phaglo1_1602	25.16	24.51	28.99	26.16	25.72	28.45	26.48	23.73	24.25	32.43	31.04	29.24	29.33	29.59	29.69	25.32	27.79	28.82	28.93	27.69	27.76	100.00	99.25	78.44	41.33	26.04	25.93	27.81	23.01	25.94	17.71	23.88	24.51	23.23	22.83	19.35	17.89	18.87	15.23	21.63	29.67	21.18	21.96	20.28	21.09	25.53	22.15	20.44	18.51
PF00083_Phaglo1_31417	25.16	24.07	28.99	26.16	25.72	28.23	26.26	23.73	24.25	32.20	31.26	29.24	29.33	29.59	29.69	25.32	27.79	28.82	28.93	27.46	27.76	99.25	100.00	78.44	41.33	26.04	25.93	28.32	23.01	26.18	17.71	24.11	24.51	23.23	22.37	19.35	17.89	18.87	15.23	21.63	29.67	21.18	22.20	20.28	20.85	25.53	22.15	20.67	18.81
PF00083_Phacord1_301015	25.29	24.48	26.98	26.34	25.58	29.50	28.50	23.65	23.65	32.74	30.96	30.75	31.69	27.96	27.49	24.87	26.01	26.56	26.92	26.84	27.03	78.44	78.44	100.00	42.29	26.05	24.94	26.89	22.90	24.93	19.82	23.86	23.86	21.76	22.00	20.05	19.01	18.67	14.65	20.42	29.27	21.77	23.63	21.66	22.17	25.24	22.78	22.95	23.05
PF00083_Phacord1_429594	27.17	28.34	29.23	28.07	28.47	28.97	26.93	26.29	26.59	29.52	31.04	30.14	28.88	28.50	29.90	26.15	30.72	30.10	30.35	31.55	27.93	41.33	41.33	42.29	100.00	30.56	30.86	28.10	26.47	26.11	26.47	25.71	24.88	22.82	24.46	21.98	20.96	21.92	18.12	22.65	26.89	21.76	23.28	20.74	18.61	26.73	23.81	19.91	20.67
PF00083_Phaglo1_12082	30.41	29.55	30.46	25.49	24.78	29.65	29.01	29.68	29.54	28.48	29.73	28.89	28.82	26.93	27.74	27.06	29.74	29.55	29.98	31.25	27.68	26.04	26.04	26.05	30.56	100.00	77.87	31.18	30.33	33.75	23.53	30.87	30.69	27.43	26.83	23.01	22.25	18.34	18.75	24.63	30.65	22.64	25.00	18.69	19.00	23.13	20.75	21.66	22.66
PF00083_Phacord1_351566	32.33	30.60	30.56	25.77	25.71	29.35	30.18	30.64	30.28	28.70	28.60	29.33	29.05	27.87	27.79	28.48	30.31	30.41	30.94	31.60	26.08	25.93	25.93	24.94	30.86	77.87	100.00	30.55	30.80	33.42	25.49	30.72	30.60	26.00	26.56	23.71	22.72	20.86	22.08	24.30	30.65	21.39	25.23	18.43	18.06	24.61	20.72	19.91	22.66
PF00083_Phacord1_407248	34.24	32.03	28.35	27.54	26.28	31.02	30.42	26.00	24.75	30.41	32.07	30.56	33.50	26.22	26.93	29.37	26.63	26.23	26.82	28.07	30.25	27.81	28.32	26.89	28.10	31.18	30.55	100.00	29.43	31.97	35.19	28.54	28.93	27.85	26.97	25.69	24.94	25.50	22.92	30.08	25.31	24.79	21.25	17.66	18.75	23.70	21.51	19.29	20.40
PF00083_Phaglo1_1552	29.35	31.01	29.41	24.55	25.61	30.00	29.02	27.39	27.61	28.86	27.56	29.36	28.08	24.94	27.74	23.70	26.50	26.09	26.18	27.65	29.81	23.01	23.01	22.90	26.47	30.33	30.80	29.43	100.00	77.90	39.66	46.45	41.65	31.87	30.44	27.23	25.11	15.53	19.33	24.51	25.70	20.35	19.91	18.68	19.95	21.46	20.36	20.09	17.96
PF00083_Phacord1_362040	32.43	32.27	32.98	25.63	25.06	30.18	30.08	29.16	28.90	31.33	29.95	31.50	30.65	27.20	27.79	26.28	27.61	27.25	27.41	28.27	30.95	25.94	26.18	24.93	26.11	33.75	33.42	31.97	77.90	100.00	44.23	51.46	41.25	33.42	31.76	27.49	25.85	17.73	19.55	28.28	23.36	20.86	23.18	18.50	18.38	24.60	22.09	20.57	21.19
PF00083_Phaglo1_30912	22.12	24.24	23.53	24.64	24.64	18.52	22.97	13.64	13.64	24.00	25.00	20.00	20.55	21.43	17.17	21.59	22.22	22.22	22.22	20.20	19.10	17.71	17.71	19.82	26.47	23.53	25.49	35.19	39.66	44.23	100.00	72.35	41.76	25.49	28.12	28.09	28.89	11.90	15.15	22.12	33.90	22.54	30.00	16.85	16.85	21.10	23.23	15.79	12.50
PF00083_Phacord1_265774	31.32	29.50	30.58	23.41	23.36	27.62	28.51	25.71	26.00	26.29	27.63	28.77	27.66	22.35	23.43	22.00	24.95	24.47	25.00	26.62	24.40	23.88	24.11	23.86	25.71	30.87	30.72	28.54	46.45	51.46	72.35	100.00	43.12	31.86	31.76	28.80	27.31	17.31	17.12	26.34	26.10	21.08	20.42	17.87	17.52	19.29	19.68	19.30	15.11
PF00083_Phacord1_430417	29.46	28.26	28.92	22.58	23.73	26.39	26.30	26.64	27.60	26.53	27.29	28.38	27.40	22.22	23.48	23.34	26.08	25.22	25.50	26.42	26.13	24.51	24.51	23.86	24.88	30.69	30.60	28.93	41.65	41.25	41.76	43.12	100.00	32.18	29.98	27.31	26.37	21.21	22.08	24.04	27.46	23.96	21.30	15.73	18.63	19.27	21.35	21.15	18.67
PF00083_Phaglo1_27946	29.32	30.04	26.35	21.67	23.10	27.38	26.21	26.41	25.06	25.18	25.24	28.18	27.55	26.45	26.61	22.71	22.74	21.13	21.57	24.94	26.84	23.23	23.23	21.76	22.82	27.43	26.00	27.85	31.87	33.42	25.49	31.86	32.18	100.00	70.51	43.41	43.32	14.79	13.58	22.32	23.67	22.31	18.41	16.27	18.27	20.37	19.44	19.08	18.53
PF00083_Phacord1_388391	31.42	29.36	24.38	20.48	21.43	25.79	26.61	24.04	23.36	24.94	25.24	27.91	26.81	23.89	23.21	23.43	24.01	23.28	23.80	25.23	23.87	22.83	22.37	22.00	24.46	26.83	26.56	26.97	30.44	31.76	28.12	31.76	29.98	70.51	100.00	43.94	43.41	16.87	17.61	22.78	23.14	21.96	18.18	15.83	18.36	19.86	18.67	18.37	18.21
PF00083_Phaglo1_4310	28.19	28.10	25.51	21.38	22.09	23.53	21.97	23.76	22.62	22.04	23.04	22.99	22.35	23.08	23.73	21.15	21.06	20.74	21.17	22.45	23.57	19.35	19.35	20.05	21.98	23.01	23.71	25.69	27.23	27.49	28.09	28.80	27.31	43.41	43.94	100.00	89.47	14.37	16.25	21.05	19.34	19.07	17.02	15.59	15.90	17.34	15.98	16.63	18.39
PF00083_Phacord1_463872	27.91	28.26	25.40	20.62	21.33	22.75	22.37	23.42	21.85	22.51	23.75	22.48	22.07	21.63	22.30	20.37	19.91	19.95	20.36	21.25	23.28	17.89	17.89	19.01	20.96	22.25	22.72	24.94	25.11	25.85	28.89	27.31	26.37	43.32	43.41	89.47	100.00	13.69	16.77	19.82	18.52	18.81	16.74	16.47	17.27	16.35	17.42	15.63	18.65
PF00083_Phaglo1_28047	18.29	19.51	19.39	18.98	18.98	13.29	14.67	15.58	16.23	19.85	18.84	19.01	19.01	16.17	16.37	17.22	15.61	15.20	15.79	17.26	22.64	18.87	18.87	18.67	21.92	18.34	20.86	25.50	15.53	17.73	11.90	17.31	21.21	14.79	16.87	14.37	13.69	100.00	63.58	30.73	13.68	17.39	15.95	13.99	12.59	15.19	20.35	15.89	11.88
PF00083_Phacord1_217332	15.69	19.61	18.47	12.88	12.88	17.33	22.07	17.45	17.45	18.32	18.80	17.52	16.79	16.77	16.56	17.12	20.61	20.61	20.86	21.25	19.87	15.23	15.23	14.65	18.12	18.75	22.08	22.92	19.33	19.55	15.15	17.12	22.08	13.58	17.61	16.25	16.77	63.58	100.00	29.17	14.13	17.29	12.90	14.07	14.81	13.33	18.90	13.29	12.50
PF00083_Phaglo1_29986	27.58	29.31	23.09	23.53	22.54	26.05	27.09	23.28	23.66	28.74	27.10	25.12	26.17	26.23	25.49	23.13	24.52	23.81	23.34	25.55	25.35	21.63	21.63	20.42	22.65	24.63	24.30	30.08	24.51	28.28	22.12	26.34	24.04	22.32	22.78	21.05	19.82	30.73	29.17	100.00	21.46	19.49	19.29	14.79	14.86	18.35	17.96	17.40	15.48
PF00083_Phaglo1_9862	27.02	27.42	31.84	23.67	23.27	25.42	26.25	24.79	24.79	27.98	27.16	26.75	28.81	26.32	25.51	28.98	27.94	27.94	27.94	27.27	29.18	29.67	29.67	29.27	26.89	30.65	30.65	25.31	25.70	23.36	33.90	26.10	27.46	23.67	23.14	19.34	18.52	13.68	14.13	21.46	100.00	64.26	25.20	21.79	21.37	25.40	24.70	24.29	23.32
PF00083_Phacord1_451566	22.17	19.47	24.62	19.70	18.70	20.40	20.40	21.21	21.46	23.37	23.25	21.50	22.75	17.15	18.48	22.96	21.90	22.31	22.84	22.52	24.47	21.18	21.18	21.77	21.76	22.64	21.39	24.79	20.35	20.86	22.54	21.08	23.96	22.31	21.96	19.07	18.81	17.39	17.29	19.49	64.26	100.00	20.00	18.30	17.88	19.00	20.84	19.17	21.19
PF00083_Phacord1_341546	24.21	25.51	23.35	17.18	16.47	22.07	23.71	23.24	22.07	21.88	22.65	21.38	21.33	22.40	22.50	20.42	21.10	21.88	22.25	22.38	20.71	21.96	22.20	23.63	23.28	25.00	25.23	21.25	19.91	23.18	30.00	20.42	21.30	18.41	18.18	17.02	16.74	15.95	12.90	19.29	25.20	20.00	100.00	15.89	16.14	18.52	18.13	18.37	18.63
PF00083_Phaglo1_31241	21.20	21.71	19.72	17.76	17.76	19.54	19.86	17.97	19.12	21.80	21.14	20.56	20.14	18.85	19.10	19.59	18.63	18.91	19.54	20.87	15.08	20.28	20.28	21.66	20.74	18.69	18.43	17.66	18.68	18.50	16.85	17.87	15.73	16.27	15.83	15.59	16.47	13.99	14.07	14.79	21.79	18.30	15.89	100.00	81.30	24.59	23.97	20.87	21.70
PF00083_Phacord1_407550	21.06	20.42	20.28	20.66	19.72	19.40	20.89	18.06	19.21	20.95	20.05	20.19	20.00	18.23	19.05	20.37	19.73	20.55	20.98	21.20	16.67	21.09	20.85	22.17	18.61	19.00	18.06	18.75	19.95	18.38	16.85	17.52	18.63	18.27	18.36	15.90	17.27	12.59	14.81	14.86	21.37	17.88	16.14	81.30	100.00	24.59	23.35	22.35	22.15
PF00083_Phaglo1_9049	21.02	21.43	20.95	22.88	21.46	20.98	21.43	19.07	20.00	24.46	23.32	26.19	26.01	20.64	20.58	20.97	24.09	23.16	23.08	23.58	24.62	25.53	25.53	25.24	26.73	23.13	24.61	23.70	21.46	24.60	21.10	19.29	19.27	20.37	19.86	17.34	16.35	15.19	13.33	18.35	25.40	19.00	18.52	24.59	24.59	100.00	19.57	23.00	22.29
PF00083_Phacord1_341676	21.39	20.64	20.08	19.84	19.46	22.29	22.18	20.81	20.86	19.39	20.52	19.42	19.67	21.79	20.99	19.64	21.28	21.71	21.30	20.73	19.51	22.15	22.15	22.78	23.81	20.75	20.72	21.51	20.36	22.09	23.23	19.68	21.35	19.44	18.67	15.98	17.42	20.35	18.90	17.96	24.70	20.84	18.13	23.97	23.35	19.57	100.00	21.65	21.51
PF00083_Phaglo1_5750	24.49	24.74	23.25	18.89	19.51	19.11	19.64	18.54	18.53	20.59	21.06	20.95	20.72	17.59	18.44	18.06	20.70	21.21	20.83	20.00	19.36	20.44	20.67	22.95	19.91	21.66	19.91	19.29	20.09	20.57	15.79	19.30	21.15	19.08	18.37	16.63	15.63	15.89	13.29	17.40	24.29	19.17	18.37	20.87	22.35	23.00	21.65	100.00	70.87
PF00083_Phacord1_390131	23.12	23.19	22.64	20.23	20.18	20.30	20.54	18.79	18.15	21.50	21.74	23.40	21.86	20.68	21.39	16.62	22.74	25.19	25.38	23.60	16.94	18.51	18.81	23.05	20.67	22.66	22.66	20.40	17.96	21.19	12.50	15.11	18.67	18.53	18.21	18.39	18.65	11.88	12.50	15.48	23.32	21.19	18.63	21.70	22.15	22.29	21.51	70.87	100.00
PF00083_Phacord1_341329	22.27	21.88	25.18	21.74	21.98	24.58	24.34	21.28	21.75	23.66	23.06	20.48	21.19	19.71	19.76	19.47	20.35	21.03	21.34	22.51	20.82	20.28	20.28	20.20	22.50	20.79	20.42	19.90	21.13	21.92	17.95	17.77	21.44	20.62	20.77	18.75	17.51	14.77	17.36	17.27	24.17	20.61	21.13	20.79	21.53	21.27	19.00	20.68	22.19
PF00083_Phacord1_334848	25.41	22.57	25.35	22.54	23.98	21.26	22.67	20.51	20.75	23.04	21.03	21.98	21.45	19.60	20.28	21.66	21.18	19.85	20.53	24.70	18.80	21.25	21.02	21.85	23.92	22.80	22.40	20.77	21.22	22.99	20.20	20.97	21.68	19.32	19.95	18.43	18.09	17.09	19.33	18.78	21.85	18.65	15.67	21.50	22.11	23.35	20.65	27.21	24.17
PF00083_Phaglo1_3850	20.90	19.51	21.06	19.42	20.10	20.71	22.05	19.54	19.30	21.72	23.33	21.62	20.71	20.50	18.88	20.37	18.44	19.32	19.68	22.08	18.93	17.89	17.89	18.94	23.15	24.18	23.77	20.88	17.71	18.43	24.21	19.14	19.59	21.31	20.05	15.60	15.57	15.57	16.98	20.22	17.57	16.71	20.00	22.09	22.35	22.00	17.54	24.50	24.32
PF00083_Phacord1_406152	21.02	19.49	22.25	19.91	20.14	19.86	21.03	19.68	19.72	20.83	21.50	20.76	20.38	20.98	19.05	19.72	18.68	19.62	20.00	20.77	17.62	18.20	17.98	18.38	21.48	22.62	22.85	20.57	17.58	19.46	21.84	17.31	16.36	22.25	20.00	16.95	16.63	15.98	17.39	19.68	17.99	16.00	19.04	21.34	21.79	21.55	16.50	21.65	23.44
PF00083_Phaglo1_8558	25.74	25.93	21.06	23.02	23.02	24.15	22.83	20.14	20.14	26.49	26.68	23.27	23.82	23.11	22.60	23.99	24.17	23.48	23.96	25.93	21.04	22.87	22.87	21.23	24.23	23.66	23.06	27.81	21.54	22.34	19.59	20.14	22.59	24.04	23.54	20.00	18.51	21.77	21.58	24.88	27.13	24.14	15.48	20.73	21.62	19.14	19.05	17.98	16.55
PF00083_Phacord1_281679	24.64	26.21	21.15	24.64	24.06	20.93	21.03	20.95	20.87	25.84	26.76	25.35	23.94	21.39	20.55	26.64	22.75	21.25	22.52	27.08	21.78	24.76	24.76	25.44	25.25	20.93	21.86	28.80	20.93	22.12	27.27	20.75	22.82	20.81	21.83	19.80	18.78	30.88	28.57	24.40	22.62	18.13	12.69	20.79	19.50	18.18	19.56	18.98	12.34
PF00083_Phaglo1_5770	17.07	19.18	20.38	17.26	17.26	19.66	20.26	19.25	17.57	19.05	20.18	17.75	19.65	16.54	18.39	18.67	18.25	18.75	17.87	14.62	19.92	17.02	17.02	18.93	19.43	20.00	19.60	18.91	18.43	18.68	11.58	15.14	19.43	16.25	19.09	18.14	18.07	8.89	9.76	16.67	19.64	16.00	17.17	17.27	17.67	16.35	22.99	20.32	17.59
PF00083_Phacord1_414610	17.70	17.86	18.55	17.97	17.26	19.01	17.99	18.46	17.29	19.23	19.52	18.27	20.00	17.13	18.96	18.87	17.44	17.09	16.75	19.41	17.72	16.63	16.63	17.14	17.89	18.26	19.00	15.67	15.67	17.33	13.68	14.61	18.10	15.20	15.71	16.90	16.15	11.04	10.96	14.94	21.14	15.91	13.19	19.03	19.11	19.61	16.46	18.90	18.57
PF00083_Phaglo1_31182	17.44	15.46	23.66	19.34	20.99	17.74	22.58	18.28	18.82	21.74	22.53	19.68	19.79	24.71	25.41	19.89	24.32	25.14	25.00	23.37	20.21	23.98	23.98	20.53	21.31	22.87	25.00	16.46	19.31	15.79	20.27	21.54	22.45	18.13	17.89	14.14	13.61	8.11	7.35	18.75	22.52	21.59	22.09	21.31	24.31	19.78	20.21	22.58	20.25
PF00083_Phacord1_328025	18.98	17.16	18.75	16.44	17.52	15.95	18.04	14.94	15.95	20.48	18.50	18.30	19.69	17.72	17.20	17.78	18.84	18.73	18.08	18.48	17.56	19.55	19.80	21.58	20.44	21.46	19.51	19.65	18.89	17.89	17.31	17.56	18.69	15.00	16.67	15.05	13.45	11.68	11.90	16.95	20.69	16.86	16.93	19.64	19.58	18.56	18.66	14.75	15.10
PF00083_Phaglo1_13098	17.67	16.56	18.00	17.51	17.97	16.17	16.75	15.84	15.61	17.94	18.71	19.86	18.82	15.85	16.89	17.28	19.52	19.56	19.73	19.00	15.56	19.41	19.63	18.64	16.91	18.63	18.28	18.59	15.68	16.37	20.20	16.96	17.49	15.73	15.53	15.33	12.91	12.66	12.00	17.08	22.08	17.51	18.84	20.46	21.63	20.94	19.54	24.48	22.32
PF00083_Phaglo1_13099	17.80	16.05	19.27	17.56	18.13	16.22	17.21	17.11	16.81	18.79	18.98	21.49	19.76	16.01	16.52	16.82	21.47	21.84	22.15	21.57	16.84	20.18	20.47	19.73	16.08	18.26	17.49	17.35	16.34	16.91	#NAME?	16.37	19.09	15.79	16.15	14.42	12.54	12.04	10.38	18.04	22.49	16.45	19.05	17.27	19.21	20.34	19.26	24.39	21.71
PF00083_Phaglo1_13100	17.80	16.05	19.27	17.56	18.13	16.22	17.21	17.11	16.81	18.79	18.98	21.49	19.76	16.01	16.52	16.82	21.47	21.84	22.15	21.57	16.84	20.18	20.47	19.73	16.08	18.26	17.49	17.35	16.34	16.91	#NAME?	16.37	19.09	15.79	16.15	14.42	12.54	12.04	10.38	18.04	22.49	16.45	19.05	17.27	19.21	20.34	19.26	24.39	21.71
PF00083_Phacord1_372156	22.25	21.10	21.31	25.61	23.30	19.61	20.30	16.35	16.55	23.94	21.89	24.32	23.47	19.25	20.05	21.53	19.23	19.18	19.53	21.41	19.28	19.95	20.19	19.38	20.88	21.74	23.49	24.31	20.32	20.70	20.00	19.05	19.39	19.90	20.75	19.55	18.45	20.26	14.48	19.20	22.31	19.32	18.99	26.75	26.83	23.02	20.70	24.65	21.92
PF00083_Phacord1_379075	21.54	19.25	19.53	18.55	19.30	19.79	19.53	17.09	19.08	19.83	19.24	20.49	19.79	20.55	21.23	19.65	16.27	16.44	16.90	17.95	20.06	21.23	21.23	21.68	20.00	20.84	20.56	20.25	20.83	22.22	17.71	18.25	20.51	20.56	19.22	16.34	15.15	15.22	13.08	17.24	18.85	14.06	18.99	22.28	24.45	23.54	18.67	25.33	21.66
PF00083_Phacord1_379806	24.08	24.89	21.49	20.34	19.66	21.24	22.04	19.58	19.19	24.89	22.93	21.81	20.77	20.50	20.13	22.45	21.65	21.40	21.75	19.64	18.51	20.04	20.04	19.71	21.99	21.01	21.87	20.00	21.92	24.63	22.35	19.35	21.19	20.28	20.78	16.21	15.95	15.62	13.16	16.05	23.08	19.11	17.37	21.04	22.32	23.49	19.90	23.74	24.14
PF00083_Phacord1_402238	19.51	19.85	19.06	19.17	18.91	17.90	17.97	16.28	16.28	23.18	22.11	20.00	19.07	21.19	19.80	20.56	18.73	18.92	18.84	18.13	16.06	19.85	19.85	20.05	22.07	19.95	19.66	17.42	21.15	24.12	14.58	18.58	19.27	17.59	15.87	16.20	14.86	16.78	15.79	17.04	19.92	17.21	18.32	18.21	18.81	21.50	18.00	17.69	19.41
PF00083_Phacord1_402279	17.47	19.17	20.38	18.22	19.92	14.17	16.67	17.89	18.70	18.67	19.33	19.43	17.96	18.50	18.77	18.88	18.75	19.23	18.82	18.99	17.76	19.44	19.05	17.69	17.47	23.28	22.31	16.82	19.20	21.67	18.68	19.33	19.71	15.69	12.25	12.70	11.07	11.71	13.59	18.77	18.33	16.10	17.60	17.46	18.40	17.62	18.93	18.08	17.48
PF00083_Phaglo1_31183	23.92	22.64	22.69	17.86	21.68	21.83	20.61	21.24	20.36	19.63	21.56	21.46	19.64	21.58	21.30	21.88	18.98	19.39	17.72	20.09	24.29	22.87	22.42	21.76	23.58	27.56	24.34	24.88	24.55	23.85	38.46	24.22	23.58	22.60	19.16	17.48	15.94	25.29	25.88	17.89	24.18	17.95	18.00	18.48	17.31	23.59	15.73	19.44	14.95
PF00083_Phaglo1_32074	17.29	17.12	18.64	17.53	16.15	13.70	14.53	17.01	16.33	16.90	17.87	16.15	18.21	17.71	17.51	15.44	14.38	14.09	14.04	14.44	13.48	15.99	15.99	15.33	17.09	19.73	19.00	19.92	16.67	19.22	15.94	17.67	18.37	13.95	12.71	13.45	12.37	12.50	11.30	16.78	14.88	13.48	16.33	14.81	15.15	15.93	16.45	15.82	14.41
[truncated: 20 more columns]
