# Supplementary material for: Transportome remodeling of a symbiotic microalga inside a planktonic host
Source: ISME J. 2024 Dec 10;18(1):wrae239. doi: 10.1093/ismejo/wrae239 (PMC11697108; doi:10.1093/ismejo/wrae239)
Supplement: Table_S7_R2_wrae239 [file table_s7_r2_wrae239.xlsx]

## Sheet: Feuil1
Table S7. Taxonomic identity of 18S rRNA sequences within the 17 holobionts used in this study
	TargetID	QueryID	PID	QLEN	TALEN
GC128842	AF063240	NODE_1055_length_1638_cov_16700.775080_g610_i1:68-893	92.2	129	825	Eukaryota,Diaphoreticke;,Sar,Rhizaria,Retaria,Radiolaria,Acantharea,DEF-group,acantharean-clade-F,strain=205
	AF063240	NODE_1070_length_1632_cov_16717.424631_g610_i2:65-887	92.2	129	822	Eukaryota,Diaphoreticke;,Sar,Rhizaria,Retaria,Radiolaria,Acantharea,DEF-group,acantharean-clade-F,strain=205
	AF063240	NODE_1161_length_1589_cov_17182.565303_g610_i3:1-844	92.2	129	843	Eukaryota,Diaphoreticke;,Sar,Rhizaria,Retaria,Radiolaria,Acantharea,DEF-group,acantharean-clade-F,strain=205
	AF063240	NODE_1563_length_1441_cov_2922.554094_g610_i4:1-540	92.2	129	539	Eukaryota,Diaphoreticke;,Sar,Rhizaria,Retaria,Radiolaria,Acantharea,DEF-group,acantharean-clade-F,strain=205
	AF063240	NODE_2157_length_1298_cov_24466.824490_g610_i6:1-540	92.2	129	539	Eukaryota,Diaphoreticke;,Sar,Rhizaria,Retaria,Radiolaria,Acantharea,DEF-group,acantharean-clade-F,strain=205
	AF063240	NODE_3648_length_1068_cov_3688.569849_g610_i8:1-540	92.2	129	539	Eukaryota,Diaphoreticke;,Sar,Rhizaria,Retaria,Radiolaria,Acantharea,DEF-group,acantharean-clade-F,strain=205
	AF063240	NODE_4883_length_941_cov_3406.313364_g610_i9:1-540	92.2	129	539	Eukaryota,Diaphoreticke;,Sar,Rhizaria,Retaria,Radiolaria,Acantharea,DEF-group,acantharean-clade-F,strain=205
	AF163147	NODE_11246_length_635_cov_5893.503559_g9981_i0:64-596	99.3	134	532	Eukaryota,Diaphoreticke;,Haptista,Haptophyta,Prymnesiophyceae,Phaeocystales,g:Phaeocystis,Phaeocystis+cordata
GC128844	AF063240	NODE_1026_length_1990_cov_31610.242567_g552_i0:0-1368	96.1	129	1368	Eukaryota,Diaphoreticke;,Sar,Rhizaria,Retaria,Radiolaria,Acantharea,DEF-group,acantharean-clade-F,strain=205
	AF063240	NODE_1054_length_1972_cov_30644.953660_g574_i0:0-1368	96.1	129	1368	Eukaryota,Diaphoreticke;,Sar,Rhizaria,Retaria,Radiolaria,Acantharea,DEF-group,acantharean-clade-F,strain=205
	AF063240	NODE_1086_length_1953_cov_27102.540426_g595_i0:0-1368	96.1	129	1368	Eukaryota,Diaphoreticke;,Sar,Rhizaria,Retaria,Radiolaria,Acantharea,DEF-group,acantharean-clade-F,strain=205
	AF063240	NODE_1088_length_1953_cov_26089.907979_g597_i0:0-1368	96.1	129	1368	Eukaryota,Diaphoreticke;,Sar,Rhizaria,Retaria,Radiolaria,Acantharea,DEF-group,acantharean-clade-F,strain=205
	AF063240	NODE_1093_length_1950_cov_26415.164624_g599_i0:0-1368	96.1	129	1368	Eukaryota,Diaphoreticke;,Sar,Rhizaria,Retaria,Radiolaria,Acantharea,DEF-group,acantharean-clade-F,strain=205
	AF063240	NODE_1102_length_1945_cov_29338.032051_g606_i0:0-1368	96.1	129	1368	Eukaryota,Diaphoreticke;,Sar,Rhizaria,Retaria,Radiolaria,Acantharea,DEF-group,acantharean-clade-F,strain=205
	AF063240	NODE_1132_length_1926_cov_28324.313546_g630_i0:0-1368	96.1	129	1368	Eukaryota,Diaphoreticke;,Sar,Rhizaria,Retaria,Radiolaria,Acantharea,DEF-group,acantharean-clade-F,strain=205
	AF063240	NODE_1294_length_1854_cov_19397.218417_g740_i0:69-1510	96.1	129	1441	Eukaryota,Diaphoreticke;,Sar,Rhizaria,Retaria,Radiolaria,Acantharea,DEF-group,acantharean-clade-F,strain=205
	AF063240	NODE_1301_length_1853_cov_19402.176966_g743_i0:68-1509	96.1	129	1441	Eukaryota,Diaphoreticke;,Sar,Rhizaria,Retaria,Radiolaria,Acantharea,DEF-group,acantharean-clade-F,strain=205
	AF063240	NODE_1313_length_1850_cov_24144.438942_g749_i0:0-1368	96.1	129	1368	Eukaryota,Diaphoreticke;,Sar,Rhizaria,Retaria,Radiolaria,Acantharea,DEF-group,acantharean-clade-F,strain=205
	AF063240	NODE_1315_length_1850_cov_18921.775464_g751_i0:3-1506	96.1	129	1503	Eukaryota,Diaphoreticke;,Sar,Rhizaria,Retaria,Radiolaria,Acantharea,DEF-group,acantharean-clade-F,strain=205
	AF063240	NODE_1323_length_1848_cov_18988.454085_g755_i0:70-1504	96.1	129	1434	Eukaryota,Diaphoreticke;,Sar,Rhizaria,Retaria,Radiolaria,Acantharea,DEF-group,acantharean-clade-F,strain=205
	AF063240	NODE_1334_length_1844_cov_23678.618295_g762_i0:0-1368	96.1	129	1368	Eukaryota,Diaphoreticke;,Sar,Rhizaria,Retaria,Radiolaria,Acantharea,DEF-group,acantharean-clade-F,strain=205
	AF063240	NODE_1469_length_1799_cov_17882.453650_g849_i0:0-1368	96.1	129	1368	Eukaryota,Diaphoreticke;,Sar,Rhizaria,Retaria,Radiolaria,Acantharea,DEF-group,acantharean-clade-F,strain=205
	AF063240	NODE_1480_length_1796_cov_19562.323854_g857_i0:18-1452	96.1	129	1434	Eukaryota,Diaphoreticke;,Sar,Rhizaria,Retaria,Radiolaria,Acantharea,DEF-group,acantharean-clade-F,strain=205
	AF063240	NODE_1506_length_1786_cov_18987.890251_g875_i0:18-1442	96.1	129	1424	Eukaryota,Diaphoreticke;,Sar,Rhizaria,Retaria,Radiolaria,Acantharea,DEF-group,acantharean-clade-F,strain=205
	AF063240	NODE_1510_length_1785_cov_16891.454439_g878_i0:0-1441	96.1	129	1441	Eukaryota,Diaphoreticke;,Sar,Rhizaria,Retaria,Radiolaria,Acantharea,DEF-group,acantharean-clade-F,strain=205
	AF063240	NODE_1520_length_1781_cov_19668.891101_g885_i0:0-1368	96.1	129	1368	Eukaryota,Diaphoreticke;,Sar,Rhizaria,Retaria,Radiolaria,Acantharea,DEF-group,acantharean-clade-F,strain=205
	AF063240	NODE_1529_length_1778_cov_16979.005279_g890_i0:66-1434	96.1	129	1368	Eukaryota,Diaphoreticke;,Sar,Rhizaria,Retaria,Radiolaria,Acantharea,DEF-group,acantharean-clade-F,strain=205
	AF063240	NODE_1542_length_1773_cov_18281.684706_g900_i0:19-1429	96.1	129	1410	Eukaryota,Diaphoreticke;,Sar,Rhizaria,Retaria,Radiolaria,Acantharea,DEF-group,acantharean-clade-F,strain=205
	AF063240	NODE_1562_length_1766_cov_18091.453042_g914_i0:11-1422	96.1	129	1411	Eukaryota,Diaphoreticke;,Sar,Rhizaria,Retaria,Radiolaria,Acantharea,DEF-group,acantharean-clade-F,strain=205
	AF063240	NODE_1633_length_1743_cov_16606.705389_g965_i0:0-1368	96.1	129	1368	Eukaryota,Diaphoreticke;,Sar,Rhizaria,Retaria,Radiolaria,Acantharea,DEF-group,acantharean-clade-F,strain=205
	AF063240	NODE_1689_length_1723_cov_17056.399394_g1007_i0:0-1368	96.1	129	1368	Eukaryota,Diaphoreticke;,Sar,Rhizaria,Retaria,Radiolaria,Acantharea,DEF-group,acantharean-clade-F,strain=205
	AF063240	NODE_1721_length_1713_cov_16507.614634_g1027_i0:68-1369	96.1	129	1301	Eukaryota,Diaphoreticke;,Sar,Rhizaria,Retaria,Radiolaria,Acantharea,DEF-group,acantharean-clade-F,strain=205
	AF063240	NODE_1728_length_1712_cov_16470.271507_g1033_i0:0-1368	96.1	129	1368	Eukaryota,Diaphoreticke;,Sar,Rhizaria,Retaria,Radiolaria,Acantharea,DEF-group,acantharean-clade-F,strain=205
	AF063240	NODE_1773_length_1699_cov_15877.747232_g1065_i0:0-1368	96.1	129	1368	Eukaryota,Diaphoreticke;,Sar,Rhizaria,Retaria,Radiolaria,Acantharea,DEF-group,acantharean-clade-F,strain=205
	AF063240	NODE_1800_length_1691_cov_15583.262052_g1083_i0:0-1368	96.1	129	1368	Eukaryota,Diaphoreticke;,Sar,Rhizaria,Retaria,Radiolaria,Acantharea,DEF-group,acantharean-clade-F,strain=205
	AF063240	NODE_1846_length_1680_cov_16240.451151_g1115_i0:65-1336	96.1	129	1271	Eukaryota,Diaphoreticke;,Sar,Rhizaria,Retaria,Radiolaria,Acantharea,DEF-group,acantharean-clade-F,strain=205
	AF063240	NODE_2150_length_1614_cov_15160.229721_g1325_i0:0-1270	96.1	129	1270	Eukaryota,Diaphoreticke;,Sar,Rhizaria,Retaria,Radiolaria,Acantharea,DEF-group,acantharean-clade-F,strain=205
	AF063240	NODE_2317_length_1571_cov_15196.905207_g1437_i0:46-1226	96.1	129	1180	Eukaryota,Diaphoreticke;,Sar,Rhizaria,Retaria,Radiolaria,Acantharea,DEF-group,acantharean-clade-F,strain=205
	AF063240	NODE_2323_length_1570_cov_14723.926520_g1442_i0:153-1226	96.1	129	1073	Eukaryota,Diaphoreticke;,Sar,Rhizaria,Retaria,Radiolaria,Acantharea,DEF-group,acantharean-clade-F,strain=205
	AF063240	NODE_2486_length_1540_cov_14238.076346_g1566_i0:124-1196	96.1	129	1072	Eukaryota,Diaphoreticke;,Sar,Rhizaria,Retaria,Radiolaria,Acantharea,DEF-group,acantharean-clade-F,strain=205
	AF063240	NODE_2559_length_1524_cov_13992.937285_g1623_i0:109-1180	96.1	129	1071	Eukaryota,Diaphoreticke;,Sar,Rhizaria,Retaria,Radiolaria,Acantharea,DEF-group,acantharean-clade-F,strain=205
	AF063240	NODE_2691_length_1499_cov_13565.833801_g1720_i0:85-1155	96.1	129	1070	Eukaryota,Diaphoreticke;,Sar,Rhizaria,Retaria,Radiolaria,Acantharea,DEF-group,acantharean-clade-F,strain=205
	AF063240	NODE_2960_length_1452_cov_12721.748368_g1927_i0:62-1108	96.1	129	1046	Eukaryota,Diaphoreticke;,Sar,Rhizaria,Retaria,Radiolaria,Acantharea,DEF-group,acantharean-clade-F,strain=205
	AF063240	NODE_3271_length_1399_cov_11824.619910_g2170_i0:63-1055	96.1	129	992	Eukaryota,Diaphoreticke;,Sar,Rhizaria,Retaria,Radiolaria,Acantharea,DEF-group,acantharean-clade-F,strain=205
	AF063240	NODE_3669_length_1336_cov_12105.192399_g2485_i0:23-992	96.1	129	969	Eukaryota,Diaphoreticke;,Sar,Rhizaria,Retaria,Radiolaria,Acantharea,DEF-group,acantharean-clade-F,strain=205
	AF063240	NODE_3914_length_1305_cov_11759.094156_g2679_i0:12-961	96.1	129	949	Eukaryota,Diaphoreticke;,Sar,Rhizaria,Retaria,Radiolaria,Acantharea,DEF-group,acantharean-clade-F,strain=205
	AF063240	NODE_4127_length_1279_cov_11142.217247_g2860_i0:68-935	96.1	129	867	Eukaryota,Diaphoreticke;,Sar,Rhizaria,Retaria,Radiolaria,Acantharea,DEF-group,acantharean-clade-F,strain=205
	AF063240	NODE_5653_length_1114_cov_12207.505283_g4149_i0:15-770	96.1	129	755	Eukaryota,Diaphoreticke;,Sar,Rhizaria,Retaria,Radiolaria,Acantharea,DEF-group,acantharean-clade-F,strain=205
	AF063240	NODE_657_length_2240_cov_16190.425473_g324_i0:101-1896	96.1	129	1795	Eukaryota,Diaphoreticke;,Sar,Rhizaria,Retaria,Radiolaria,Acantharea,DEF-group,acantharean-clade-F,strain=205
	AF063240	NODE_7312_length_988_cov_13000.374863_g5586_i0:67-643	96.1	129	576	Eukaryota,Diaphoreticke;,Sar,Rhizaria,Retaria,Radiolaria,Acantharea,DEF-group,acantharean-clade-F,strain=205
	AF063240	NODE_789_length_2140_cov_89258.607160_g390_i0:0-1368	96.1	129	1368	Eukaryota,Diaphoreticke;,Sar,Rhizaria,Retaria,Radiolaria,Acantharea,DEF-group,acantharean-clade-F,strain=205
	AF063240	NODE_798_length_2135_cov_135108.278855_g395_i0:0-1368	96.1	129	1368	Eukaryota,Diaphoreticke;,Sar,Rhizaria,Retaria,Radiolaria,Acantharea,DEF-group,acantharean-clade-F,strain=205
	AF063240	NODE_815_length_2126_cov_65540.345835_g405_i0:0-1368	96.1	129	1368	Eukaryota,Diaphoreticke;,Sar,Rhizaria,Retaria,Radiolaria,Acantharea,DEF-group,acantharean-clade-F,strain=205
	AF063240	NODE_818_length_2125_cov_31626.078947_g407_i0:0-1368	96.1	129	1368	Eukaryota,Diaphoreticke;,Sar,Rhizaria,Retaria,Radiolaria,Acantharea,DEF-group,acantharean-clade-F,strain=205
	AF063240	NODE_944_length_2033_cov_38093.111224_g491_i0:0-1368	96.1	129	1368	Eukaryota,Diaphoreticke;,Sar,Rhizaria,Retaria,Radiolaria,Acantharea,DEF-group,acantharean-clade-F,strain=205
	AF063240	NODE_990_length_2007_cov_37088.005688_g526_i0:0-1368	96.1	129	1368	Eukaryota,Diaphoreticke;,Sar,Rhizaria,Retaria,Radiolaria,Acantharea,DEF-group,acantharean-clade-F,strain=205
	AF063240	NODE_994_length_2007_cov_30253.531024_g530_i0:0-1368	96.1	129	1368	Eukaryota,Diaphoreticke;,Sar,Rhizaria,Retaria,Radiolaria,Acantharea,DEF-group,acantharean-clade-F,strain=205
	AF063240	NODE_995_length_2007_cov_30250.242503_g531_i0:0-1368	96.1	129	1368	Eukaryota,Diaphoreticke;,Sar,Rhizaria,Retaria,Radiolaria,Acantharea,DEF-group,acantharean-clade-F,strain=205
	AF163147	NODE_8986_length_889_cov_622.594363_g5161_i17:1-867	98.5	134	866	Eukaryota,Diaphoreticke;,Haptista,Haptophyta,Prymnesiophyceae,Phaeocystales,g:Phaeocystis,Phaeocystis+cordata
GC128845	AB178582	NODE_22213_length_552_cov_7642.670146_g19846_i0:68-551	100.0	113	483	Eukaryota,Diaphoreticke;,Sar,Rhizaria,Retaria,Radiolaria,Acantharea,DEF-group,acantharean-clade-F,Amphibelone+anomala,strain=714
	AB178582	NODE_22628_length_544_cov_11985.898089_g20255_i0:20-543	100.0	153	523	Eukaryota,Diaphoreticke;,Sar,Rhizaria,Retaria,Radiolaria,Acantharea,DEF-group,acantharean-clade-F,Amphibelone+anomala,strain=714
	AB178582	NODE_23747_length_525_cov_10267.683628_g21363_i0:23-524	100.0	131	501	Eukaryota,Diaphoreticke;,Sar,Rhizaria,Retaria,Radiolaria,Acantharea,DEF-group,acantharean-clade-F,Amphibelone+anomala,strain=714
	AB178582	NODE_24056_length_520_cov_9831.407159_g21669_i0:21-519	100.0	128	498	Eukaryota,Diaphoreticke;,Sar,Rhizaria,Retaria,Radiolaria,Acantharea,DEF-group,acantharean-clade-F,Amphibelone+anomala,strain=714
	AF163148	NODE_13572_length_763_cov_4312.433333_g4536_i34:160-762	100.0	234	602	Eukaryota,Diaphoreticke;,Haptista,Haptophyta,Prymnesiophyceae,Phaeocystales,Pjahnii-clade,Phaeocystis+jahnii,strain=Zingone-1999
	AF163148	NODE_13626_length_761_cov_3158.436047_g4536_i35:157-760	100.0	235	603	Eukaryota,Diaphoreticke;,Haptista,Haptophyta,Prymnesiophyceae,Phaeocystales,Pjahnii-clade,Phaeocystis+jahnii,strain=Zingone-1999
	AF163148	NODE_14481_length_734_cov_3287.216339_g4536_i41:130-733	100.0	235	603	Eukaryota,Diaphoreticke;,Haptista,Haptophyta,Prymnesiophyceae,Phaeocystales,Pjahnii-clade,Phaeocystis+jahnii,strain=Zingone-1999
	AF163148	NODE_14615_length_730_cov_3371.275495_g4536_i43:127-729	100.0	234	602	Eukaryota,Diaphoreticke;,Haptista,Haptophyta,Prymnesiophyceae,Phaeocystales,Pjahnii-clade,Phaeocystis+jahnii,strain=Zingone-1999
	AF163148	NODE_14930_length_721_cov_2926.182099_g4536_i46:116-720	100.0	236	604	Eukaryota,Diaphoreticke;,Haptista,Haptophyta,Prymnesiophyceae,Phaeocystales,Pjahnii-clade,Phaeocystis+jahnii,strain=Zingone-1999
	AF163148	NODE_15883_length_694_cov_3937.355878_g4536_i48:91-693	100.0	234	602	Eukaryota,Diaphoreticke;,Haptista,Haptophyta,Prymnesiophyceae,Phaeocystales,Pjahnii-clade,Phaeocystis+jahnii,strain=Zingone-1999
	AF163148	NODE_16109_length_688_cov_3800.069919_g4536_i49:85-687	100.0	234	602	Eukaryota,Diaphoreticke;,Haptista,Haptophyta,Prymnesiophyceae,Phaeocystales,Pjahnii-clade,Phaeocystis+jahnii,strain=Zingone-1999
	JX660990	NODE_9953_length_910_cov_11794.438471_g4536_i18:67-909	100.0	381	842	Eukaryota,Diaphoreticke;,Haptista,Haptophyta,Prymnesiophyceae,Phaeocystales,Pjahnii-clade,strain=RCC-908
	JX660992	NODE_10965_length_864_cov_12000.184576_g4536_i19:57-863	100.0	381	806	Eukaryota,Diaphoreticke;,Haptista,Haptophyta,Prymnesiophyceae,Phaeocystales,g:Phaeocystis,Phaeocystis+cordata,strain=RCC-1383
	JX660992	NODE_11773_length_829_cov_8621.338624_g4536_i21:1-828	100.0	381	827	Eukaryota,Diaphoreticke;,Haptista,Haptophyta,Prymnesiophyceae,Phaeocystales,g:Phaeocystis,Phaeocystis+cordata,strain=RCC-1383
	JX660992	NODE_12249_length_811_cov_7696.552846_g4536_i25:66-810	100.0	376	744	Eukaryota,Diaphoreticke;,Haptista,Haptophyta,Prymnesiophyceae,Phaeocystales,g:Phaeocystis,Phaeocystis+cordata,strain=RCC-1383
	JX660992	NODE_13323_length_773_cov_8962.602857_g4536_i30:19-772	100.0	381	753	Eukaryota,Diaphoreticke;,Haptista,Haptophyta,Prymnesiophyceae,Phaeocystales,g:Phaeocystis,Phaeocystis+cordata,strain=RCC-1383
	JX660992	NODE_13811_length_755_cov_7448.373900_g4536_i36:19-754	100.0	367	735	Eukaryota,Diaphoreticke;,Haptista,Haptophyta,Prymnesiophyceae,Phaeocystales,g:Phaeocystis,Phaeocystis+cordata,strain=RCC-1383
	JX660992	NODE_8113_length_1012_cov_20513.287540_g4536_i8:65-1011	100.0	381	946	Eukaryota,Diaphoreticke;,Haptista,Haptophyta,Prymnesiophyceae,Phaeocystales,g:Phaeocystis,Phaeocystis+cordata,strain=RCC-1383
GC128846	AF063240	NODE_12602_length_779_cov_1406.743626_g11016_i0:1-538	96.1	129	537	Eukaryota,Diaphoreticke;,Sar,Rhizaria,Retaria,Radiolaria,Acantharea,DEF-group,acantharean-clade-F,strain=205
	AF163147	NODE_16056_length_660_cov_2278.807496_g14367_i0:1-537	97.0	134	536	Eukaryota,Diaphoreticke;,Haptista,Haptophyta,Prymnesiophyceae,Phaeocystales,g:Phaeocystis,Phaeocystis+cordata
GC128847	AF063240	NODE_13613_length_805_cov_18876.411202_g11927_i0:68-646	92.2	129	578	Eukaryota,Diaphoreticke;,Sar,Rhizaria,Retaria,Radiolaria,Acantharea,DEF-group,acantharean-clade-F,strain=205
	AF063240	NODE_17039_length_700_cov_19949.888357_g15257_i0:1-541	92.2	129	540	Eukaryota,Diaphoreticke;,Sar,Rhizaria,Retaria,Radiolaria,Acantharea,DEF-group,acantharean-clade-F,strain=205
	AF063240	NODE_17069_length_699_cov_21039.204473_g15286_i0:1-540	92.2	129	539	Eukaryota,Diaphoreticke;,Sar,Rhizaria,Retaria,Radiolaria,Acantharea,DEF-group,acantharean-clade-F,strain=205
	AF063240	NODE_5975_length_1229_cov_7962.480104_g4763_i0:1-540	92.2	129	539	Eukaryota,Diaphoreticke;,Sar,Rhizaria,Retaria,Radiolaria,Acantharea,DEF-group,acantharean-clade-F,strain=205
	AF163147	NODE_2214_length_1791_cov_5975.421420_g911_i1:1-541	99.3	134	540	Eukaryota,Diaphoreticke;,Haptista,Haptophyta,Prymnesiophyceae,Phaeocystales,g:Phaeocystis,Phaeocystis+cordata
GC128848	AF063240	NODE_372_length_1780_cov_57759.294083_g233_i0:57-1128	94.6	129	1071	Eukaryota,Diaphoreticke;,Sar,Rhizaria,Retaria,Radiolaria,Acantharea,DEF-group,acantharean-clade-F,strain=205
	AF163147	NODE_1395_length_1261_cov_9295.533670_g1026_i0:7-1071	99.3	134	1064	Eukaryota,Diaphoreticke;,Haptista,Haptophyta,Prymnesiophyceae,Phaeocystales,g:Phaeocystis,Phaeocystis+cordata
GC128857	AF063240	NODE_3104_length_1911_cov_27093.822089_g2178_i0:0-1200	93.8	129	1200	Eukaryota,Diaphoreticke;,Sar,Rhizaria,Retaria,Radiolaria,Acantharea,DEF-group,acantharean-clade-F,strain=205
	AF063240	NODE_4069_length_1726_cov_16098.616455_g2959_i0:57-981	93.8	129	924	Eukaryota,Diaphoreticke;,Sar,Rhizaria,Retaria,Radiolaria,Acantharea,DEF-group,acantharean-clade-F,strain=205
	AF063240	NODE_5624_length_1519_cov_16674.302905_g4255_i0:67-774	93.8	129	707	Eukaryota,Diaphoreticke;,Sar,Rhizaria,Retaria,Radiolaria,Acantharea,DEF-group,acantharean-clade-F,strain=205
	AF063240	NODE_7182_length_1355_cov_18088.149766_g5614_i0:66-610	93.8	129	544	Eukaryota,Diaphoreticke;,Sar,Rhizaria,Retaria,Radiolaria,Acantharea,DEF-group,acantharean-clade-F,strain=205
	AF063240	NODE_9833_length_1171_cov_23661.357013_g7970_i0:3-1005	93.8	129	1002	Eukaryota,Diaphoreticke;,Sar,Rhizaria,Retaria,Radiolaria,Acantharea,DEF-group,acantharean-clade-F,strain=205
	AF163147	NODE_2790_length_1993_cov_2687.151563_g401_i4:62-924	99.3	134	862	Eukaryota,Diaphoreticke;,Haptista,Haptophyta,Prymnesiophyceae,Phaeocystales,g:Phaeocystis,Phaeocystis+cordata
	AF163147	NODE_671_length_3155_cov_11235.469500_g401_i0:0-1400	99.3	134	1400	Eukaryota,Diaphoreticke;,Haptista,Haptophyta,Prymnesiophyceae,Phaeocystales,g:Phaeocystis,Phaeocystis+cordata
	AF163147	NODE_672_length_3155_cov_10310.273199_g401_i1:0-1400	99.3	134	1400	Eukaryota,Diaphoreticke;,Haptista,Haptophyta,Prymnesiophyceae,Phaeocystales,g:Phaeocystis,Phaeocystis+cordata
GC128874	AB490705	NODE_7415_length_1144_cov_22.066293_g6044_i0:23-1144	100.0	385	1121	Eukaryota,Diaphoreticke;,Sar,Rhizaria,Retaria,Radiolaria,Polycystinea,Spumellaria,S-clade-II,Astrosphaeridae,strain=Yuasa-2009-Amyriacantha
	AF163147	NODE_7889_length_1106_cov_10850.871249_g6486_i0:69-1040	100.0	195	971	Eukaryota,Diaphoreticke;,Haptista,Haptophyta,Prymnesiophyceae,Phaeocystales,g:Phaeocystis,Phaeocystis+cordata
	JX660990	NODE_4564_length_1438_cov_32018.858608_g3470_i0:42-1436	100.0	381	1394	Eukaryota,Diaphoreticke;,Haptista,Haptophyta,Prymnesiophyceae,Phaeocystales,Pjahnii-clade,strain=RCC-908
	JX660990	NODE_4681_length_1422_cov_16523.317272_g3572_i0:66-1356	100.0	381	1290	Eukaryota,Diaphoreticke;,Haptista,Haptophyta,Prymnesiophyceae,Phaeocystales,Pjahnii-clade,strain=RCC-908
	JX660992	NODE_2453_length_1850_cov_27648.118739_g1700_i0:42-1784	100.0	381	1742	Eukaryota,Diaphoreticke;,Haptista,Haptophyta,Prymnesiophyceae,Phaeocystales,g:Phaeocystis,Phaeocystis+cordata,strain=RCC-1383
	JX660992	NODE_2454_length_1850_cov_27339.088351_g1701_i0:42-1784	100.0	381	1742	Eukaryota,Diaphoreticke;,Haptista,Haptophyta,Prymnesiophyceae,Phaeocystales,g:Phaeocystis,Phaeocystis+cordata,strain=RCC-1383
	JX660992	NODE_2601_length_1812_cov_29432.245543_g1817_i0:65-1746	100.0	381	1681	Eukaryota,Diaphoreticke;,Haptista,Haptophyta,Prymnesiophyceae,Phaeocystales,g:Phaeocystis,Phaeocystis+cordata,strain=RCC-1383
	JX660992	NODE_2835_length_1753_cov_30086.908929_g1990_i0:6-1687	100.0	381	1681	Eukaryota,Diaphoreticke;,Haptista,Haptophyta,Prymnesiophyceae,Phaeocystales,g:Phaeocystis,Phaeocystis+cordata,strain=RCC-1383
	JX660992	NODE_2998_length_1721_cov_28564.464806_g2125_i0:57-1655	100.0	381	1598	Eukaryota,Diaphoreticke;,Haptista,Haptophyta,Prymnesiophyceae,Phaeocystales,g:Phaeocystis,Phaeocystis+cordata,strain=RCC-1383
	JX660992	NODE_3014_length_1718_cov_28317.098480_g2141_i0:68-1652	100.0	381	1584	Eukaryota,Diaphoreticke;,Haptista,Haptophyta,Prymnesiophyceae,Phaeocystales,g:Phaeocystis,Phaeocystis+cordata,strain=RCC-1383
	JX660992	NODE_3092_length_1702_cov_28155.813996_g2209_i0:60-1636	100.0	381	1576	Eukaryota,Diaphoreticke;,Haptista,Haptophyta,Prymnesiophyceae,Phaeocystales,g:Phaeocystis,Phaeocystis+cordata,strain=RCC-1383
	JX660992	NODE_3429_length_1629_cov_28693.426093_g2494_i0:14-1563	100.0	381	1549	Eukaryota,Diaphoreticke;,Haptista,Haptophyta,Prymnesiophyceae,Phaeocystales,g:Phaeocystis,Phaeocystis+cordata,strain=RCC-1383
	JX660992	NODE_3808_length_1556_cov_25415.877950_g2809_i0:67-1490	100.0	381	1423	Eukaryota,Diaphoreticke;,Haptista,Haptophyta,Prymnesiophyceae,Phaeocystales,g:Phaeocystis,Phaeocystis+cordata,strain=RCC-1383
	JX660992	NODE_4022_length_1520_cov_24401.516932_g2996_i0:65-1454	100.0	381	1389	Eukaryota,Diaphoreticke;,Haptista,Haptophyta,Prymnesiophyceae,Phaeocystales,g:Phaeocystis,Phaeocystis+cordata,strain=RCC-1383
	JX660992	NODE_4153_length_1498_cov_23582.511579_g3109_i0:55-1432	100.0	381	1377	Eukaryota,Diaphoreticke;,Haptista,Haptophyta,Prymnesiophyceae,Phaeocystales,g:Phaeocystis,Phaeocystis+cordata,strain=RCC-1383
	JX660992	NODE_4313_length_1473_cov_22449.985714_g3246_i0:60-1407	100.0	381	1347	Eukaryota,Diaphoreticke;,Haptista,Haptophyta,Prymnesiophyceae,Phaeocystales,g:Phaeocystis,Phaeocystis+cordata,strain=RCC-1383
	JX660992	NODE_4990_length_1380_cov_19666.058148_g3844_i0:57-1314	100.0	381	1257	Eukaryota,Diaphoreticke;,Haptista,Haptophyta,Prymnesiophyceae,Phaeocystales,g:Phaeocystis,Phaeocystis+cordata,strain=RCC-1383
	JX660992	NODE_5089_length_1368_cov_19341.822394_g3928_i0:64-1302	100.0	381	1238	Eukaryota,Diaphoreticke;,Haptista,Haptophyta,Prymnesiophyceae,Phaeocystales,g:Phaeocystis,Phaeocystis+cordata,strain=RCC-1383
	JX660992	NODE_5135_length_1362_cov_19224.384019_g3968_i0:53-1296	100.0	381	1243	Eukaryota,Diaphoreticke;,Haptista,Haptophyta,Prymnesiophyceae,Phaeocystales,g:Phaeocystis,Phaeocystis+cordata,strain=RCC-1383
	JX660992	NODE_5498_length_1317_cov_16942.488746_g4288_i0:61-1251	100.0	381	1190	Eukaryota,Diaphoreticke;,Haptista,Haptophyta,Prymnesiophyceae,Phaeocystales,g:Phaeocystis,Phaeocystis+cordata,strain=RCC-1383
	JX660992	NODE_5560_length_1311_cov_19691.345719_g4341_i0:15-1245	100.0	381	1230	Eukaryota,Diaphoreticke;,Haptista,Haptophyta,Prymnesiophyceae,Phaeocystales,g:Phaeocystis,Phaeocystis+cordata,strain=RCC-1383
	JX660992	NODE_6298_length_1238_cov_14248.344206_g5021_i0:159-1172	100.0	237	1013	Eukaryota,Diaphoreticke;,Haptista,Haptophyta,Prymnesiophyceae,Phaeocystales,g:Phaeocystis,Phaeocystis+cordata,strain=RCC-1383
	JX660992	NODE_6569_length_1214_cov_13711.822962_g5271_i0:135-1148	100.0	237	1013	Eukaryota,Diaphoreticke;,Haptista,Haptophyta,Prymnesiophyceae,Phaeocystales,g:Phaeocystis,Phaeocystis+cordata,strain=RCC-1383
	JX660992	NODE_7062_length_1171_cov_14407.961749_g5716_i0:92-1105	100.0	237	1013	Eukaryota,Diaphoreticke;,Haptista,Haptophyta,Prymnesiophyceae,Phaeocystales,g:Phaeocystis,Phaeocystis+cordata,strain=RCC-1383
	JX660992	NODE_7193_length_1161_cov_14176.618566_g5837_i0:82-1095	100.0	237	1013	Eukaryota,Diaphoreticke;,Haptista,Haptophyta,Prymnesiophyceae,Phaeocystales,g:Phaeocystis,Phaeocystis+cordata,strain=RCC-1383
	JX660992	NODE_948_length_2629_cov_20887.364241_g579_i0:821-2563	100.0	381	1742	Eukaryota,Diaphoreticke;,Haptista,Haptophyta,Prymnesiophyceae,Phaeocystales,g:Phaeocystis,Phaeocystis+cordata,strain=RCC-1383
GC128875	AF063240	NODE_1742_length_2480_cov_10011.339011_g441_i1:71-1872	96.1	129	1801	Eukaryota,Diaphoreticke;,Sar,Rhizaria,Retaria,Radiolaria,Acantharea,DEF-group,acantharean-clade-F,strain=205
	AF063240	NODE_1758_length_2474_cov_13026.581841_g720_i1:71-1866	96.1	129	1795	Eukaryota,Diaphoreticke;,Sar,Rhizaria,Retaria,Radiolaria,Acantharea,DEF-group,acantharean-clade-F,strain=205
	AF063240	NODE_1780_length_2463_cov_10851.603347_g720_i4:71-1855	96.1	129	1784	Eukaryota,Diaphoreticke;,Sar,Rhizaria,Retaria,Radiolaria,Acantharea,DEF-group,acantharean-clade-F,strain=205
	AF063240	NODE_1812_length_2448_cov_14370.041263_g720_i5:36-1822	96.1	129	1786	Eukaryota,Diaphoreticke;,Sar,Rhizaria,Retaria,Radiolaria,Acantharea,DEF-group,acantharean-clade-F,strain=205
	AF063240	NODE_1865_length_2430_cov_14579.498939_g720_i6:36-1822	96.1	129	1786	Eukaryota,Diaphoreticke;,Sar,Rhizaria,Retaria,Radiolaria,Acantharea,DEF-group,acantharean-clade-F,strain=205
	AF063240	NODE_2038_length_2361_cov_14839.647290_g720_i10:64-1753	96.1	129	1689	Eukaryota,Diaphoreticke;,Sar,Rhizaria,Retaria,Radiolaria,Acantharea,DEF-group,acantharean-clade-F,strain=205
	AF063240	NODE_2389_length_2236_cov_9460.918632_g441_i5:16-1628	96.1	129	1612	Eukaryota,Diaphoreticke;,Sar,Rhizaria,Retaria,Radiolaria,Acantharea,DEF-group,acantharean-clade-F,strain=205
	AF063240	NODE_2432_length_2221_cov_13668.623836_g720_i15:71-1613	96.1	129	1542	Eukaryota,Diaphoreticke;,Sar,Rhizaria,Retaria,Radiolaria,Acantharea,DEF-group,acantharean-clade-F,strain=205
	AF063240	NODE_2444_length_2218_cov_13618.132401_g720_i16:67-1610	96.1	129	1543	Eukaryota,Diaphoreticke;,Sar,Rhizaria,Retaria,Radiolaria,Acantharea,DEF-group,acantharean-clade-F,strain=205
	AF063240	NODE_2716_length_2137_cov_11591.018895_g720_i20:13-1529	96.1	129	1516	Eukaryota,Diaphoreticke;,Sar,Rhizaria,Retaria,Radiolaria,Acantharea,DEF-group,acantharean-clade-F,strain=205
	AF063240	NODE_2918_length_2087_cov_13056.568024_g720_i25:17-1479	96.1	129	1462	Eukaryota,Diaphoreticke;,Sar,Rhizaria,Retaria,Radiolaria,Acantharea,DEF-group,acantharean-clade-F,strain=205
	AF063240	NODE_3172_length_2030_cov_7598.811446_g441_i7:0-1422	96.1	129	1422	Eukaryota,Diaphoreticke;,Sar,Rhizaria,Retaria,Radiolaria,Acantharea,DEF-group,acantharean-clade-F,strain=205
	AF063240	NODE_3887_length_1875_cov_10199.336848_g720_i30:65-1266	96.1	129	1201	Eukaryota,Diaphoreticke;,Sar,Rhizaria,Retaria,Radiolaria,Acantharea,DEF-group,acantharean-clade-F,strain=205
	AF063240	NODE_3985_length_1856_cov_9986.060572_g720_i32:67-1247	96.1	129	1180	Eukaryota,Diaphoreticke;,Sar,Rhizaria,Retaria,Radiolaria,Acantharea,DEF-group,acantharean-clade-F,strain=205
	AF063240	NODE_4046_length_1843_cov_10189.136158_g720_i33:21-1234	96.1	129	1213	Eukaryota,Diaphoreticke;,Sar,Rhizaria,Retaria,Radiolaria,Acantharea,DEF-group,acantharean-clade-F,strain=205
	AF063240	NODE_4124_length_1828_cov_8309.173789_g441_i8:19-1220	96.1	129	1201	Eukaryota,Diaphoreticke;,Sar,Rhizaria,Retaria,Radiolaria,Acantharea,DEF-group,acantharean-clade-F,strain=205
	AF063240	NODE_4159_length_1823_cov_10419.823429_g720_i34:19-1214	96.1	129	1195	Eukaryota,Diaphoreticke;,Sar,Rhizaria,Retaria,Radiolaria,Acantharea,DEF-group,acantharean-clade-F,strain=205
	AF063240	NODE_4243_length_1809_cov_9670.501728_g720_i35:129-1201	96.1	129	1072	Eukaryota,Diaphoreticke;,Sar,Rhizaria,Retaria,Radiolaria,Acantharea,DEF-group,acantharean-clade-F,strain=205
	AF063240	NODE_4399_length_1782_cov_9495.100644_g720_i36:103-1174	96.1	129	1071	Eukaryota,Diaphoreticke;,Sar,Rhizaria,Retaria,Radiolaria,Acantharea,DEF-group,acantharean-clade-F,strain=205
	AF063240	NODE_4545_length_1757_cov_9229.698931_g720_i38:79-1149	96.1	129	1070	Eukaryota,Diaphoreticke;,Sar,Rhizaria,Retaria,Radiolaria,Acantharea,DEF-group,acantharean-clade-F,strain=205
	AF063240	NODE_5732_length_1592_cov_8464.832785_g720_i39:60-984	96.1	129	924	Eukaryota,Diaphoreticke;,Sar,Rhizaria,Retaria,Radiolaria,Acantharea,DEF-group,acantharean-clade-F,strain=205
	AF063240	NODE_677_length_3260_cov_7768.902730_g441_i0:852-2652	96.1	129	1800	Eukaryota,Diaphoreticke;,Sar,Rhizaria,Retaria,Radiolaria,Acantharea,DEF-group,acantharean-clade-F,strain=205
	AF163147	NODE_4821_length_1712_cov_305.848688_g497_i1:52-591	99.3	134	539	Eukaryota,Diaphoreticke;,Haptista,Haptophyta,Prymnesiophyceae,Phaeocystales,g:Phaeocystis,Phaeocystis+cordata
GC116037	AB178587	NODE_30841_length_493_cov_28129.438095_g26221_i0:0-468	100.0	50	468	Eukaryota,Diaphoreticke;,Sar,Rhizaria,Retaria,Radiolaria,Acantharea,DEF-group,acantharean-clade-E,strain=09B
	KF129646	NODE_10364_length_1137_cov_5414.806391_g7710_i0:93-1108	93.4	106	1015	Eukaryota,Diaphoreticke;,Haptista,Haptophyta,Prymnesiophyceae,Phaeocystales,clone=ST3500.059
	KF129646	NODE_10398_length_1135_cov_3607.064030_g7732_i0:90-1106	93.4	106	1016	Eukaryota,Diaphoreticke;,Haptista,Haptophyta,Prymnesiophyceae,Phaeocystales,clone=ST3500.059
	KF129646	NODE_12315_length_1028_cov_3661.683770_g9354_i0:18-999	93.4	106	981	Eukaryota,Diaphoreticke;,Haptista,Haptophyta,Prymnesiophyceae,Phaeocystales,clone=ST3500.059
	KF129646	NODE_5446_length_1532_cov_11316.776559_g3839_i0:1-1503	93.4	106	1502	Eukaryota,Diaphoreticke;,Haptista,Haptophyta,Prymnesiophyceae,Phaeocystales,clone=ST3500.059
	KF129646	NODE_5820_length_1491_cov_11157.099436_g4124_i0:1-1462	93.4	106	1461	Eukaryota,Diaphoreticke;,Haptista,Haptophyta,Prymnesiophyceae,Phaeocystales,clone=ST3500.059
	KF129646	NODE_6934_length_1384_cov_11474.851259_g4993_i0:11-1355	93.4	106	1344	Eukaryota,Diaphoreticke;,Haptista,Haptophyta,Prymnesiophyceae,Phaeocystales,clone=ST3500.059
	KF129646	NODE_7184_length_1361_cov_8828.527950_g5187_i0:64-1332	93.4	106	1268	Eukaryota,Diaphoreticke;,Haptista,Haptophyta,Prymnesiophyceae,Phaeocystales,clone=ST3500.059
	KF129646	NODE_8796_length_1240_cov_6655.053985_g6443_i0:64-1211	93.4	106	1147	Eukaryota,Diaphoreticke;,Haptista,Haptophyta,Prymnesiophyceae,Phaeocystales,clone=ST3500.059
	KF129646	NODE_9310_length_1207_cov_6315.657848_g6867_i0:47-1178	93.4	106	1131	Eukaryota,Diaphoreticke;,Haptista,Haptophyta,Prymnesiophyceae,Phaeocystales,clone=ST3500.059
	KF129646	NODE_9868_length_1169_cov_5047.731752_g7313_i0:125-1140	93.4	106	1015	Eukaryota,Diaphoreticke;,Haptista,Haptophyta,Prymnesiophyceae,Phaeocystales,clone=ST3500.059
GC116038	AF163147	NODE_22720_length_770_cov_27196.315638_g19021_i0:31-685	100.0	69	654	Eukaryota,Diaphoreticke;,Haptista,Haptophyta,Prymnesiophyceae,Phaeocystales,g:Phaeocystis,Phaeocystis+cordata
	AF163148	NODE_21681_length_803_cov_4628.169863_g2414_i43:156-788	100.0	235	632	Eukaryota,Diaphoreticke;,Haptista,Haptophyta,Prymnesiophyceae,Phaeocystales,Pjahnii-clade,Phaeocystis+jahnii,strain=Zingone-1999
	AF163148	NODE_21804_length_799_cov_4495.842975_g2414_i44:152-784	100.0	235	632	Eukaryota,Diaphoreticke;,Haptista,Haptophyta,Prymnesiophyceae,Phaeocystales,Pjahnii-clade,Phaeocystis+jahnii,strain=Zingone-1999
	AF163148	NODE_22690_length_771_cov_4047.020057_g2414_i47:124-756	100.0	235	632	Eukaryota,Diaphoreticke;,Haptista,Haptophyta,Prymnesiophyceae,Phaeocystales,Pjahnii-clade,Phaeocystis+jahnii,strain=Zingone-1999
	AF163148	NODE_22725_length_770_cov_4006.602582_g2414_i48:123-755	100.0	235	632	Eukaryota,Diaphoreticke;,Haptista,Haptophyta,Prymnesiophyceae,Phaeocystales,Pjahnii-clade,Phaeocystis+jahnii,strain=Zingone-1999
	JX660992	NODE_10538_length_1346_cov_15852.582090_g2414_i8:65-1330	100.0	381	1265	Eukaryota,Diaphoreticke;,Haptista,Haptophyta,Prymnesiophyceae,Phaeocystales,g:Phaeocystis,Phaeocystis+cordata,strain=RCC-1383
	JX660992	NODE_11566_length_1273_cov_15640.318333_g2414_i9:82-1258	100.0	381	1176	Eukaryota,Diaphoreticke;,Haptista,Haptophyta,Prymnesiophyceae,Phaeocystales,g:Phaeocystis,Phaeocystis+cordata,strain=RCC-1383
	JX660992	NODE_11588_length_1271_cov_15599.764608_g2414_i10:59-1256	100.0	381	1197	Eukaryota,Diaphoreticke;,Haptista,Haptophyta,Prymnesiophyceae,Phaeocystales,g:Phaeocystis,Phaeocystis+cordata,strain=RCC-1383
	JX660992	NODE_12421_length_1214_cov_15260.826468_g2414_i12:73-1199	100.0	381	1126	Eukaryota,Diaphoreticke;,Haptista,Haptophyta,Prymnesiophyceae,Phaeocystales,g:Phaeocystis,Phaeocystis+cordata,strain=RCC-1383
	JX660992	NODE_12515_length_1207_cov_15274.516755_g2414_i13:67-1192	100.0	381	1125	Eukaryota,Diaphoreticke;,Haptista,Haptophyta,Prymnesiophyceae,Phaeocystales,g:Phaeocystis,Phaeocystis+cordata,strain=RCC-1383
	JX660992	NODE_12535_length_1206_cov_15199.812886_g2414_i14:64-1191	100.0	381	1127	Eukaryota,Diaphoreticke;,Haptista,Haptophyta,Prymnesiophyceae,Phaeocystales,g:Phaeocystis,Phaeocystis+cordata,strain=RCC-1383
	JX660992	NODE_12555_length_1205_cov_15170.454064_g2414_i15:66-1190	100.0	381	1124	Eukaryota,Diaphoreticke;,Haptista,Haptophyta,Prymnesiophyceae,Phaeocystales,g:Phaeocystis,Phaeocystis+cordata,strain=RCC-1383
	JX660992	NODE_12693_length_1196_cov_15182.848620_g2414_i17:61-1181	100.0	381	1120	Eukaryota,Diaphoreticke;,Haptista,Haptophyta,Prymnesiophyceae,Phaeocystales,g:Phaeocystis,Phaeocystis+cordata,strain=RCC-1383
	JX660992	NODE_13490_length_1148_cov_15768.580465_g2414_i19:17-1133	100.0	381	1116	Eukaryota,Diaphoreticke;,Haptista,Haptophyta,Prymnesiophyceae,Phaeocystales,g:Phaeocystis,Phaeocystis+cordata,strain=RCC-1383
	JX660992	NODE_13978_length_1121_cov_15167.696565_g2414_i20:5-1106	100.0	381	1101	Eukaryota,Diaphoreticke;,Haptista,Haptophyta,Prymnesiophyceae,Phaeocystales,g:Phaeocystis,Phaeocystis+cordata,strain=RCC-1383
	JX660992	NODE_14142_length_1112_cov_14052.879692_g2414_i21:68-1097	100.0	381	1029	Eukaryota,Diaphoreticke;,Haptista,Haptophyta,Prymnesiophyceae,Phaeocystales,g:Phaeocystis,Phaeocystis+cordata,strain=RCC-1383
	JX660992	NODE_14864_length_1072_cov_14906.077077_g2414_i22:18-1057	100.0	381	1039	Eukaryota,Diaphoreticke;,Haptista,Haptophyta,Prymnesiophyceae,Phaeocystales,g:Phaeocystis,Phaeocystis+cordata,strain=RCC-1383
	JX660992	NODE_15290_length_1050_cov_13566.158649_g2414_i25:41-1035	100.0	381	994	Eukaryota,Diaphoreticke;,Haptista,Haptophyta,Prymnesiophyceae,Phaeocystales,g:Phaeocystis,Phaeocystis+cordata,strain=RCC-1383
	JX660992	NODE_18181_length_926_cov_8714.214537_g2414_i32:67-910	100.0	381	843	Eukaryota,Diaphoreticke;,Haptista,Haptophyta,Prymnesiophyceae,Phaeocystales,g:Phaeocystis,Phaeocystis+cordata,strain=RCC-1383
	JX660992	NODE_18427_length_917_cov_8450.902844_g2414_i34:66-901	100.0	381	835	Eukaryota,Diaphoreticke;,Haptista,Haptophyta,Prymnesiophyceae,Phaeocystales,g:Phaeocystis,Phaeocystis+cordata,strain=RCC-1383
	JX660992	NODE_19503_length_876_cov_9204.326276_g2414_i37:12-860	100.0	381	848	Eukaryota,Diaphoreticke;,Haptista,Haptophyta,Prymnesiophyceae,Phaeocystales,g:Phaeocystis,Phaeocystis+cordata,strain=RCC-1383
	JX660992	NODE_20447_length_844_cov_5935.373541_g2414_i38:63-828	100.0	369	765	Eukaryota,Diaphoreticke;,Haptista,Haptophyta,Prymnesiophyceae,Phaeocystales,g:Phaeocystis,Phaeocystis+cordata,strain=RCC-1383
	JX660992	NODE_21605_length_805_cov_3090.972678_g2414_i42:157-790	100.0	236	633	Eukaryota,Diaphoreticke;,Haptista,Haptophyta,Prymnesiophyceae,Phaeocystales,g:Phaeocystis,Phaeocystis+cordata,strain=RCC-1383
	JX660992	NODE_21869_length_797_cov_6181.176796_g2414_i46:19-781	100.0	366	762	Eukaryota,Diaphoreticke;,Haptista,Haptophyta,Prymnesiophyceae,Phaeocystales,g:Phaeocystis,Phaeocystis+cordata,strain=RCC-1383
	JX660992	NODE_3676_length_2303_cov_9892.011659_g2414_i0:925-2287	100.0	381	1362	Eukaryota,Diaphoreticke;,Haptista,Haptophyta,Prymnesiophyceae,Phaeocystales,g:Phaeocystis,Phaeocystis+cordata,strain=RCC-1383
	KJ763007	NODE_9757_length_1409_cov_14601.416168_g2414_i5:31-1393	100.0	381	1362	Eukaryota,Diaphoreticke;,Haptista,Haptophyta,Prymnesiophyceae,Phaeocystales,clone=SGUH1400
GC116039	AF063240	NODE_10731_length_1323_cov_14617.546400_g7951_i0:66-841	96.1	129	775	Eukaryota,Diaphoreticke;,Sar,Rhizaria,Retaria,Radiolaria,Acantharea,DEF-group,acantharean-clade-F,strain=205
	AF063240	NODE_14002_length_1130_cov_14488.130558_g10786_i0:65-647	96.1	129	582	Eukaryota,Diaphoreticke;,Sar,Rhizaria,Retaria,Radiolaria,Acantharea,DEF-group,acantharean-clade-F,strain=205
	AF063240	NODE_14790_length_1090_cov_14181.819076_g11483_i0:0-608	96.1	129	608	Eukaryota,Diaphoreticke;,Sar,Rhizaria,Retaria,Radiolaria,Acantharea,DEF-group,acantharean-clade-F,strain=205
	AF063240	NODE_18128_length_952_cov_9959.591581_g14534_i0:0-608	96.1	129	608	Eukaryota,Diaphoreticke;,Sar,Rhizaria,Retaria,Radiolaria,Acantharea,DEF-group,acantharean-clade-F,strain=205
	AF063240	NODE_20009_length_889_cov_7959.594363_g16260_i0:0-608	96.1	129	608	Eukaryota,Diaphoreticke;,Sar,Rhizaria,Retaria,Radiolaria,Acantharea,DEF-group,acantharean-clade-F,strain=205
	AF163147	NODE_10200_length_1364_cov_13325.903176_g7503_i1:0-1320	98.9	93	1320	Eukaryota,Diaphoreticke;,Haptista,Haptophyta,Prymnesiophyceae,Phaeocystales,g:Phaeocystis,Phaeocystis+cordata
	AF163147	NODE_11070_length_1300_cov_30603.129584_g7503_i2:13-1256	98.9	93	1243	Eukaryota,Diaphoreticke;,Haptista,Haptophyta,Prymnesiophyceae,Phaeocystales,g:Phaeocystis,Phaeocystis+cordata
	AF163147	NODE_12026_length_1242_cov_11910.449102_g7503_i5:0-1198	98.9	93	1198	Eukaryota,Diaphoreticke;,Haptista,Haptophyta,Prymnesiophyceae,Phaeocystales,g:Phaeocystis,Phaeocystis+cordata
	AF163147	NODE_12028_length_1242_cov_11589.519247_g7503_i7:0-1198	98.9	93	1198	Eukaryota,Diaphoreticke;,Haptista,Haptophyta,Prymnesiophyceae,Phaeocystales,g:Phaeocystis,Phaeocystis+cordata
	AF163147	NODE_13064_length_1180_cov_8460.069557_g7503_i11:131-1136	98.9	93	1005	Eukaryota,Diaphoreticke;,Haptista,Haptophyta,Prymnesiophyceae,Phaeocystales,g:Phaeocystis,Phaeocystis+cordata
	AF163147	NODE_13094_length_1178_cov_8439.257919_g7503_i12:129-1134	98.9	93	1005	Eukaryota,Diaphoreticke;,Haptista,Haptophyta,Prymnesiophyceae,Phaeocystales,g:Phaeocystis,Phaeocystis+cordata
	AF163147	NODE_13215_length_1172_cov_8213.810737_g7503_i14:124-1128	98.9	93	1004	Eukaryota,Diaphoreticke;,Haptista,Haptophyta,Prymnesiophyceae,Phaeocystales,g:Phaeocystis,Phaeocystis+cordata
	AF163147	NODE_13581_length_1153_cov_7217.175000_g7503_i15:105-1109	98.9	93	1004	Eukaryota,Diaphoreticke;,Haptista,Haptophyta,Prymnesiophyceae,Phaeocystales,g:Phaeocystis,Phaeocystis+cordata
	AF163147	NODE_13731_length_1145_cov_7142.125000_g7503_i16:97-1101	98.9	93	1004	Eukaryota,Diaphoreticke;,Haptista,Haptophyta,Prymnesiophyceae,Phaeocystales,g:Phaeocystis,Phaeocystis+cordata
	AF163147	NODE_13876_length_1138_cov_9022.030047_g7503_i17:90-1094	98.9	93	1004	Eukaryota,Diaphoreticke;,Haptista,Haptophyta,Prymnesiophyceae,Phaeocystales,g:Phaeocystis,Phaeocystis+cordata
	AF163147	NODE_13982_length_1132_cov_6778.731822_g7503_i18:84-1088	98.9	93	1004	Eukaryota,Diaphoreticke;,Haptista,Haptophyta,Prymnesiophyceae,Phaeocystales,g:Phaeocystis,Phaeocystis+cordata
	AF163147	NODE_14771_length_1091_cov_5282.575639_g7503_i22:64-1047	98.9	93	983	Eukaryota,Diaphoreticke;,Haptista,Haptophyta,Prymnesiophyceae,Phaeocystales,g:Phaeocystis,Phaeocystis+cordata
	AF163147	NODE_14919_length_1083_cov_4992.041584_g7503_i23:62-1039	98.9	93	977	Eukaryota,Diaphoreticke;,Haptista,Haptophyta,Prymnesiophyceae,Phaeocystales,g:Phaeocystis,Phaeocystis+cordata
	AF163147	NODE_16244_length_1025_cov_3408.737395_g7503_i26:51-981	98.9	93	930	Eukaryota,Diaphoreticke;,Haptista,Haptophyta,Prymnesiophyceae,Phaeocystales,g:Phaeocystis,Phaeocystis+cordata
	AF163147	NODE_17464_length_977_cov_2220.082965_g7503_i29:64-933	98.9	93	869	Eukaryota,Diaphoreticke;,Haptista,Haptophyta,Prymnesiophyceae,Phaeocystales,g:Phaeocystis,Phaeocystis+cordata
GC116051	JQ706068	NODE_2008_length_993_cov_39470.844565_g1602_i0:3-938	99.3	151	935	Eukaryota,Diaphoreticke;,Sar,Rhizaria,Retaria,Radiolaria,Acantharea,DEF-group,acantharean-clade-E,g:Lithoptera,strain=Vil161
	JQ706068	NODE_2319_length_939_cov_32684.142032_g1881_i0:1-927	100.0	80	926	Eukaryota,Diaphoreticke;,Sar,Rhizaria,Retaria,Radiolaria,Acantharea,DEF-group,acantharean-clade-E,g:Lithoptera,strain=Vil161
	JQ706068	NODE_6540_length_585_cov_141932.998047_g5718_i0:52-579	100.0	252	527	Eukaryota,Diaphoreticke;,Sar,Rhizaria,Retaria,Radiolaria,Acantharea,DEF-group,acantharean-clade-E,g:Lithoptera,strain=Vil161
	JQ706068	NODE_6952_length_566_cov_61301.397566_g6098_i0:1-487	100.0	80	486	Eukaryota,Diaphoreticke;,Sar,Rhizaria,Retaria,Radiolaria,Acantharea,DEF-group,acantharean-clade-E,g:Lithoptera,strain=Vil161
	JQ706068	NODE_9408_length_475_cov_59211.368159_g8468_i0:1-470	100.0	80	469	Eukaryota,Diaphoreticke;,Sar,Rhizaria,Retaria,Radiolaria,Acantharea,DEF-group,acantharean-clade-E,g:Lithoptera,strain=Vil161
	AF163147	NODE_4431_length_713_cov_92076.887500_g3796_i0:0-539	99.3	134	539	Eukaryota,Diaphoreticke;,Haptista,Haptophyta,Prymnesiophyceae,Phaeocystales,g:Phaeocystis,Phaeocystis+cordata
GC116053	JQ706068	NODE_10360_length_689_cov_84026.967532_g8437_i0:1-683	100	252	682	Eukaryota,Diaphoreticke;,Sar,Rhizaria,Retaria,Radiolaria,Acantharea,DEF-group,acantharean-clade-E,g:Lithoptera,strain=Vil161
	JQ706068	NODE_18962_length_522_cov_54335.111359_g16632_i0:0-516	100	252	516	Eukaryota,Diaphoreticke;,Sar,Rhizaria,Retaria,Radiolaria,Acantharea,DEF-group,acantharean-clade-E,g:Lithoptera,strain=Vil161
	JQ706068	NODE_18963_length_522_cov_53503.995546_g16633_i0:0-516	100	252	516	Eukaryota,Diaphoreticke;,Sar,Rhizaria,Retaria,Radiolaria,Acantharea,DEF-group,acantharean-clade-E,g:Lithoptera,strain=Vil161
	JQ706068	NODE_19041_length_521_cov_48812.214286_g16709_i0:0-515	100	252	515	Eukaryota,Diaphoreticke;,Sar,Rhizaria,Retaria,Radiolaria,Acantharea,DEF-group,acantharean-clade-E,g:Lithoptera,strain=Vil161
	JQ706068	NODE_19334_length_517_cov_60295.750000_g16999_i0:15-511	100	252	496	Eukaryota,Diaphoreticke;,Sar,Rhizaria,Retaria,Radiolaria,Acantharea,DEF-group,acantharean-clade-E,g:Lithoptera,strain=Vil161
	JQ706068	NODE_9174_length_725_cov_52560.624233_g7340_i0:83-720	100	253	637	Eukaryota,Diaphoreticke;,Sar,Rhizaria,Retaria,Radiolaria,Acantharea,DEF-group,acantharean-clade-E,g:Lithoptera,strain=Vil161
	AF163147	NODE_8208_length_760_cov_12074.283843_g6460_i0:35-677	98.6	70	642	Eukaryota,Diaphoreticke;,Haptista,Haptophyta,Prymnesiophyceae,Phaeocystales,g:Phaeocystis,Phaeocystis+cordata
	JX660992	NODE_14291_length_596_cov_44979.470363_g12140_i0:0-596	99.7	371	596	Eukaryota,Diaphoreticke;,Haptista,Haptophyta,Prymnesiophyceae,Phaeocystales,g:Phaeocystis,Phaeocystis+cordata,strain=RCC-1383
	JX660992	NODE_16146_length_563_cov_36672.961224_g13914_i0:1-563	99.7	337	562	Eukaryota,Diaphoreticke;,Haptista,Haptophyta,Prymnesiophyceae,Phaeocystales,g:Phaeocystis,Phaeocystis+cordata,strain=RCC-1383
	JX660992	NODE_11911_length_648_cov_56576.448696_g9895_i0:0-648	99.7	381	648	Eukaryota,Diaphoreticke;,Haptista,Haptophyta,Prymnesiophyceae,Phaeocystales,g:Phaeocystis,Phaeocystis+cordata,strain=RCC-1383
	JX660990	NODE_11912_length_648_cov_44346.066087_g9896_i0:0-648	99.7	381	648	Eukaryota,Diaphoreticke;,Haptista,Haptophyta,Prymnesiophyceae,Phaeocystales,Pjahnii-clade,strain=RCC-908
GC116055	AB178582	NODE_4165_length_1714_cov_28116.256551_g3026_i0:43-1113	100	234	1070	Eukaryota,Diaphoreticke;,Sar,Rhizaria,Retaria,Radiolaria,Acantharea,DEF-group,acantharean-clade-F,Amphibelone+anomala,strain=714
	AB178582	NODE_4598_length_1642_cov_26149.655194_g3395_i0:22-1089	100	231	1067	Eukaryota,Diaphoreticke;,Sar,Rhizaria,Retaria,Radiolaria,Acantharea,DEF-group,acantharean-clade-F,Amphibelone+anomala,strain=714
	AF163147	NODE_17309_length_819_cov_20545.790885_g14860_i0:44-698	100	69	654	Eukaryota,Diaphoreticke;,Haptista,Haptophyta,Prymnesiophyceae,Phaeocystales,g:Phaeocystis,Phaeocystis+cordata
	AF163147	NODE_18949_length_768_cov_20380.374101_g16419_i0:44-700	100	71	656	Eukaryota,Diaphoreticke;,Haptista,Haptophyta,Prymnesiophyceae,Phaeocystales,g:Phaeocystis,Phaeocystis+cordata
	AJ311673	NODE_10122_length_1130_cov_55.458846_g8226_i0:41-1099	100	387	1058	Eukaryota,Amorphea,Obazoa,Opi;thokonta,Holozoa,Choanozoa,Metazoa,Animalia,parahoxozoa,Bilateria,Deuterostomia,Chordata,Vertebrata,Gnathostomata,Teleostomi,Sarcopterygii,Tetrapoda,Amniota,Mammalia,Theria,Eutheria,Perissodactyla,Equidae,g:Equus,Equus+caballus
	EF431912	NODE_19643_length_748_cov_50.392593_g17083_i0:61-663	100	63	602	Eukaryota,Amorphea,Obazoa,Opi;thokonta,Holozoa,Choanozoa,Metazoa,Animalia,parahoxozoa,Bilateria,Deuterostomia,Chordata,Vertebrata,Gnathostomata,Teleostomi,Actinopterygii,Actinopteri,Neopterygii,Teleostei,Clupeocephala,Euteleosteomorpha,Cyprinodontiformes,Cyprinodontidae,g:Cyprinodon,Cyprinodon+variegatus
	JN811152	NODE_12265_length_1019_cov_27854.560254_g10177_i0:1-952	100	373	951	Eukaryota,Diaphoreticke;,Sar,Rhizaria,Retaria,Radiolaria,Acantharea,DEF-group,acantharean-clade-F,Amphilonche+elongata,strain=Ei27
	JN811152	NODE_25263_length_606_cov_40475.414634_g22490_i0:0-549	100	373	549	Eukaryota,Diaphoreticke;,Sar,Rhizaria,Retaria,Radiolaria,Acantharea,DEF-group,acantharean-clade-F,Amphilonche+elongata,strain=Ei27
	JN811152	NODE_3382_length_1883_cov_29613.230939_g2380_i0:65-1330	100	373	1265	Eukaryota,Diaphoreticke;,Sar,Rhizaria,Retaria,Radiolaria,Acantharea,DEF-group,acantharean-clade-F,Amphilonche+elongata,strain=Ei27
	JN811152	NODE_3584_length_1833_cov_29935.241477_g2543_i0:1-1280	100	373	1279	Eukaryota,Diaphoreticke;,Sar,Rhizaria,Retaria,Radiolaria,Acantharea,DEF-group,acantharean-clade-F,Amphilonche+elongata,strain=Ei27
	JN811152	NODE_3698_length_1808_cov_30387.795965_g2636_i0:1-1255	100	373	1254	Eukaryota,Diaphoreticke;,Sar,Rhizaria,Retaria,Radiolaria,Acantharea,DEF-group,acantharean-clade-F,Amphilonche+elongata,strain=Ei27
	JN811174	NODE_28469_length_539_cov_10034.341202_g25630_i0:1-534	100	370	533	Eukaryota,Diaphoreticke;,Sar,Rhizaria,Retaria,Radiolaria,Acantharea,DEF-group,acantharean-clade-D,g:Acanthocolla,Acanthocolla+cruciata,strain=Oki28
	JX660990	NODE_6699_length_1384_cov_12899.512586_g5185_i0:44-1383	100	381	1339	Eukaryota,Diaphoreticke;,Haptista,Haptophyta,Prymnesiophyceae,Phaeocystales,Pjahnii-clade,strain=RCC-908
	JX660992	NODE_10430_length_1112_cov_13489.867180_g8503_i0:61-1111	100	381	1050	Eukaryota,Diaphoreticke;,Haptista,Haptophyta,Prymnesiophyceae,Phaeocystales,g:Phaeocystis,Phaeocystis+cordata,strain=RCC-1383
	JX660992	NODE_12568_length_1004_cov_19590.407089_g10437_i0:44-939	100	310	895	Eukaryota,Diaphoreticke;,Haptista,Haptophyta,Prymnesiophyceae,Phaeocystales,g:Phaeocystis,Phaeocystis+cordata,strain=RCC-1383
	JX660992	NODE_2501_length_2132_cov_21810.110733_g1669_i0:18-1579	100	381	1561	Eukaryota,Diaphoreticke;,Haptista,Haptophyta,Prymnesiophyceae,Phaeocystales,g:Phaeocystis,Phaeocystis+cordata,strain=RCC-1383
	JX660992	NODE_2631_length_2078_cov_21116.730673_g1771_i0:59-1525	100	381	1466	Eukaryota,Diaphoreticke;,Haptista,Haptophyta,Prymnesiophyceae,Phaeocystales,g:Phaeocystis,Phaeocystis+cordata,strain=RCC-1383
	JX660992	NODE_2937_length_1989_cov_20550.041754_g2012_i0:65-1436	100	381	1371	Eukaryota,Diaphoreticke;,Haptista,Haptophyta,Prymnesiophyceae,Phaeocystales,g:Phaeocystis,Phaeocystis+cordata,strain=RCC-1383
	JX660992	NODE_3047_length_1962_cov_21128.959767_g2107_i0:11-1409	100	381	1398	Eukaryota,Diaphoreticke;,Haptista,Haptophyta,Prymnesiophyceae,Phaeocystales,g:Phaeocystis,Phaeocystis+cordata,strain=RCC-1383
	JX660992	NODE_3480_length_1857_cov_19925.802130_g2458_i0:65-1304	100	381	1239	Eukaryota,Diaphoreticke;,Haptista,Haptophyta,Prymnesiophyceae,Phaeocystales,g:Phaeocystis,Phaeocystis+cordata,strain=RCC-1383
	JX660992	NODE_3573_length_1835_cov_19802.293984_g2534_i0:67-1282	100	381	1215	Eukaryota,Diaphoreticke;,Haptista,Haptophyta,Prymnesiophyceae,Phaeocystales,g:Phaeocystis,Phaeocystis+cordata,strain=RCC-1383
	JX660992	NODE_3858_length_1773_cov_20305.898235_g2775_i0:19-1220	100	367	1201	Eukaryota,Diaphoreticke;,Haptista,Haptophyta,Prymnesiophyceae,Phaeocystales,g:Phaeocystis,Phaeocystis+cordata,strain=RCC-1383
	JX660992	NODE_6086_length_1447_cov_13586.280204_g854_i1:44-907	100	278	863	Eukaryota,Diaphoreticke;,Haptista,Haptophyta,Prymnesiophyceae,Phaeocystales,g:Phaeocystis,Phaeocystis+cordata,strain=RCC-1383
	JX660992	NODE_740_length_3307_cov_15173.431354_g411_i0:954-2754	100	381	1800	Eukaryota,Diaphoreticke;,Haptista,Haptophyta,Prymnesiophyceae,Phaeocystales,g:Phaeocystis,Phaeocystis+cordata,strain=RCC-1383
	KJ763007	NODE_6700_length_1384_cov_12709.511060_g5186_i0:44-1383	100	381	1339	Eukaryota,Diaphoreticke;,Haptista,Haptophyta,Prymnesiophyceae,Phaeocystales,clone=SGUH1400
GC116056	AF014011	NODE_34555_length_599_cov_2.408745_g31237_i0:107-599	100	256	492	Eukaryota,Amorphea,Obazoa,Opi;thokonta,Holozoa,Choanozoa,Metazoa,Animalia,parahoxozoa,Bilateria,Protostomia,Ecdysozoa,Panarthropoda,Arthropoda,Mandibulata,Pancrustacea,Branchiopoda,Diplostraca,Cladocera,Daphniidae,g:Daphnia,Daphnia+pulex
	AF063240	NODE_15419_length_1071_cov_11341.003006_g12860_i0:66-1070	100	168	1004	Eukaryota,Diaphoreticke;,Sar,Rhizaria,Retaria,Radiolaria,Acantharea,DEF-group,acantharean-clade-F,strain=205
	AF063240	NODE_17539_length_988_cov_11112.720219_g14838_i0:22-987	100	129	965	Eukaryota,Diaphoreticke;,Sar,Rhizaria,Retaria,Radiolaria,Acantharea,DEF-group,acantharean-clade-F,strain=205
	AF163147	NODE_23653_length_810_cov_12817.261872_g20656_i0:42-696	100	69	654	Eukaryota,Diaphoreticke;,Haptista,Haptophyta,Prymnesiophyceae,Phaeocystales,g:Phaeocystis,Phaeocystis+cordata
	JN811152	NODE_10586_length_1317_cov_18140.775723_g8435_i0:66-1316	100	373	1250	Eukaryota,Diaphoreticke;,Sar,Rhizaria,Retaria,Radiolaria,Acantharea,DEF-group,acantharean-clade-F,Amphilonche+elongata,strain=Ei27
	JN811152	NODE_11372_length_1269_cov_23791.323579_g9142_i0:0-1209	100	373	1209	Eukaryota,Diaphoreticke;,Sar,Rhizaria,Retaria,Radiolaria,Acantharea,DEF-group,acantharean-clade-F,Amphilonche+elongata,strain=Ei27
	JN811152	NODE_11738_length_1250_cov_21101.008496_g9481_i0:0-1248	100	373	1248	Eukaryota,Diaphoreticke;,Sar,Rhizaria,Retaria,Radiolaria,Acantharea,DEF-group,acantharean-clade-F,Amphilonche+elongata,strain=Ei27
	JN811152	NODE_12409_length_1214_cov_16942.171779_g10082_i0:19-1212	100	358	1193	Eukaryota,Diaphoreticke;,Sar,Rhizaria,Retaria,Radiolaria,Acantharea,DEF-group,acantharean-clade-F,Amphilonche+elongata,strain=Ei27
	JN811152	NODE_5252_length_1880_cov_23576.550636_g3794_i0:0-1373	100	373	1373	Eukaryota,Diaphoreticke;,Sar,Rhizaria,Retaria,Radiolaria,Acantharea,DEF-group,acantharean-clade-F,Amphilonche+elongata,strain=Ei27
	JN811152	NODE_6135_length_1740_cov_20250.025795_g4510_i0:0-1373	100	373	1373	Eukaryota,Diaphoreticke;,Sar,Rhizaria,Retaria,Radiolaria,Acantharea,DEF-group,acantharean-clade-F,Amphilonche+elongata,strain=Ei27
	JN811152	NODE_6592_length_1683_cov_23111.107453_g4900_i0:1-1682	100	373	1681	Eukaryota,Diaphoreticke;,Sar,Rhizaria,Retaria,Radiolaria,Acantharea,DEF-group,acantharean-clade-F,Amphilonche+elongata,strain=Ei27
	JN811152	NODE_7448_length_1583_cov_19754.448344_g5649_i0:0-1373	100	373	1373	Eukaryota,Diaphoreticke;,Sar,Rhizaria,Retaria,Radiolaria,Acantharea,DEF-group,acantharean-clade-F,Amphilonche+elongata,strain=Ei27
	JN811152	NODE_8165_length_1508_cov_24266.177003_g6288_i0:66-1507	100	373	1441	Eukaryota,Diaphoreticke;,Sar,Rhizaria,Retaria,Radiolaria,Acantharea,DEF-group,acantharean-clade-F,Amphilonche+elongata,strain=Ei27
	JN811152	NODE_8405_length_1483_cov_21005.572340_g6502_i0:0-1373	100	373	1373	Eukaryota,Diaphoreticke;,Sar,Rhizaria,Retaria,Radiolaria,Acantharea,DEF-group,acantharean-clade-F,Amphilonche+elongata,strain=Ei27
	JN811152	NODE_8555_length_1470_cov_25036.964209_g6631_i0:15-1469	100	373	1454	Eukaryota,Diaphoreticke;,Sar,Rhizaria,Retaria,Radiolaria,Acantharea,DEF-group,acantharean-clade-F,Amphilonche+elongata,strain=Ei27
	JN811152	NODE_8581_length_1468_cov_25472.748387_g6651_i0:17-1467	100	373	1450	Eukaryota,Diaphoreticke;,Sar,Rhizaria,Retaria,Radiolaria,Acantharea,DEF-group,acantharean-clade-F,Amphilonche+elongata,strain=Ei27
	JN811152	NODE_9764_length_1374_cov_19662.153728_g7709_i0:0-1373	100	373	1373	Eukaryota,Diaphoreticke;,Sar,Rhizaria,Retaria,Radiolaria,Acantharea,DEF-group,acantharean-clade-F,Amphilonche+elongata,strain=Ei27
	JX660990	NODE_11265_length_1275_cov_4706.853577_g9040_i0:0-1273	100	381	1273	Eukaryota,Diaphoreticke;,Haptista,Haptophyta,Prymnesiophyceae,Phaeocystales,Pjahnii-clade,strain=RCC-908
	JX660992	NODE_10120_length_1350_cov_2185.412686_g1042_i12:65-997	100	367	932	Eukaryota,Diaphoreticke;,Haptista,Haptophyta,Prymnesiophyceae,Phaeocystales,g:Phaeocystis,Phaeocystis+cordata,strain=RCC-1383
	JX660992	NODE_11471_length_1264_cov_4367.958018_g9231_i0:60-1262	100	381	1202	Eukaryota,Diaphoreticke;,Haptista,Haptophyta,Prymnesiophyceae,Phaeocystales,g:Phaeocystis,Phaeocystis+cordata,strain=RCC-1383
	JX660992	NODE_13782_length_1143_cov_2771.665421_g11343_i0:65-1141	100	367	1076	Eukaryota,Diaphoreticke;,Haptista,Haptophyta,Prymnesiophyceae,Phaeocystales,g:Phaeocystis,Phaeocystis+cordata,strain=RCC-1383
	JX660992	NODE_2079_length_2878_cov_3822.990731_g1316_i0:0-1400	100	381	1400	Eukaryota,Diaphoreticke;,Haptista,Haptophyta,Prymnesiophyceae,Phaeocystales,g:Phaeocystis,Phaeocystis+cordata,strain=RCC-1383
	JX660992	NODE_2664_length_2571_cov_4686.431946_g1764_i0:894-2569	100	381	1675	Eukaryota,Diaphoreticke;,Haptista,Haptophyta,Prymnesiophyceae,Phaeocystales,g:Phaeocystis,Phaeocystis+cordata,strain=RCC-1383
	JX660992	NODE_2665_length_2571_cov_4685.941954_g1764_i1:894-2569	100	381	1675	Eukaryota,Diaphoreticke;,Haptista,Haptophyta,Prymnesiophyceae,Phaeocystales,g:Phaeocystis,Phaeocystis+cordata,strain=RCC-1383
	JX660992	NODE_2666_length_2571_cov_4684.435548_g1764_i2:894-2569	100	381	1675	Eukaryota,Diaphoreticke;,Haptista,Haptophyta,Prymnesiophyceae,Phaeocystales,g:Phaeocystis,Phaeocystis+cordata,strain=RCC-1383
	JX660992	NODE_3067_length_2414_cov_4908.492525_g1042_i1:530-2061	100	381	1531	Eukaryota,Diaphoreticke;,Haptista,Haptophyta,Prymnesiophyceae,Phaeocystales,g:Phaeocystis,Phaeocystis+cordata,strain=RCC-1383
	JX660992	NODE_4549_length_2009_cov_5933.412190_g1042_i3:125-1656	100	381	1531	Eukaryota,Diaphoreticke;,Haptista,Haptophyta,Prymnesiophyceae,Phaeocystales,g:Phaeocystis,Phaeocystis+cordata,strain=RCC-1383
	JX660992	NODE_4575_length_2002_cov_5954.130638_g1042_i4:118-1649	100	381	1531	Eukaryota,Diaphoreticke;,Haptista,Haptophyta,Prymnesiophyceae,Phaeocystales,g:Phaeocystis,Phaeocystis+cordata,strain=RCC-1383
	JX660992	NODE_4576_length_2002_cov_5952.179886_g1042_i5:118-1649	100	381	1531	Eukaryota,Diaphoreticke;,Haptista,Haptophyta,Prymnesiophyceae,Phaeocystales,g:Phaeocystis,Phaeocystis+cordata,strain=RCC-1383
	JX660992	NODE_5130_length_1901_cov_5843.272976_g1042_i6:66-1548	100	381	1482	Eukaryota,Diaphoreticke;,Haptista,Haptophyta,Prymnesiophyceae,Phaeocystales,g:Phaeocystis,Phaeocystis+cordata,strain=RCC-1383
	JX660992	NODE_5207_length_1889_cov_6072.470264_g1042_i7:66-1536	100	381	1470	Eukaryota,Diaphoreticke;,Haptista,Haptophyta,Prymnesiophyceae,Phaeocystales,g:Phaeocystis,Phaeocystis+cordata,strain=RCC-1383
	JX660992	NODE_5545_length_1827_cov_5996.414481_g1042_i8:46-1474	100	381	1428	Eukaryota,Diaphoreticke;,Haptista,Haptophyta,Prymnesiophyceae,Phaeocystales,g:Phaeocystis,Phaeocystis+cordata,strain=RCC-1383
	JX660992	NODE_6886_length_1648_cov_18106.492698_g5164_i0:0-1646	100	381	1646	Eukaryota,Diaphoreticke;,Haptista,Haptophyta,Prymnesiophyceae,Phaeocystales,g:Phaeocystis,Phaeocystis+cordata,strain=RCC-1383
	JX660992	NODE_7812_length_1543_cov_4376.591156_g1042_i9:54-1190	100	381	1136	Eukaryota,Diaphoreticke;,Haptista,Haptophyta,Prymnesiophyceae,Phaeocystales,g:Phaeocystis,Phaeocystis+cordata,strain=RCC-1383
	JX660992	NODE_8544_length_1471_cov_3596.085837_g1042_i11:60-1118	100	381	1058	Eukaryota,Diaphoreticke;,Haptista,Haptophyta,Prymnesiophyceae,Phaeocystales,g:Phaeocystis,Phaeocystis+cordata,strain=RCC-1383
	JX660992	NODE_9414_length_1399_cov_8121.141780_g7393_i0:0-1398	100	381	1398	Eukaryota,Diaphoreticke;,Haptista,Haptophyta,Prymnesiophyceae,Phaeocystales,g:Phaeocystis,Phaeocystis+cordata,strain=RCC-1383
